# Supplementary material for: Data on electronic structures for the study of ligand effects on the zirconocene-mediated trimethylene carbonate polymerization
Source: Data Brief. 2018 Sep 19;20:1867–9. doi: 10.1016/j.dib.2018.09.042 (PMC6168794; doi:10.1016/j.dib.2018.09.042)
Supplement: Supplementary file 2 — Supplementary material [file mmc2.zip]

Archive with 145 entries (145 files):
- H9_TS.pdb
- H10_cation.pdb
- H10_complex.pdb
- H10_Pr.pdb
- H10_Re.pdb
- H10_TS.pdb
- H11_cation.pdb
- H11_complex.pdb
- H11_Pr.pdb
- H11_Re.pdb
- H11_TS.pdb
- H12_cation.pdb
- H12_complex.pdb
- H12_Pr.pdb
- H12_Re.pdb
- H12_TS.pdb
- H13_cation.pdb
- H13_complex.pdb
- H13_Pr.pdb
- H13_Re.pdb
- H13_TS.pdb
- C1_cation.pdb
- C1_complex.pdb
- C1_Pr.pdb
- C1_Re.pdb
- C1_TS.pdb
- C2_cation.pdb
- C2_complex.pdb
- C2_Pr.pdb
- C2_Re.pdb
- C2_TS.pdb
- C3_cation.pdb
- C3_complex.pdb
- C3_Pr.pdb
- C3_Re.pdb
- C3_TS.pdb
- C4_cation.pdb
- C4_complex.pdb
- C4_Pr.pdb
- C4_Re.pdb
- C4_TS.pdb
- C5_cation.pdb
- C5_complex.pdb
- C5_Pr.pdb
- C5_Re.pdb
- C5_TS.pdb
- C6_cation.pdb
- C6_complex.pdb
- C6_Pr.pdb
- C6_Re.pdb
- C6_TS.pdb
- C7_cation.pdb
- C7_complex.pdb
- C7_Pr.pdb
- C7_Re.pdb
- C7_TS.pdb
- C8_cation.pdb
- C8_complex.pdb
- C8_Pr.pdb
- C8_Re.pdb
- C8_TS.pdb
- C9_cat.pdb
- C9_complex.pdb
- C9_Pr.pdb
- C9_Re.pdb
- C9_TS.pdb
- C10_cation.pdb
- C10_complex.pdb
- C10_Pr.pdb
- C10_Re.pdb
- C10_TS.pdb
- C11_cation.pdb
- C11_complex.pdb
- C11_Pr.pdb
- C11_Re.pdb
- C11_Ts.pdb
- C12_cation.pdb
- C12_complex.pdb
- C12_Pr.pdb
- C12_Re.pdb
- C12_TS.pdb
- C13_cation.pdb
- C13_complex.pdb
- C13_Pr.pdb
- C13_Re.pdb
- C13_TS.pdb
- C14_cation.pdb
- C14_complex.pdb
- C14_Pr.pdb
- C14_Re.pdb
- C14_Ts.pdb
- C15_cation.pdb
- C15_complex.pdb
- C15_Pr.pdb
- C15_Re.pdb
- C15_Ts.pdb
- C16_cation.pdb
- C16_complex.pdb
- C16_Pr.pdb
- C16_Re.pdb
- C16_Ts.pdb
- H1_cation.pdb
- H1_complex.pdb
- H1_Pr.pdb
- H1_Re.pdb
- H1_TS.pdb
- H2_cation.pdb
- H2_complex.pdb
- H2_Pr.pdb
- H2_Re.pdb
- H2_TS.pdb
- H3_cation.pdb
- H3_complex.pdb
- H3_Pr.pdb
- H3_Re.pdb
- H3_TS.pdb
- H4_cation.pdb
- H4_complex.pdb
- H4_Pr.pdb
- H4_Re.pdb
- H4_TS.pdb
- H5_cation.pdb
- H5_complex.pdb
- H5_Pr.pdb
- H5_Re.pdb
- H5_TS.pdb
- H6_cation.pdb
- H6_complex.pdb
- H6_Pr.pdb
- H6_Re.pdb
- H6_TS.pdb
- H7_cation.pdb
- H7_complex.pdb
- H7_Pr.pdb
- H7_Re.pdb
- H7_TS.pdb
- H8_cation.pdb
- H8_complex.pdb
- H8_Pr.pdb
- H8_Re.pdb
- H8_TS.pdb
- H9_cation.pdb
- H9_complex.pdb
- H9_Pr.pdb
- H9_Re.pdb
