# Supplementary material for: Data on electronic structures for the study of ligand effects on the zirconocene-mediated trimethylene carbonate polymerization
Source: Data Brief. 2018 Sep 19;20:1867–9. doi: 10.1016/j.dib.2018.09.042 (PMC6168794; doi:10.1016/j.dib.2018.09.042)
Supplement: Supplementary file 2 — Supplementary material [file mmc2.zip › H9_TS.pdb]

TITLE     H9_Re
HETATM    1 Si           0      -0.682  -0.069  -0.454                      Si
HETATM    2  C           0      -0.016  -0.565   1.246                       C
HETATM    3  C           0       1.379  -0.547   1.601                       C
HETATM    4  H           0       2.209  -0.608   0.908                       H
HETATM    5  C           0       1.503  -0.460   3.012                       C
HETATM    6  H           0       2.434  -0.417   3.563                       H
HETATM    7  C           0       0.200  -0.386   3.556                       C
HETATM    8  H           0      -0.052  -0.297   4.605                       H
HETATM    9  C           0      -0.727  -0.448   2.480                       C
HETATM   10  H           0      -1.803  -0.404   2.586                       H
HETATM   11  C           0      -0.155   1.743  -0.330                       C
HETATM   12  C           0       1.197   2.273  -0.369                       C
HETATM   13  C           0       2.422   1.733  -0.856                       C
HETATM   14  H           0       2.445   0.742  -1.299                       H
HETATM   15  C           0       3.563   2.505  -0.821                       C
HETATM   16  H           0       4.491   2.109  -1.226                       H
HETATM   17  C           0       3.541   3.830  -0.304                       C
HETATM   18  H           0       4.451   4.424  -0.331                       H
HETATM   19  C           0       2.381   4.382   0.193                       C
HETATM   20  C           0       1.189   3.611   0.181                       C
HETATM   21  C           0      -0.161   3.917   0.584                       C
HETATM   22  C           0      -0.953   2.795   0.231                       C
HETATM   23  C           0      -2.558  -0.210  -0.522                       C
HETATM   24  C           0       0.118  -1.026  -1.866                       C
HETATM   25  H           0      -2.019   2.731   0.415                       H
HETATM   26  H           0      -3.054   0.335   0.288                       H
HETATM   27  H           0      -2.868  -1.259  -0.454                       H
HETATM   28  H           0      -2.939   0.187  -1.470                       H
HETATM   29  H           0       1.207  -1.097  -1.777                       H
HETATM   30  H           0      -0.109  -0.559  -2.832                       H
HETATM   31  H           0      -0.274  -2.049  -1.889                       H
HETATM   32  H           0       2.363   5.404   0.556                       H
HETATM   33  C           0      -0.655   5.193   1.138                       C
HETATM   34  C           0      -1.876   5.727   0.690                       C
HETATM   35  C           0       0.067   5.902   2.116                       C
HETATM   36  C           0      -2.359   6.931   1.200                       C
HETATM   37  H           0      -2.437   5.204  -0.080                       H
HETATM   38  C           0      -0.417   7.108   2.622                       C
HETATM   39  H           0       0.993   5.489   2.506                       H
HETATM   40  C           0      -1.630   7.628   2.166                       C
HETATM   41  H           0      -3.302   7.329   0.836                       H
HETATM   42  H           0       0.151   7.637   3.383                       H
HETATM   43  H           0      -2.006   8.567   2.561                       H
HETATM   44  C           0      -1.240   2.448   3.336                       C
HETATM   45  H           0      -2.240   2.132   3.014                       H
HETATM   46  H           0      -1.099   2.093   4.366                       H
HETATM   47  H           0      -1.223   3.546   3.340                       H
HETATM   48 Zr           0       0.491   1.747   2.062                      Zr
HETATM   49  C           0       4.835   3.755   4.935                       C
HETATM   50  C           0       6.177   2.250   3.399                       C
HETATM   51  H           0       4.833   2.945   5.673                       H
HETATM   52  H           0       4.884   4.711   5.457                       H
HETATM   53  C           0       6.032   3.625   3.985                       C
HETATM   54  H           0       6.041   2.061   2.347                       H
HETATM   55  H           0       6.236   1.390   4.048                       H
HETATM   56  H           0       6.933   3.846   4.566                       H
HETATM   57  H           0       5.959   4.377   3.193                       H
HETATM   58  O           0       4.108   1.776   3.368                       O
HETATM   59  C           0       3.269   2.687   3.536                       C
HETATM   60  O           0       2.078   2.701   3.079                       O
HETATM   61  C           0       8.872  -0.899   1.918                       C
HETATM   62  H           0       8.836  -0.837   0.827                       H
HETATM   63  H           0       8.289  -1.759   2.249                       H
HETATM   64  C           0      10.294  -0.897   2.447                       C
HETATM   65  C           0      10.910   0.456   2.146                       C
HETATM   66  H           0      10.873  -1.689   1.961                       H
HETATM   67  H           0      10.302  -1.090   3.525                       H
HETATM   68  H           0      11.866   0.614   2.644                       H
HETATM   69  H           0      11.033   0.627   1.072                       H
HETATM   70  O           0       8.136   0.259   2.432                       O
HETATM   71  C           0       8.752   1.384   2.755                       C
HETATM   72  O           0       8.094   2.344   3.186                       O
HETATM   73  O           0      10.056   1.528   2.652                       O
HETATM   74  O           0       3.574   3.785   4.255                       O
END
