# Supplementary material for: Data on electronic structures for the study of ligand effects on the zirconocene-mediated trimethylene carbonate polymerization
Source: Data Brief. 2018 Sep 19;20:1867–9. doi: 10.1016/j.dib.2018.09.042 (PMC6168794; doi:10.1016/j.dib.2018.09.042)
Supplement: Supplementary file 2 — Supplementary material [file mmc2.zip › H10_cation.pdb]

TITLE     H10_cation
HETATM    1  C           0      -0.186  -0.635  -0.044                       C
HETATM    2  C           0       0.820  -0.291   0.896                       C
HETATM    3  C           0       0.455  -1.111  -1.218                       C
HETATM    4  C           0       1.864  -1.009  -1.023                       C
HETATM    5  H           0       2.626  -1.260  -1.751                       H
HETATM    6  C           0       2.092  -0.505   0.281                       C
HETATM    7  C           0       1.072  -4.214   2.855                       C
HETATM    8  C           0       1.886  -3.108   3.170                       C
HETATM    9  C           0       1.628  -4.859   1.705                       C
HETATM   10  C           0       2.965  -3.031   2.250                       C
HETATM   11  C           0       2.834  -4.118   1.331                       C
HETATM   12  C           0      -1.179  -3.241   0.895                       C
HETATM   13  H           0      -1.646  -2.576   1.634                       H
HETATM   14  H           0      -1.712  -3.093  -0.054                       H
HETATM   15  H           0      -1.356  -4.269   1.224                       H
HETATM   16  H           0      -0.040  -1.443  -2.123                       H
HETATM   17  H           0      -1.253  -0.560   0.111                       H
HETATM   18  H           0       3.759  -2.297   2.254                       H
HETATM   19  C           0       0.975  -5.747   0.770                       C
HETATM   20  C           0       1.355  -5.601  -0.566                       C
HETATM   21  C           0       2.455  -4.783  -0.962                       C
HETATM   22  H           0       0.843  -6.173  -1.333                       H
HETATM   23  C           0       3.249  -4.116  -0.034                       C
HETATM   24  H           0       2.708  -4.731  -2.017                       H
HETATM   25  H           0       4.109  -3.535  -0.352                       H
HETATM   26  H           0      -1.252  -6.539  -0.621                       H
HETATM   27  C           0      -1.153  -7.017   0.349                       C
HETATM   28  C           0      -2.115  -7.935   0.759                       C
HETATM   29  C           0      -0.081  -6.676   1.198                       C
HETATM   30  C           0      -2.020  -8.536   2.018                       C
HETATM   31  H           0      -2.942  -8.178   0.100                       H
HETATM   32  C           0      -0.002  -7.283   2.467                       C
HETATM   33  C           0      -0.961  -8.211   2.868                       C
HETATM   34  H           0      -2.770  -9.256   2.334                       H
HETATM   35  H           0       0.834  -7.058   3.122                       H
HETATM   36  H           0      -0.878  -8.684   3.842                       H
HETATM   37  H           0       1.710  -2.416   3.985                       H
HETATM   38  H           0       0.168  -4.506   3.369                       H
HETATM   39 Zr           0       1.039  -2.778   0.609                      Zr
HETATM   40  H           0       3.056  -0.285   0.719                       H
HETATM   41  H           0       0.654   0.123   1.883                       H
END
