# Supplementary material for: Data on electronic structures for the study of ligand effects on the zirconocene-mediated trimethylene carbonate polymerization
Source: Data Brief. 2018 Sep 19;20:1867–9. doi: 10.1016/j.dib.2018.09.042 (PMC6168794; doi:10.1016/j.dib.2018.09.042)
Supplement: Supplementary file 2 — Supplementary material [file mmc2.zip › H10_complex.pdb]

TITLE     H10_complex
HETATM    1  C           0      -0.379  -0.271   0.700                       C
HETATM    2  C           0       0.883  -0.141   1.336                       C
HETATM    3  C           0      -0.151  -0.418  -0.693                       C
HETATM    4  C           0       1.251  -0.345  -0.921                       C
HETATM    5  H           0       1.745  -0.419  -1.882                       H
HETATM    6  C           0       1.893  -0.181   0.330                       C
HETATM    7  C           0       1.061  -4.082   2.404                       C
HETATM    8  C           0       1.911  -2.979   2.643                       C
HETATM    9  C           0       1.626  -4.849   1.326                       C
HETATM   10  C           0       2.957  -2.972   1.678                       C
HETATM   11  C           0       2.824  -4.159   0.886                       C
HETATM   12  C           0      -1.290  -3.089   0.908                       C
HETATM   13  H           0      -1.674  -2.784   1.888                       H
HETATM   14  H           0      -1.952  -2.661   0.142                       H
HETATM   15  H           0      -1.357  -4.183   0.850                       H
HETATM   16  H           0      -0.915  -0.547  -1.450                       H
HETATM   17  H           0      -1.343  -0.263   1.188                       H
HETATM   18  H           0       3.784  -2.276   1.641                       H
HETATM   19  C           0       1.219  -6.072   0.694                       C
HETATM   20  C           0       2.021  -6.543  -0.336                       C
HETATM   21  C           0       3.200  -5.869  -0.757                       C
HETATM   22  H           0       1.766  -7.490  -0.801                       H
HETATM   23  C           0       3.608  -4.689  -0.173                       C
HETATM   24  H           0       3.812  -6.327  -1.530                       H
HETATM   25  H           0       4.526  -4.194  -0.478                       H
HETATM   26  H           0      -0.738  -7.096  -0.869                       H
HETATM   27  C           0      -0.897  -7.312   0.184                       C
HETATM   28  C           0      -2.016  -8.042   0.583                       C
HETATM   29  C           0       0.018  -6.825   1.133                       C
HETATM   30  C           0      -2.235  -8.305   1.937                       C
HETATM   31  H           0      -2.718  -8.403  -0.163                       H
HETATM   32  C           0      -0.213  -7.097   2.493                       C
HETATM   33  C           0      -1.329  -7.834   2.889                       C
HETATM   34  H           0      -3.105  -8.876   2.248                       H
HETATM   35  H           0       0.503  -6.763   3.239                       H
HETATM   36  H           0      -1.485  -8.048   3.943                       H
HETATM   37  H           0       1.774  -2.245   3.427                       H
HETATM   38  H           0       0.181  -4.339   2.973                       H
HETATM   39  C           0       3.067  -3.553  -4.329                       C
HETATM   40  H           0       3.776  -4.352  -4.094                       H
HETATM   41  H           0       3.616  -2.662  -4.634                       H
HETATM   42  C           0       2.017  -3.986  -5.333                       C
HETATM   43  C           0       1.166  -5.068  -4.697                       C
HETATM   44  H           0       2.501  -4.376  -6.235                       H
HETATM   45  H           0       1.398  -3.132  -5.630                       H
HETATM   46  H           0       0.262  -5.294  -5.262                       H
HETATM   47  H           0       1.725  -5.992  -4.528                       H
HETATM   48  O           0       2.430  -3.171  -3.067                       O
HETATM   49  C           0       1.319  -3.751  -2.662                       C
HETATM   50  O           0       0.833  -3.424  -1.568                       O
HETATM   51  O           0       0.675  -4.634  -3.387                       O
HETATM   52 Zr           0       0.842  -2.499   0.410                      Zr
HETATM   53  H           0       2.957  -0.071   0.490                       H
HETATM   54  H           0       1.048   0.019   2.394                       H
END
