# Supplementary material for: Data on electronic structures for the study of ligand effects on the zirconocene-mediated trimethylene carbonate polymerization
Source: Data Brief. 2018 Sep 19;20:1867–9. doi: 10.1016/j.dib.2018.09.042 (PMC6168794; doi:10.1016/j.dib.2018.09.042)
Supplement: Supplementary file 2 — Supplementary material [file mmc2.zip › H10_Pr.pdb]

TITLE     H10_Pr
HETATM    1  C           0      -1.013  -0.375   1.710                       C
HETATM    2  C           0       0.273  -0.346   2.305                       C
HETATM    3  C           0      -0.857  -0.115   0.323                       C
HETATM    4  C           0       0.524   0.101   0.064                       C
HETATM    5  H           0       0.970   0.290  -0.904                       H
HETATM    6  C           0       1.224  -0.048   1.286                       C
HETATM    7  C           0       0.890  -4.337   2.289                       C
HETATM    8  C           0       1.755  -3.264   2.596                       C
HETATM    9  C           0       1.277  -4.863   1.007                       C
HETATM   10  C           0       2.614  -3.021   1.488                       C
HETATM   11  C           0       2.366  -4.047   0.517                       C
HETATM   12  C           0      -1.731  -3.234   1.302                       C
HETATM   13  H           0      -2.008  -3.192   2.362                       H
HETATM   14  H           0      -2.502  -2.695   0.733                       H
HETATM   15  H           0      -1.753  -4.287   0.992                       H
HETATM   16  H           0      -1.653  -0.090  -0.411                       H
HETATM   17  H           0      -1.947  -0.565   2.220                       H
HETATM   18  H           0       3.408  -2.288   1.444                       H
HETATM   19  C           0       0.789  -5.962   0.227                       C
HETATM   20  C           0       1.408  -6.197  -0.991                       C
HETATM   21  C           0       2.486  -5.401  -1.461                       C
HETATM   22  H           0       1.084  -7.046  -1.586                       H
HETATM   23  C           0       2.968  -4.335  -0.735                       C
HETATM   24  H           0       2.951  -5.671  -2.408                       H
HETATM   25  H           0       3.798  -3.731  -1.092                       H
HETATM   26  H           0      -1.394  -6.765  -1.158                       H
HETATM   27  C           0      -1.364  -7.188  -0.158                       C
HETATM   28  C           0      -2.384  -8.038   0.269                       C
HETATM   29  C           0      -0.307  -6.845   0.703                       C
HETATM   30  C           0      -2.363  -8.566   1.562                       C
HETATM   31  H           0      -3.198  -8.283  -0.407                       H
HETATM   32  C           0      -0.298  -7.383   2.002                       C
HETATM   33  C           0      -1.315  -8.237   2.425                       C
HETATM   34  H           0      -3.157  -9.228   1.894                       H
HETATM   35  H           0       0.526  -7.155   2.671                       H
HETATM   36  H           0      -1.285  -8.653   3.428                       H
HETATM   37  H           0       1.744  -2.696   3.517                       H
HETATM   38  H           0       0.120  -4.735   2.933                       H
HETATM   39  C           0       0.253  -2.403  -4.803                       C
HETATM   40  C           0       2.716  -3.070  -4.805                       C
HETATM   41  H           0       0.541  -1.349  -4.784                       H
HETATM   42  H           0      -0.660  -2.516  -5.393                       H
HETATM   43  C           0       1.352  -3.264  -5.440                       C
HETATM   44  H           0       2.797  -3.460  -3.794                       H
HETATM   45  H           0       3.071  -2.040  -4.833                       H
HETATM   46  H           0       1.413  -2.998  -6.502                       H
HETATM   47  H           0       1.063  -4.319  -5.380                       H
HETATM   48  O           0       1.628  -1.630  -2.657                       O
HETATM   49  C           0       0.634  -2.327  -2.461                       C
HETATM   50  O           0       0.151  -2.693  -1.318                       O
HETATM   51  C           0       6.785  -3.372  -3.953                       C
HETATM   52  H           0       6.880  -4.172  -3.215                       H
HETATM   53  H           0       6.964  -2.409  -3.478                       H
HETATM   54  C           0       7.622  -3.605  -5.196                       C
HETATM   55  C           0       7.080  -4.813  -5.938                       C
HETATM   56  H           0       8.662  -3.788  -4.907                       H
HETATM   57  H           0       7.608  -2.720  -5.842                       H
HETATM   58  H           0       7.493  -4.931  -6.938                       H
HETATM   59  H           0       7.196  -5.746  -5.380                       H
HETATM   60  O           0       5.351  -3.325  -4.314                       O
HETATM   61  C           0       4.906  -3.947  -5.362                       C
HETATM   62  O           0       3.669  -3.878  -5.660                       O
HETATM   63 Zr           0       0.287  -2.360   0.730                      Zr
HETATM   64  O           0       5.632  -4.654  -6.170                       O
HETATM   65  O           0      -0.108  -2.834  -3.487                       O
HETATM   66  H           0       0.488  -0.483   3.357                       H
HETATM   67  H           0       2.291   0.068   1.425                       H
END
