# Supplementary material for: Data on electronic structures for the study of ligand effects on the zirconocene-mediated trimethylene carbonate polymerization
Source: Data Brief. 2018 Sep 19;20:1867–9. doi: 10.1016/j.dib.2018.09.042 (PMC6168794; doi:10.1016/j.dib.2018.09.042)
Supplement: Supplementary file 2 — Supplementary material [file mmc2.zip › H10_Re.pdb]

TITLE     H10_Re
HETATM    1  C           0      -0.462  -0.364   0.673                       C
HETATM    2  C           0       0.772  -0.230   1.362                       C
HETATM    3  C           0      -0.177  -0.490  -0.710                       C
HETATM    4  C           0       1.233  -0.402  -0.881                       C
HETATM    5  H           0       1.767  -0.463  -1.821                       H
HETATM    6  C           0       1.821  -0.244   0.397                       C
HETATM    7  C           0       1.104  -4.092   2.432                       C
HETATM    8  C           0       2.014  -3.017   2.556                       C
HETATM    9  C           0       1.558  -4.932   1.355                       C
HETATM   10  C           0       2.980  -3.096   1.514                       C
HETATM   11  C           0       2.742  -4.314   0.795                       C
HETATM   12  C           0      -1.319  -3.176   0.973                       C
HETATM   13  H           0      -1.684  -2.838   1.949                       H
HETATM   14  H           0      -1.998  -2.776   0.206                       H
HETATM   15  H           0      -1.386  -4.271   0.953                       H
HETATM   16  H           0      -0.908  -0.619  -1.499                       H
HETATM   17  H           0      -1.444  -0.371   1.124                       H
HETATM   18  H           0       3.828  -2.438   1.379                       H
HETATM   19  C           0       1.060  -6.165   0.816                       C
HETATM   20  C           0       1.760  -6.713  -0.249                       C
HETATM   21  C           0       2.927  -6.109  -0.789                       C
HETATM   22  H           0       1.433  -7.667  -0.651                       H
HETATM   23  C           0       3.425  -4.924  -0.290                       C
HETATM   24  H           0       3.456  -6.623  -1.587                       H
HETATM   25  H           0       4.335  -4.480  -0.685                       H
HETATM   26  H           0      -1.044  -7.213  -0.533                       H
HETATM   27  C           0      -1.123  -7.368   0.540                       C
HETATM   28  C           0      -2.223  -8.046   1.065                       C
HETATM   29  C           0      -0.123  -6.857   1.387                       C
HETATM   30  C           0      -2.339  -8.233   2.444                       C
HETATM   31  H           0      -2.990  -8.425   0.397                       H
HETATM   32  C           0      -0.252  -7.053   2.773                       C
HETATM   33  C           0      -1.349  -7.738   3.295                       C
HETATM   34  H           0      -3.195  -8.762   2.852                       H
HETATM   35  H           0       0.528  -6.700   3.441                       H
HETATM   36  H           0      -1.425  -7.892   4.368                       H
HETATM   37  H           0       1.968  -2.244   3.312                       H
HETATM   38  H           0       0.261  -4.285   3.077                       H
HETATM   39  C           0       3.103  -3.470  -4.248                       C
HETATM   40  H           0       3.795  -4.284  -4.015                       H
HETATM   41  H           0       3.671  -2.579  -4.499                       H
HETATM   42  C           0       2.097  -3.850  -5.312                       C
HETATM   43  C           0       1.225  -4.963  -4.773                       C
HETATM   44  H           0       2.641  -4.168  -6.205                       H
HETATM   45  H           0       1.488  -2.981  -5.587                       H
HETATM   46  H           0       0.341  -5.161  -5.379                       H
HETATM   47  H           0       1.779  -5.895  -4.627                       H
HETATM   48  O           0       2.403  -3.143  -2.991                       O
HETATM   49  C           0       1.284  -3.746  -2.669                       C
HETATM   50  O           0       0.742  -3.476  -1.580                       O
HETATM   51  O           0       0.681  -4.603  -3.456                       O
HETATM   52 Zr           0       0.791  -2.578   0.397                      Zr
HETATM   53  C           0       7.480  -1.400  -8.289                       C
HETATM   54  H           0       8.381  -1.944  -7.983                       H
HETATM   55  H           0       7.676  -0.329  -8.214                       H
HETATM   56  C           0       7.020  -1.823  -9.671                       C
HETATM   57  C           0       6.572  -3.269  -9.581                       C
HETATM   58  H           0       7.840  -1.723 -10.390                       H
HETATM   59  H           0       6.194  -1.188 -10.010                       H
HETATM   60  H           0       6.077  -3.618 -10.488                       H
HETATM   61  H           0       7.414  -3.936  -9.362                       H
HETATM   62  O           0       6.450  -1.660  -7.303                       O
HETATM   63  C           0       5.571  -2.666  -7.431                       C
HETATM   64  O           0       4.747  -2.866  -6.565                       O
HETATM   65  O           0       5.589  -3.438  -8.530                       O
HETATM   66  H           0       2.877  -0.129   0.602                       H
HETATM   67  H           0       0.890  -0.086   2.429                       H
END
