# Supplementary material for: Data on electronic structures for the study of ligand effects on the zirconocene-mediated trimethylene carbonate polymerization
Source: Data Brief. 2018 Sep 19;20:1867–9. doi: 10.1016/j.dib.2018.09.042 (PMC6168794; doi:10.1016/j.dib.2018.09.042)
Supplement: Supplementary file 2 — Supplementary material [file mmc2.zip › H10_TS.pdb]

TITLE      ts opt TMC
REMARK   1 File created by GaussView 5.0.8
HETATM    1  C           0      -0.504  -0.397   1.890                       C
HETATM    2  C           0       0.788  -0.557   2.451                       C
HETATM    3  C           0      -0.354  -0.225   0.489                       C
HETATM    4  C           0       1.034  -0.251   0.186                       C
HETATM    5  H           0       1.472  -0.176  -0.801                       H
HETATM    6  C           0       1.742  -0.465   1.394                       C
HETATM    7  C           0       0.571  -4.672   2.516                       C
HETATM    8  C           0       1.536  -3.743   2.965                       C
HETATM    9  C           0       1.016  -5.195   1.253                       C
HETATM   10  C           0       2.539  -3.589   1.967                       C
HETATM   11  C           0       2.257  -4.527   0.921                       C
HETATM   12  C           0      -1.733  -3.086   1.501                       C
HETATM   13  H           0      -2.016  -2.993   2.557                       H
HETATM   14  H           0      -2.383  -2.417   0.920                       H
HETATM   15  H           0      -1.939  -4.118   1.190                       H
HETATM   16  H           0      -1.159  -0.098  -0.223                       H
HETATM   17  H           0      -1.439  -0.409   2.432                       H
HETATM   18  H           0       3.429  -2.980   2.049                       H
HETATM   19  C           0       0.461  -6.174   0.364                       C
HETATM   20  C           0       1.164  -6.438  -0.801                       C
HETATM   21  C           0       2.386  -5.788  -1.119                       C
HETATM   22  H           0       0.787  -7.202  -1.475                       H
HETATM   23  C           0       2.938  -4.840  -0.285                       C
HETATM   24  H           0       2.906  -6.076  -2.029                       H
HETATM   25  H           0       3.885  -4.362  -0.520                       H
HETATM   26  H           0      -1.669  -6.548  -1.261                       H
HETATM   27  C           0      -1.803  -7.024  -0.294                       C
HETATM   28  C           0      -2.977  -7.725  -0.018                       C
HETATM   29  C           0      -0.796  -6.899   0.679                       C
HETATM   30  C           0      -3.163  -8.319   1.232                       C
HETATM   31  H           0      -3.749  -7.803  -0.778                       H
HETATM   32  C           0      -0.995  -7.501   1.933                       C
HETATM   33  C           0      -2.167  -8.207   2.205                       C
HETATM   34  H           0      -4.076  -8.866   1.447                       H
HETATM   35  H           0      -0.215  -7.443   2.687                       H
HETATM   36  H           0      -2.299  -8.677   3.176                       H
HETATM   37  H           0       1.501  -3.213   3.908                       H
HETATM   38  H           0      -0.311  -4.980   3.057                       H
HETATM   39 Zr           0       0.429  -2.612   0.985                      Zr
HETATM   40  C           0      -0.076  -3.010  -4.547                       C
HETATM   41  C           0       2.405  -2.500  -4.587                       C
HETATM   42  H           0      -0.263  -1.938  -4.676                       H
HETATM   43  H           0      -0.846  -3.570  -5.080                       H
HETATM   44  C           0       1.306  -3.391  -5.090                       C
HETATM   45  H           0       3.189  -2.867  -3.946                       H
HETATM   46  H           0       2.328  -1.430  -4.705                       H
HETATM   47  H           0       1.265  -3.300  -6.180                       H
HETATM   48  H           0       1.520  -4.438  -4.855                       H
HETATM   49  O           0       1.547  -2.107  -2.686                       O
HETATM   50  C           0       0.574  -2.788  -2.293                       C
HETATM   51  O           0       0.263  -3.012  -1.078                       O
HETATM   52  C           0       6.380  -0.736  -5.274                       C
HETATM   53  H           0       7.094  -1.410  -4.791                       H
HETATM   54  H           0       6.254   0.155  -4.659                       H
HETATM   55  C           0       6.762  -0.427  -6.709                       C
HETATM   56  C           0       6.646  -1.706  -7.517                       C
HETATM   57  H           0       7.789  -0.052  -6.748                       H
HETATM   58  H           0       6.107   0.348  -7.122                       H
HETATM   59  H           0       6.727  -1.545  -8.592                       H
HETATM   60  H           0       7.377  -2.459  -7.210                       H
HETATM   61  O           0       5.074  -1.398  -5.226                       O
HETATM   62  C           0       4.632  -2.133  -6.232                       C
HETATM   63  O           0       3.521  -2.681  -6.153                       O
HETATM   64  O           0       5.322  -2.301  -7.339                       O
HETATM   65  O           0      -0.266  -3.366  -3.173                       O
HETATM   66  H           0       2.817  -0.520   1.501                       H
HETATM   67  H           0       1.014  -0.682   3.502                       H
END
CONECT    1    2    3   17
CONECT    2    1    6   67
CONECT    3    1    4   16
CONECT    4    3    5    6
CONECT    5    4
CONECT    6    4    2   66
CONECT    7    8    9   38
CONECT    8    7   10   37
CONECT    9    7   11   19
CONECT   10    8   11   18
CONECT   11    9   10   23
CONECT   12   13   14   15   39
CONECT   13   12
CONECT   14   12
CONECT   15   12
CONECT   16    3
CONECT   17    1
CONECT   18   10
CONECT   19    9   20   29
CONECT   20   19   21   22
CONECT   21   20   23   24
CONECT   22   20
CONECT   23   21   11   25
CONECT   24   21
CONECT   25   23
CONECT   26   27
CONECT   27   26   28   29
CONECT   28   27   30   31
CONECT   29   27   19   32
CONECT   30   28   33   34
CONECT   31   28
CONECT   32   29   33   35
CONECT   33   30   32   36
CONECT   34   30
CONECT   35   32
CONECT   36   33
CONECT   37    8
CONECT   38    7
CONECT   39   12   51
CONECT   40   42   43   44   65
CONECT   41   44   45   46
CONECT   42   40
CONECT   43   40
CONECT   44   40   41   47   48
CONECT   45   41
CONECT   46   41
CONECT   47   44
CONECT   48   44
CONECT   49   50
CONECT   50   49   51   65
CONECT   51   50   39
CONECT   52   53   54   55   61
CONECT   53   52
CONECT   54   52
CONECT   55   52   56   57   58
CONECT   56   55   59   60   64
CONECT   57   55
CONECT   58   55
CONECT   59   56
CONECT   60   56
CONECT   61   52   62
CONECT   62   61   63   64
CONECT   63   62
CONECT   64   62   56
CONECT   65   40   50
CONECT   66    6
CONECT   67    2
