# Supplementary material for: Data on electronic structures for the study of ligand effects on the zirconocene-mediated trimethylene carbonate polymerization
Source: Data Brief. 2018 Sep 19;20:1867–9. doi: 10.1016/j.dib.2018.09.042 (PMC6168794; doi:10.1016/j.dib.2018.09.042)
Supplement: Supplementary file 2 — Supplementary material [file mmc2.zip › H11_cation.pdb]

TITLE    H11_cation
HETATM    1  C           0      -0.706   1.312  -0.379                       C
HETATM    2  C           0      -1.857   1.232   0.454                       C
HETATM    3  H           0      -2.878   1.366   0.118                       H
HETATM    4  C           0      -1.472   0.925   1.771                       C
HETATM    5  H           0      -2.136   0.768   2.610                       H
HETATM    6  C           0      -0.048   0.796   1.792                       C
HETATM    7  C           0       0.754   0.029   2.689                       C
HETATM    8  H           0       0.398  -0.189   3.690                       H
HETATM    9  C           0       1.919  -0.554   2.215                       C
HETATM   10  H           0       2.495  -1.214   2.856                       H
HETATM   11  C           0       2.391  -0.287   0.888                       C
HETATM   12  H           0       3.313  -0.755   0.557                       H
HETATM   13  C           0       1.705   0.562   0.031                       C
HETATM   14  H           0       2.074   0.747  -0.974                       H
HETATM   15  C           0       0.439   1.079   0.439                       C
HETATM   16  C           0       0.328  -3.220  -0.831                       C
HETATM   17  C           0       0.422  -2.135  -1.745                       C
HETATM   18  C           0      -0.874  -1.615  -1.985                       C
HETATM   19  H           0       1.342  -1.741  -2.160                       H
HETATM   20  H           0      -1.119  -0.808  -2.663                       H
HETATM   21  C           0      -1.821  -2.465  -1.305                       C
HETATM   22  C           0      -1.071  -3.499  -0.628                       C
HETATM   23  C           0      -3.243  -2.467  -1.250                       C
HETATM   24  H           0      -3.815  -1.699  -1.763                       H
HETATM   25  C           0      -3.872  -3.500  -0.589                       C
HETATM   26  H           0      -4.957  -3.538  -0.562                       H
HETATM   27  C           0      -3.130  -4.542   0.037                       C
HETATM   28  H           0      -3.670  -5.350   0.522                       H
HETATM   29  C           0      -1.752  -4.550   0.033                       C
HETATM   30  H           0      -1.196  -5.350   0.512                       H
HETATM   31  H           0       1.154  -3.838  -0.498                       H
HETATM   32  H           0      -0.697   1.560  -1.432                       H
HETATM   33  C           0      -1.460  -2.184   2.111                       C
HETATM   34  H           0      -1.548  -1.607   3.036                       H
HETATM   35  H           0      -2.470  -2.474   1.798                       H
HETATM   36  H           0      -0.915  -3.110   2.342                       H
HETATM   37 Zr           0      -0.385  -1.130   0.407                      Zr
END
