# Supplementary material for: Data on electronic structures for the study of ligand effects on the zirconocene-mediated trimethylene carbonate polymerization
Source: Data Brief. 2018 Sep 19;20:1867–9. doi: 10.1016/j.dib.2018.09.042 (PMC6168794; doi:10.1016/j.dib.2018.09.042)
Supplement: Supplementary file 2 — Supplementary material [file mmc2.zip › H11_complex.pdb]

TITLE     H11_complex
HETATM    1  C           0      -1.106   0.315  -0.275                       C
HETATM    2  C           0      -1.946  -0.301   0.696                       C
HETATM    3  H           0      -2.926  -0.717   0.498                       H
HETATM    4  C           0      -1.276  -0.335   1.942                       C
HETATM    5  H           0      -1.667  -0.740   2.865                       H
HETATM    6  C           0      -0.027   0.354   1.784                       C
HETATM    7  C           0       1.024   0.658   2.693                       C
HETATM    8  H           0       0.957   0.346   3.731                       H
HETATM    9  C           0       2.099   1.392   2.243                       C
HETATM   10  H           0       2.891   1.663   2.935                       H
HETATM   11  C           0       2.179   1.835   0.890                       C
HETATM   12  H           0       3.022   2.454   0.590                       H
HETATM   13  C           0       1.196   1.532  -0.028                       C
HETATM   14  H           0       1.254   1.890  -1.052                       H
HETATM   15  C           0       0.067   0.784   0.404                       C
HETATM   16  C           0      -0.568  -4.284  -0.258                       C
HETATM   17  C           0       0.336  -3.808  -1.236                       C
HETATM   18  C           0      -0.296  -2.796  -2.011                       C
HETATM   19  H           0       1.365  -4.129  -1.343                       H
HETATM   20  H           0       0.141  -2.270  -2.850                       H
HETATM   21  C           0      -1.672  -2.735  -1.602                       C
HETATM   22  C           0      -1.832  -3.637  -0.482                       C
HETATM   23  C           0      -2.801  -2.035  -2.112                       C
HETATM   24  H           0      -2.698  -1.386  -2.977                       H
HETATM   25  C           0      -4.028  -2.238  -1.521                       C
HETATM   26  H           0      -4.906  -1.738  -1.920                       H
HETATM   27  C           0      -4.181  -3.103  -0.396                       C
HETATM   28  H           0      -5.168  -3.233   0.037                       H
HETATM   29  C           0      -3.110  -3.788   0.132                       C
HETATM   30  H           0      -3.236  -4.467   0.969                       H
HETATM   31  H           0      -0.375  -5.062   0.467                       H
HETATM   32  H           0      -1.369   0.510  -1.306                       H
HETATM   33  C           0       0.050  -2.980   2.319                       C
HETATM   34  H           0       0.416  -2.304   3.102                       H
HETATM   35  H           0      -0.893  -3.417   2.669                       H
HETATM   36  H           0       0.776  -3.799   2.214                       H
HETATM   37  H           0       6.226  -1.640   0.772                       H
HETATM   38  C           0       5.573  -0.962   0.222                       C
HETATM   39  C           0       5.765  -1.026  -1.281                       C
HETATM   40  H           0       5.693   0.052   0.616                       H
HETATM   41  O           0       4.221  -1.391   0.584                       O
HETATM   42  C           0       4.628  -0.269  -1.940                       C
HETATM   43  H           0       6.723  -0.571  -1.553                       H
HETATM   44  H           0       5.781  -2.067  -1.622                       H
HETATM   45  C           0       3.210  -1.258  -0.240                       C
HETATM   46  H           0       4.655   0.801  -1.717                       H
HETATM   47  H           0       4.582  -0.412  -3.019                       H
HETATM   48  O           0       3.339  -0.768  -1.454                       O
HETATM   49  O           0       2.093  -1.653   0.130                       O
HETATM   50 Zr           0      -0.051  -1.879   0.332                      Zr
END
