# Supplementary material for: Data on electronic structures for the study of ligand effects on the zirconocene-mediated trimethylene carbonate polymerization
Source: Data Brief. 2018 Sep 19;20:1867–9. doi: 10.1016/j.dib.2018.09.042 (PMC6168794; doi:10.1016/j.dib.2018.09.042)
Supplement: Supplementary file 2 — Supplementary material [file mmc2.zip › H11_Pr.pdb]

TITLE     H11_Pr
HETATM    1  C           0       0.323  -0.326  -0.558                       C
HETATM    2  C           0      -0.596  -0.348   0.517                       C
HETATM    3  C           0       1.646  -0.345  -0.041                       C
HETATM    4  C           0       1.558  -0.221   1.388                       C
HETATM    5  C           0       0.157  -0.260   1.739                       C
HETATM    6  C           0       0.839  -4.345   2.386                       C
HETATM    7  C           0       1.811  -3.342   2.596                       C
HETATM    8  C           0       1.240  -5.110   1.238                       C
HETATM    9  C           0       2.766  -3.384   1.541                       C
HETATM   10  C           0       2.458  -4.524   0.724                       C
HETATM   11  C           0      -1.555  -3.124   1.050                       C
HETATM   12  H           0      -1.897  -2.768   2.030                       H
HETATM   13  H           0      -2.223  -2.699   0.289                       H
HETATM   14  H           0      -1.674  -4.214   1.026                       H
HETATM   15  H           0       2.556  -0.319  -0.628                       H
HETATM   16  C           0      -1.017  -3.823  -4.527                       C
HETATM   17  C           0       1.162  -3.400  -5.798                       C
HETATM   18  H           0      -1.272  -2.769  -4.671                       H
HETATM   19  H           0      -1.926  -4.423  -4.593                       H
HETATM   20  C           0      -0.041  -4.305  -5.609                       C
HETATM   21  H           0       1.887  -3.434  -4.989                       H
HETATM   22  H           0       0.899  -2.364  -6.008                       H
HETATM   23  H           0      -0.594  -4.350  -6.556                       H
HETATM   24  H           0       0.288  -5.323  -5.373                       H
HETATM   25  O           0       0.693  -2.141  -3.360                       O
HETATM   26  C           0       0.262  -3.065  -2.674                       C
HETATM   27  O           0       0.499  -3.285  -1.420                       O
HETATM   28  H           0       0.075  -0.380  -1.610                       H
HETATM   29  H           0      -1.674  -0.338   0.438                       H
HETATM   30  H           0      -0.013  -4.549   3.020                       H
HETATM   31  H           0       3.645  -2.758   1.458                       H
HETATM   32  H           0       1.800  -2.614   3.398                       H
HETATM   33  C           0       4.545  -1.570  -7.406                       C
HETATM   34  H           0       5.393  -1.954  -6.834                       H
HETATM   35  H           0       4.360  -0.531  -7.137                       H
HETATM   36  C           0       4.677  -1.803  -8.898                       C
HETATM   37  C           0       4.620  -3.294  -9.173                       C
HETATM   38  H           0       5.633  -1.400  -9.248                       H
HETATM   39  H           0       3.880  -1.282  -9.441                       H
HETATM   40  H           0       4.508  -3.538 -10.228                       H
HETATM   41  H           0       5.473  -3.838  -8.759                       H
HETATM   42  O           0       3.356  -2.284  -6.889                       O
HETATM   43  C           0       2.902  -3.343  -7.485                       C
HETATM   44  O           0       1.866  -3.928  -7.031                       O
HETATM   45 Zr           0       0.603  -2.587   0.524                      Zr
HETATM   46  O           0       3.419  -3.877  -8.546                       O
HETATM   47  O           0      -0.547  -4.033  -3.192                       O
HETATM   48  C           0       2.535  -0.040   2.405                       C
HETATM   49  C           0      -0.233  -0.164   3.105                       C
HETATM   50  H           0       3.588   0.026   2.145                       H
HETATM   51  H           0      -1.285  -0.193   3.375                       H
HETATM   52  C           0       0.740   0.017   4.063                       C
HETATM   53  C           0       2.120   0.092   3.711                       C
HETATM   54  H           0       2.853   0.260   4.495                       H
HETATM   55  H           0       0.456   0.122   5.106                       H
HETATM   56  C           0       0.677  -6.246   0.600                       C
HETATM   57  C           0       3.093  -5.099  -0.407                       C
HETATM   58  H           0       4.021  -4.677  -0.785                       H
HETATM   59  H           0      -0.234  -6.694   0.985                       H
HETATM   60  C           0       1.324  -6.784  -0.491                       C
HETATM   61  C           0       2.531  -6.214  -0.989                       C
HETATM   62  H           0       3.021  -6.684  -1.837                       H
HETATM   63  H           0       0.918  -7.666  -0.977                       H
END
