# Supplementary material for: Data on electronic structures for the study of ligand effects on the zirconocene-mediated trimethylene carbonate polymerization
Source: Data Brief. 2018 Sep 19;20:1867–9. doi: 10.1016/j.dib.2018.09.042 (PMC6168794; doi:10.1016/j.dib.2018.09.042)
Supplement: Supplementary file 2 — Supplementary material [file mmc2.zip › H11_Re.pdb]

TITLE     H11_Re
HETATM    1  C           0      -1.062   0.327  -0.262                       C
HETATM    2  C           0      -1.940  -0.286   0.676                       C
HETATM    3  H           0      -2.910  -0.705   0.439                       H
HETATM    4  C           0      -1.322  -0.313   1.948                       C
HETATM    5  H           0      -1.750  -0.715   2.856                       H
HETATM    6  C           0      -0.068   0.377   1.839                       C
HETATM    7  C           0       0.945   0.685   2.788                       C
HETATM    8  H           0       0.836   0.377   3.824                       H
HETATM    9  C           0       2.039   1.414   2.378                       C
HETATM   10  H           0       2.806   1.683   3.097                       H
HETATM   11  C           0       2.174   1.850   1.027                       C
HETATM   12  H           0       3.034   2.459   0.756                       H
HETATM   13  C           0       1.227   1.546   0.073                       C
HETATM   14  H           0       1.328   1.896  -0.951                       H
HETATM   15  C           0       0.081   0.801   0.462                       C
HETATM   16  C           0      -0.515  -4.275  -0.206                       C
HETATM   17  C           0       0.428  -3.799  -1.146                       C
HETATM   18  C           0      -0.174  -2.791  -1.949                       C
HETATM   19  H           0       1.462  -4.115  -1.208                       H
HETATM   20  H           0       0.299  -2.262  -2.767                       H
HETATM   21  C           0      -1.566  -2.733  -1.599                       C
HETATM   22  C           0      -1.771  -3.633  -0.485                       C
HETATM   23  C           0      -2.675  -2.036  -2.156                       C
HETATM   24  H           0      -2.537  -1.388  -3.017                       H
HETATM   25  C           0      -3.925  -2.240  -1.617                       C
HETATM   26  H           0      -4.786  -1.742  -2.054                       H
HETATM   27  C           0      -4.122  -3.104  -0.498                       C
HETATM   28  H           0      -5.127  -3.235  -0.106                       H
HETATM   29  C           0      -3.072  -3.785   0.075                       C
HETATM   30  H           0      -3.232  -4.463   0.908                       H
HETATM   31  H           0      -0.350  -5.050   0.530                       H
HETATM   32  H           0      -1.281   0.515  -1.305                       H
HETATM   33  C           0      -0.014  -2.958   2.393                       C
HETATM   34  H           0       0.315  -2.278   3.188                       H
HETATM   35  H           0      -0.971  -3.397   2.703                       H
HETATM   36  H           0       0.718  -3.774   2.323                       H
HETATM   37  H           0       6.277  -1.663   0.571                       H
HETATM   38  C           0       5.597  -0.982   0.059                       C
HETATM   39  C           0       5.649  -1.087  -1.449                       C
HETATM   40  H           0       5.771   0.037   0.416                       H
HETATM   41  O           0       4.268  -1.368   0.555                       O
HETATM   42  C           0       4.477  -0.322  -2.025                       C
HETATM   43  H           0       6.572  -0.660  -1.848                       H
HETATM   44  H           0       5.609  -2.136  -1.764                       H
HETATM   45  C           0       3.197  -1.256  -0.190                       C
HETATM   46  H           0       4.533   0.750  -1.819                       H
HETATM   47  H           0       4.354  -0.475  -3.093                       H
HETATM   48  O           0       3.220  -0.799  -1.417                       O
HETATM   49  O           0       2.112  -1.639   0.292                       O
HETATM   50 Zr           0      -0.028  -1.864   0.399                      Zr
HETATM   51  C           0       7.464   0.718  -7.517                       C
HETATM   52  H           0       7.594   1.805  -7.586                       H
HETATM   53  H           0       6.883   0.381  -8.377                       H
HETATM   54  C           0       8.798   0.008  -7.389                       C
HETATM   55  C           0       9.399   0.401  -6.053                       C
HETATM   56  H           0       9.465   0.303  -8.206                       H
HETATM   57  H           0       8.659  -1.077  -7.441                       H
HETATM   58  H           0      10.286  -0.181  -5.797                       H
HETATM   59  H           0       9.658   1.465  -6.027                       H
HETATM   60  O           0       6.625   0.444  -6.368                       O
HETATM   61  C           0       7.132   0.201  -5.150                       C
HETATM   62  O           0       6.391   0.008  -4.211                       O
HETATM   63  O           0       8.463   0.147  -4.975                       O
END
