# Supplementary material for: Data on electronic structures for the study of ligand effects on the zirconocene-mediated trimethylene carbonate polymerization
Source: Data Brief. 2018 Sep 19;20:1867–9. doi: 10.1016/j.dib.2018.09.042 (PMC6168794; doi:10.1016/j.dib.2018.09.042)
Supplement: Supplementary file 2 — Supplementary material [file mmc2.zip › H11_TS.pdb]

TITLE     H11_Ts
HETATM    1  C           0       0.209   0.222   0.183                       C
HETATM    2  C           0       0.014  -0.117   1.542                       C
HETATM    3  C           0       1.601   0.327  -0.082                       C
HETATM    4  C           0       2.291   0.192   1.171                       C
HETATM    5  C           0       1.302  -0.119   2.179                       C
HETATM    6  C           0       2.304  -4.096   1.551                       C
HETATM    7  C           0       3.219  -3.022   1.476                       C
HETATM    8  C           0       2.117  -4.605   0.221                       C
HETATM    9  C           0       3.538  -2.770   0.111                       C
HETATM   10  C           0       2.908  -3.792  -0.675                       C
HETATM   11  C           0      -0.487  -3.037   1.744                       C
HETATM   12  H           0      -0.351  -2.908   2.824                       H
HETATM   13  H           0      -1.449  -2.584   1.469                       H
HETATM   14  H           0      -0.553  -4.113   1.539                       H
HETATM   15  H           0       2.048   0.586  -1.033                       H
HETATM   16  H           0      -0.578   0.322  -0.555                       H
HETATM   17  H           0      -0.937  -0.256   2.037                       H
HETATM   18  H           0       1.881  -4.511   2.455                       H
HETATM   19  H           0       4.239  -2.027  -0.247                       H
HETATM   20  H           0       3.579  -2.443   2.317                       H
HETATM   21 Zr           0       1.131  -2.112   0.432                      Zr
HETATM   22  C           0       3.653   0.352   1.546                       C
HETATM   23  C           0       1.704  -0.306   3.532                       C
HETATM   24  H           0       4.398   0.623   0.802                       H
HETATM   25  H           0       0.965  -0.538   4.294                       H
HETATM   26  C           0       3.030  -0.134   3.861                       C
HETATM   27  C           0       4.000   0.206   2.870                       C
HETATM   28  H           0       5.032   0.356   3.176                       H
HETATM   29  H           0       3.348  -0.240   4.894                       H
HETATM   30  C           0       1.352  -5.687  -0.293                       C
HETATM   31  C           0       2.936  -4.095  -2.062                       C
HETATM   32  H           0       3.551  -3.504  -2.736                       H
HETATM   33  H           0       0.758  -6.303   0.376                       H
HETATM   34  C           0       1.408  -5.958  -1.641                       C
HETATM   35  C           0       2.204  -5.169  -2.521                       C
HETATM   36  H           0       2.246  -5.441  -3.573                       H
HETATM   37  H           0       0.850  -6.797  -2.046                       H
HETATM   38  C           0      -1.431  -2.538  -4.494                       C
HETATM   39  C           0       0.864  -2.045  -5.446                       C
HETATM   40  H           0      -1.660  -1.470  -4.586                       H
HETATM   41  H           0      -2.336  -3.113  -4.691                       H
HETATM   42  C           0      -0.334  -2.948  -5.484                       C
HETATM   43  H           0       1.830  -2.393  -5.121                       H
HETATM   44  H           0       0.741  -0.979  -5.566                       H
HETATM   45  H           0      -0.767  -2.899  -6.488                       H
HETATM   46  H           0      -0.042  -3.986  -5.301                       H
HETATM   47  O           0       0.753  -1.580  -3.377                       O
HETATM   48  C           0      -0.007  -2.244  -2.641                       C
HETATM   49  O           0       0.145  -2.424  -1.386                       O
HETATM   50  C           0       4.471  -0.602  -7.532                       C
HETATM   51  H           0       5.250  -1.347  -7.343                       H
HETATM   52  H           0       4.657   0.277  -6.914                       H
HETATM   53  C           0       4.330  -0.279  -9.007                       C
HETATM   54  C           0       3.817  -1.517  -9.717                       C
HETATM   55  H           0       5.302   0.012  -9.419                       H
HETATM   56  H           0       3.641   0.560  -9.153                       H
HETATM   57  H           0       3.515  -1.329 -10.748                       H
HETATM   58  H           0       4.540  -2.337  -9.699                       H
HETATM   59  O           0       3.219  -1.156  -7.011                       O
HETATM   60  C           0       2.378  -1.819  -7.786                       C
HETATM   61  O           0       1.329  -2.277  -7.307                       O
HETATM   62  O           0       2.602  -2.007  -9.069                       O
HETATM   63  O           0      -1.108  -2.841  -3.132                       O
END
