# Supplementary material for: Data on electronic structures for the study of ligand effects on the zirconocene-mediated trimethylene carbonate polymerization
Source: Data Brief. 2018 Sep 19;20:1867–9. doi: 10.1016/j.dib.2018.09.042 (PMC6168794; doi:10.1016/j.dib.2018.09.042)
Supplement: Supplementary file 2 — Supplementary material [file mmc2.zip › H12_cation.pdb]

TITLE     H12_cation
HETATM    1  C           0       0.170  -0.172   1.434                       C
HETATM    2  C           0       0.694  -0.315   2.770                       C
HETATM    3  C           0       1.271  -0.055   0.552                       C
HETATM    4  C           0       2.490  -0.272   1.261                       C
HETATM    5  C           0       2.132  -0.380   2.669                       C
HETATM    6  C           0       1.234  -4.497   2.611                       C
HETATM    7  C           0       2.382  -3.760   3.035                       C
HETATM    8  C           0       1.534  -5.033   1.294                       C
HETATM    9  C           0       3.302  -3.672   1.963                       C
HETATM   10  C           0       2.823  -4.521   0.899                       C
HETATM   11  C           0       0.659  -2.664  -0.822                       C
HETATM   12  H           0      -0.341  -2.219  -0.960                       H
HETATM   13  H           0       1.335  -2.128  -1.499                       H
HETATM   14  H           0       0.624  -3.709  -1.145                       H
HETATM   15  H           0       1.204   0.142  -0.510                       H
HETATM   16  H           0      -0.871  -0.025   1.172                       H
HETATM   17  C           0       0.061  -0.404   4.039                       C
HETATM   18  C           0       0.847  -0.502   5.167                       C
HETATM   19  H           0      -1.022  -0.356   4.112                       H
HETATM   20  C           0       2.908  -0.517   3.854                       C
HETATM   21  C           0       2.265  -0.556   5.074                       C
HETATM   22  H           0       0.381  -0.527   6.148                       H
HETATM   23  H           0       3.990  -0.568   3.798                       H
HETATM   24  H           0       2.851  -0.625   5.986                       H
HETATM   25  H           0       2.463  -3.225   3.973                       H
HETATM   26  H           0      -0.113  -6.356   0.754                       H
HETATM   27  C           0       0.840  -5.934   0.449                       C
HETATM   28  C           0       1.425  -6.299  -0.747                       C
HETATM   29  C           0       2.686  -5.778  -1.145                       C
HETATM   30  H           0       0.921  -7.009  -1.396                       H
HETATM   31  C           0       3.386  -4.898  -0.343                       C
HETATM   32  H           0       3.112  -6.097  -2.091                       H
HETATM   33  H           0       4.361  -4.523  -0.639                       H
HETATM   34  H           0       4.263  -3.174   1.987                       H
HETATM   35  C           0      -0.110  -4.268   3.166                       C
HETATM   36  C           0      -0.354  -4.174   4.552                       C
HETATM   37  C           0      -1.159  -3.925   2.271                       C
HETATM   38  C           0      -1.602  -3.786   5.020                       C
HETATM   39  H           0       0.437  -4.433   5.250                       H
HETATM   40  C           0      -2.413  -3.518   2.758                       C
HETATM   41  H           0      -1.046  -4.096   1.199                       H
HETATM   42  C           0      -2.634  -3.448   4.128                       C
HETATM   43  H           0      -1.784  -3.749   6.090                       H
HETATM   44  H           0      -3.211  -3.287   2.058                       H
HETATM   45  H           0      -3.606  -3.151   4.510                       H
HETATM   46  C           0       3.852  -0.151   0.688                       C
HETATM   47  C           0       4.158  -0.684  -0.577                       C
HETATM   48  C           0       4.858   0.551   1.377                       C
HETATM   49  C           0       5.430  -0.536  -1.128                       C
HETATM   50  H           0       3.397  -1.222  -1.136                       H
HETATM   51  C           0       6.131   0.697   0.825                       C
HETATM   52  H           0       4.634   1.020   2.329                       H
HETATM   53  C           0       6.424   0.150  -0.426                       C
HETATM   54  H           0       5.644  -0.954  -2.107                       H
HETATM   55  H           0       6.890   1.251   1.369                       H
HETATM   56  H           0       7.415   0.266  -0.854                       H
HETATM   57 Zr           0       1.156  -2.439   1.364                      Zr
END
