# Supplementary material for: Data on electronic structures for the study of ligand effects on the zirconocene-mediated trimethylene carbonate polymerization
Source: Data Brief. 2018 Sep 19;20:1867–9. doi: 10.1016/j.dib.2018.09.042 (PMC6168794; doi:10.1016/j.dib.2018.09.042)
Supplement: Supplementary file 2 — Supplementary material [file mmc2.zip › H12_complex.pdb]

TITLE     H12_complex
HETATM    1  C           0       0.656   0.456   0.393                       C
HETATM    2  C           0       0.865   0.431   1.813                       C
HETATM    3  C           0       1.904   0.223  -0.226                       C
HETATM    4  C           0       2.902  -0.052   0.755                       C
HETATM    5  C           0       2.256   0.111   2.046                       C
HETATM    6  C           0       0.885  -4.143   2.395                       C
HETATM    7  C           0       1.828  -3.213   2.916                       C
HETATM    8  C           0       1.470  -4.670   1.177                       C
HETATM    9  C           0       2.964  -3.122   2.065                       C
HETATM   10  C           0       2.769  -4.052   0.996                       C
HETATM   11  C           0      -1.039  -2.021   1.204                       C
HETATM   12  H           0      -1.305  -1.980   2.267                       H
HETATM   13  H           0      -1.561  -1.207   0.688                       H
HETATM   14  H           0      -1.424  -2.972   0.815                       H
HETATM   15  H           0       2.085   0.232  -1.294                       H
HETATM   16  H           0      -0.267   0.713  -0.109                       H
HETATM   17  C           0      -0.008   0.677   2.910                       C
HETATM   18  C           0       0.499   0.631   4.187                       C
HETATM   19  H           0      -1.050   0.923   2.729                       H
HETATM   20  C           0       2.735   0.043   3.389                       C
HETATM   21  C           0       1.869   0.313   4.424                       C
HETATM   22  H           0      -0.147   0.844   5.033                       H
HETATM   23  H           0       3.772  -0.200   3.594                       H
HETATM   24  H           0       2.234   0.290   5.446                       H
HETATM   25  H           0       1.694  -2.642   3.827                       H
HETATM   26  H           0       0.124  -6.211   0.416                       H
HETATM   27  C           0       1.058  -5.682   0.266                       C
HETATM   28  C           0       1.891  -6.032  -0.775                       C
HETATM   29  C           0       3.153  -5.398  -0.965                       C
HETATM   30  H           0       1.597  -6.833  -1.447                       H
HETATM   31  C           0       3.594  -4.418  -0.103                       C
HETATM   32  H           0       3.792  -5.723  -1.782                       H
HETATM   33  H           0       4.567  -3.953  -0.226                       H
HETATM   34  H           0       3.863  -2.550   2.252                       H
HETATM   35  C           0      -0.321  -4.611   3.103                       C
HETATM   36  C           0      -0.356  -4.563   4.510                       C
HETATM   37  C           0      -1.441  -5.142   2.436                       C
HETATM   38  C           0      -1.465  -5.019   5.219                       C
HETATM   39  H           0       0.507  -4.194   5.056                       H
HETATM   40  C           0      -2.548  -5.605   3.146                       C
HETATM   41  H           0      -1.465  -5.173   1.353                       H
HETATM   42  C           0      -2.567  -5.544   4.540                       C
HETATM   43  H           0      -1.463  -4.977   6.305                       H
HETATM   44  H           0      -3.400  -6.008   2.607                       H
HETATM   45  H           0      -3.429  -5.906   5.093                       H
HETATM   46  C           0       4.339  -0.247   0.466                       C
HETATM   47  C           0       4.753  -0.931  -0.694                       C
HETATM   48  C           0       5.330   0.291   1.305                       C
HETATM   49  C           0       6.106  -1.084  -0.992                       C
HETATM   50  H           0       4.008  -1.351  -1.365                       H
HETATM   51  C           0       6.685   0.132   1.008                       C
HETATM   52  H           0       5.043   0.875   2.173                       H
HETATM   53  C           0       7.080  -0.560  -0.138                       C
HETATM   54  H           0       6.403  -1.614  -1.893                       H
HETATM   55  H           0       7.431   0.563   1.669                       H
HETATM   56  H           0       8.134  -0.681  -0.368                       H
HETATM   57  C           0      -0.131  -3.938  -4.333                       C
HETATM   58  C           0       2.127  -3.002  -4.602                       C
HETATM   59  H           0      -0.638  -3.136  -4.879                       H
HETATM   60  H           0      -0.772  -4.819  -4.314                       H
HETATM   61  C           0       1.259  -4.217  -4.870                       C
HETATM   62  H           0       3.187  -3.181  -4.781                       H
HETATM   63  H           0       1.808  -2.126  -5.174                       H
HETATM   64  H           0       1.212  -4.410  -5.946                       H
HETATM   65  H           0       1.684  -5.104  -4.387                       H
HETATM   66  O           0       2.056  -2.627  -3.187                       O
HETATM   67  C           0       0.998  -2.901  -2.453                       C
HETATM   68  O           0       0.993  -2.553  -1.265                       O
HETATM   69  O           0      -0.059  -3.514  -2.933                       O
HETATM   70 Zr           0       1.185  -1.976   0.816                      Zr
END
