# Supplementary material for: Data on electronic structures for the study of ligand effects on the zirconocene-mediated trimethylene carbonate polymerization
Source: Data Brief. 2018 Sep 19;20:1867–9. doi: 10.1016/j.dib.2018.09.042 (PMC6168794; doi:10.1016/j.dib.2018.09.042)
Supplement: Supplementary file 2 — Supplementary material [file mmc2.zip › H12_Pr.pdb]

TITLE     H12_Pr
HETATM    1  C           0      -0.500   0.069   0.062                       C
HETATM    2  C           0      -0.216   0.294   1.452                       C
HETATM    3  C           0       0.716   0.171  -0.646                       C
HETATM    4  C           0       1.802   0.348   0.264                       C
HETATM    5  C           0       1.212   0.465   1.588                       C
HETATM    6  C           0       1.364  -3.970   2.491                       C
HETATM    7  C           0       1.922  -2.707   2.830                       C
HETATM    8  C           0       2.084  -4.433   1.322                       C
HETATM    9  C           0       2.925  -2.340   1.892                       C
HETATM   10  C           0       3.060  -3.426   0.968                       C
HETATM   11  C           0      -1.251  -2.703   1.289                       C
HETATM   12  H           0      -1.437  -2.594   2.365                       H
HETATM   13  H           0      -2.044  -2.176   0.746                       H
HETATM   14  H           0      -1.331  -3.771   1.051                       H
HETATM   15  H           0       0.824   0.072  -1.719                       H
HETATM   16  H           0      -1.482  -0.053  -0.375                       H
HETATM   17  C           0      -1.063   0.384   2.590                       C
HETATM   18  C           0      -0.506   0.656   3.818                       C
HETATM   19  H           0      -2.136   0.261   2.477                       H
HETATM   20  C           0       1.753   0.712   2.884                       C
HETATM   21  C           0       0.902   0.816   3.962                       C
HETATM   22  H           0      -1.142   0.753   4.693                       H
HETATM   23  H           0       2.822   0.827   3.028                       H
HETATM   24  H           0       1.310   1.028   4.946                       H
HETATM   25  H           0       1.607  -2.097   3.668                       H
HETATM   26  H           0       1.363  -6.441   0.868                       H
HETATM   27  C           0       2.049  -5.649   0.589                       C
HETATM   28  C           0       2.932  -5.836  -0.452                       C
HETATM   29  C           0       3.872  -4.830  -0.810                       C
HETATM   30  H           0       2.923  -6.774  -0.999                       H
HETATM   31  C           0       3.941  -3.637  -0.124                       C
HETATM   32  H           0       4.569  -5.031  -1.622                       H
HETATM   33  H           0       4.667  -2.870  -0.383                       H
HETATM   34  H           0       3.565  -1.469   1.943                       H
HETATM   35  C           0       0.406  -4.727   3.318                       C
HETATM   36  C           0       0.384  -4.529   4.712                       C
HETATM   37  C           0      -0.482  -5.674   2.775                       C
HETATM   38  C           0      -0.492  -5.243   5.527                       C
HETATM   39  H           0       1.080  -3.828   5.164                       H
HETATM   40  C           0      -1.352  -6.395   3.592                       C
HETATM   41  H           0      -0.516  -5.831   1.703                       H
HETATM   42  C           0      -1.363  -6.183   4.971                       C
HETATM   43  H           0      -0.484  -5.075   6.600                       H
HETATM   44  H           0      -2.030  -7.117   3.146                       H
HETATM   45  H           0      -2.042  -6.744   5.607                       H
HETATM   46  C           0       3.199   0.602  -0.152                       C
HETATM   47  C           0       3.697   0.049  -1.350                       C
HETATM   48  C           0       4.045   1.458   0.578                       C
HETATM   49  C           0       4.985   0.349  -1.791                       C
HETATM   50  H           0       3.063  -0.602  -1.944                       H
HETATM   51  C           0       5.341   1.738   0.142                       C
HETATM   52  H           0       3.674   1.951   1.469                       H
HETATM   53  C           0       5.821   1.187  -1.047                       C
HETATM   54  H           0       5.324  -0.054  -2.745                       H
HETATM   55  H           0       5.965   2.411   0.722                       H
HETATM   56  H           0       6.820   1.430  -1.398                       H
HETATM   57  C           0       0.883  -4.058  -4.524                       C
HETATM   58  C           0       3.398  -3.638  -4.489                       C
HETATM   59  H           0       0.704  -3.076  -4.970                       H
HETATM   60  H           0       0.138  -4.764  -4.895                       H
HETATM   61  C           0       2.280  -4.585  -4.884                       C
HETATM   62  H           0       3.526  -3.536  -3.415                       H
HETATM   63  H           0       3.327  -2.655  -4.952                       H
HETATM   64  H           0       2.309  -4.747  -5.968                       H
HETATM   65  H           0       2.434  -5.555  -4.399                       H
HETATM   66  O           0       1.648  -1.962  -3.091                       O
HETATM   67  C           0       1.066  -2.860  -2.487                       C
HETATM   68  O           0       0.776  -2.886  -1.224                       O
HETATM   69  C           0       7.170  -2.806  -2.895                       C
HETATM   70  H           0       7.297  -3.520  -2.078                       H
HETATM   71  H           0       7.011  -1.808  -2.488                       H
HETATM   72  C           0       8.266  -2.889  -3.938                       C
HETATM   73  C           0       8.196  -4.244  -4.618                       C
HETATM   74  H           0       9.243  -2.773  -3.455                       H
HETATM   75  H           0       8.162  -2.082  -4.671                       H
HETATM   76  H           0       8.804  -4.311  -5.520                       H
HETATM   77  H           0       8.442  -5.072  -3.948                       H
HETATM   78  O           0       5.869  -3.135  -3.521                       O
HETATM   79  C           0       5.804  -3.950  -4.528                       C
HETATM   80  O           0       4.671  -4.248  -5.032                       O
HETATM   81  O           0       6.825  -4.507  -5.097                       O
HETATM   82  O           0       0.658  -3.998  -3.109                       O
HETATM   83 Zr           0       0.804  -2.017   0.648                      Zr
END
