# Supplementary material for: Data on electronic structures for the study of ligand effects on the zirconocene-mediated trimethylene carbonate polymerization
Source: Data Brief. 2018 Sep 19;20:1867–9. doi: 10.1016/j.dib.2018.09.042 (PMC6168794; doi:10.1016/j.dib.2018.09.042)
Supplement: Supplementary file 2 — Supplementary material [file mmc2.zip › H12_Re.pdb]

TITLE     H12_Re
HETATM    1  C           0       0.608   0.378   0.319                       C
HETATM    2  C           0       0.820   0.397   1.738                       C
HETATM    3  C           0       1.854   0.124  -0.297                       C
HETATM    4  C           0       2.853  -0.124   0.690                       C
HETATM    5  C           0       2.210   0.076   1.978                       C
HETATM    6  C           0       0.878  -4.174   2.447                       C
HETATM    7  C           0       1.840  -3.236   2.913                       C
HETATM    8  C           0       1.418  -4.731   1.221                       C
HETATM    9  C           0       2.945  -3.166   2.020                       C
HETATM   10  C           0       2.710  -4.121   0.980                       C
HETATM   11  C           0      -1.084  -2.070   1.279                       C
HETATM   12  H           0      -1.321  -2.011   2.347                       H
HETATM   13  H           0      -1.616  -1.262   0.762                       H
HETATM   14  H           0      -1.483  -3.025   0.913                       H
HETATM   15  H           0       2.032   0.096  -1.365                       H
HETATM   16  H           0      -0.317   0.619  -0.189                       H
HETATM   17  C           0      -0.048   0.681   2.829                       C
HETATM   18  C           0       0.462   0.669   4.106                       C
HETATM   19  H           0      -1.089   0.928   2.644                       H
HETATM   20  C           0       2.691   0.042   3.321                       C
HETATM   21  C           0       1.829   0.346   4.349                       C
HETATM   22  H           0      -0.182   0.910   4.947                       H
HETATM   23  H           0       3.726  -0.206   3.530                       H
HETATM   24  H           0       2.195   0.347   5.372                       H
HETATM   25  H           0       1.738  -2.642   3.814                       H
HETATM   26  H           0       0.037  -6.279   0.539                       H
HETATM   27  C           0       0.968  -5.759   0.347                       C
HETATM   28  C           0       1.760  -6.130  -0.719                       C
HETATM   29  C           0       3.015  -5.505  -0.968                       C
HETATM   30  H           0       1.433  -6.936  -1.371                       H
HETATM   31  C           0       3.492  -4.512  -0.141                       C
HETATM   32  H           0       3.619  -5.846  -1.805                       H
HETATM   33  H           0       4.462  -4.054  -0.309                       H
HETATM   34  H           0       3.850  -2.592   2.161                       H
HETATM   35  C           0      -0.305  -4.620   3.208                       C
HETATM   36  C           0      -0.290  -4.538   4.614                       C
HETATM   37  C           0      -1.450  -5.159   2.594                       C
HETATM   38  C           0      -1.376  -4.970   5.372                       C
HETATM   39  H           0       0.593  -4.161   5.120                       H
HETATM   40  C           0      -2.533  -5.599   3.353                       C
HETATM   41  H           0      -1.512  -5.214   1.513                       H
HETATM   42  C           0      -2.504  -5.505   4.745                       C
HETATM   43  H           0      -1.336  -4.902   6.455                       H
HETATM   44  H           0      -3.406  -6.009   2.853                       H
HETATM   45  H           0      -3.348  -5.849   5.335                       H
HETATM   46  C           0       4.291  -0.323   0.406                       C
HETATM   47  C           0       4.707  -1.035  -0.735                       C
HETATM   48  C           0       5.280   0.240   1.231                       C
HETATM   49  C           0       6.061  -1.192  -1.028                       C
HETATM   50  H           0       3.963  -1.474  -1.395                       H
HETATM   51  C           0       6.635   0.077   0.939                       C
HETATM   52  H           0       4.991   0.845   2.084                       H
HETATM   53  C           0       7.033  -0.643  -0.188                       C
HETATM   54  H           0       6.359  -1.745  -1.915                       H
HETATM   55  H           0       7.380   0.527   1.589                       H
HETATM   56  H           0       8.087  -0.768  -0.415                       H
HETATM   57  C           0       0.105  -3.853  -4.508                       C
HETATM   58  C           0       2.245  -2.671  -4.514                       C
HETATM   59  H           0      -0.434  -3.070  -5.046                       H
HETATM   60  H           0      -0.440  -4.793  -4.591                       H
HETATM   61  C           0       1.551  -3.946  -4.942                       C
HETATM   62  H           0       3.326  -2.702  -4.644                       H
HETATM   63  H           0       1.844  -1.795  -5.026                       H
HETATM   64  H           0       1.603  -4.016  -6.031                       H
HETATM   65  H           0       2.036  -4.822  -4.497                       H
HETATM   66  O           0       2.067  -2.467  -3.064                       O
HETATM   67  C           0       0.982  -2.887  -2.458                       C
HETATM   68  O           0       0.853  -2.670  -1.239                       O
HETATM   69  C           0       1.791   0.045 -10.167                       C
HETATM   70  H           0       2.853   0.233 -10.365                       H
HETATM   71  H           0       1.267   1.002 -10.133                       H
HETATM   72  C           0       1.200  -0.917 -11.180                       C
HETATM   73  C           0       1.857  -2.267 -10.967                       C
HETATM   74  H           0       1.388  -0.559 -12.198                       H
HETATM   75  H           0       0.115  -0.995 -11.045                       H
HETATM   76  H           0       1.389  -3.065 -11.546                       H
HETATM   77  H           0       2.925  -2.236 -11.211                       H
HETATM   78  O           0       1.681  -0.490  -8.824                       O
HETATM   79  C           0       1.679  -1.807  -8.572                       C
HETATM   80  O           0       1.609  -2.205  -7.428                       O
HETATM   81  O           0       1.730  -2.686  -9.585                       O
HETATM   82  O           0       0.016  -3.517  -3.078                       O
HETATM   83 Zr           0       1.124  -2.045   0.807                      Zr
END
