# Supplementary material for: Data on electronic structures for the study of ligand effects on the zirconocene-mediated trimethylene carbonate polymerization
Source: Data Brief. 2018 Sep 19;20:1867–9. doi: 10.1016/j.dib.2018.09.042 (PMC6168794; doi:10.1016/j.dib.2018.09.042)
Supplement: Supplementary file 2 — Supplementary material [file mmc2.zip › H12_TS.pdb]

TITLE     H12_TS
HETATM    1  C           0      -0.618   0.004  -0.062                       C
HETATM    2  C           0      -0.506   0.306   1.337                       C
HETATM    3  C           0       0.659   0.173  -0.640                       C
HETATM    4  C           0       1.621   0.474   0.369                       C
HETATM    5  C           0       0.884   0.586   1.616                       C
HETATM    6  C           0       1.348  -3.806   2.668                       C
HETATM    7  C           0       1.787  -2.504   3.032                       C
HETATM    8  C           0       2.167  -4.211   1.542                       C
HETATM    9  C           0       2.817  -2.063   2.158                       C
HETATM   10  C           0       3.088  -3.134   1.247                       C
HETATM   11  C           0      -1.265  -2.734   1.342                       C
HETATM   12  H           0      -1.508  -2.622   2.405                       H
HETATM   13  H           0      -2.064  -2.268   0.753                       H
HETATM   14  H           0      -1.265  -3.809   1.121                       H
HETATM   15  H           0       0.891   0.058  -1.692                       H
HETATM   16  H           0      -1.534  -0.215  -0.594                       H
HETATM   17  C           0      -1.476   0.383   2.376                       C
HETATM   18  C           0      -1.071   0.741   3.640                       C
HETATM   19  H           0      -2.520   0.180   2.158                       H
HETATM   20  C           0       1.267   0.919   2.949                       C
HETATM   21  C           0       0.300   1.003   3.925                       C
HETATM   22  H           0      -1.803   0.829   4.438                       H
HETATM   23  H           0       2.305   1.120   3.192                       H
HETATM   24  H           0       0.584   1.281   4.936                       H
HETATM   25  H           0       1.374  -1.918   3.845                       H
HETATM   26  H           0       1.627  -6.266   1.046                       H
HETATM   27  C           0       2.265  -5.423   0.807                       C
HETATM   28  C           0       3.219  -5.537  -0.181                       C
HETATM   29  C           0       4.105  -4.465  -0.484                       C
HETATM   30  H           0       3.314  -6.473  -0.724                       H
HETATM   31  C           0       4.047  -3.275   0.209                       C
HETATM   32  H           0       4.859  -4.603  -1.256                       H
HETATM   33  H           0       4.733  -2.460  -0.005                       H
HETATM   34  H           0       3.383  -1.145   2.243                       H
HETATM   35  C           0       0.407  -4.635   3.445                       C
HETATM   36  C           0       0.290  -4.432   4.833                       C
HETATM   37  C           0      -0.370  -5.652   2.862                       C
HETATM   38  C           0      -0.572  -5.210   5.605                       C
HETATM   39  H           0       0.902  -3.677   5.318                       H
HETATM   40  C           0      -1.226  -6.435   3.635                       C
HETATM   41  H           0      -0.331  -5.818   1.790                       H
HETATM   42  C           0      -1.332  -6.218   5.010                       C
HETATM   43  H           0      -0.638  -5.035   6.675                       H
HETATM   44  H           0      -1.819  -7.212   3.159                       H
HETATM   45  H           0      -2.000  -6.828   5.611                       H
HETATM   46  C           0       3.033   0.827   0.104                       C
HETATM   47  C           0       3.743   0.211  -0.945                       C
HETATM   48  C           0       3.685   1.829   0.844                       C
HETATM   49  C           0       5.058   0.578  -1.229                       C
HETATM   50  H           0       3.263  -0.562  -1.540                       H
HETATM   51  C           0       5.004   2.188   0.562                       C
HETATM   52  H           0       3.146   2.362   1.619                       H
HETATM   53  C           0       5.699   1.563  -0.473                       C
HETATM   54  H           0       5.583   0.094  -2.049                       H
HETATM   55  H           0       5.481   2.970   1.145                       H
HETATM   56  H           0       6.724   1.847  -0.695                       H
HETATM   57  C           0       0.939  -4.186  -4.327                       C
HETATM   58  C           0       3.352  -3.399  -4.296                       C
HETATM   59  H           0       0.662  -3.267  -4.854                       H
HETATM   60  H           0       0.305  -5.003  -4.674                       H
HETATM   61  C           0       2.412  -4.537  -4.576                       C
HETATM   62  H           0       4.015  -3.405  -3.447                       H
HETATM   63  H           0       3.255  -2.475  -4.846                       H
HETATM   64  H           0       2.506  -4.805  -5.633                       H
HETATM   65  H           0       2.683  -5.414  -3.981                       H
HETATM   66  O           0       2.145  -2.390  -2.866                       O
HETATM   67  C           0       1.255  -3.056  -2.292                       C
HETATM   68  O           0       0.845  -2.879  -1.098                       O
HETATM   69  C           0       7.727  -3.988  -3.583                       C
HETATM   70  H           0       7.848  -5.002  -3.191                       H
HETATM   71  H           0       7.849  -3.272  -2.770                       H
HETATM   72  C           0       8.637  -3.716  -4.765                       C
HETATM   73  C           0       8.199  -4.603  -5.914                       C
HETATM   74  H           0       9.675  -3.940  -4.494                       H
HETATM   75  H           0       8.587  -2.661  -5.054                       H
HETATM   76  H           0       8.677  -4.349  -6.861                       H
HETATM   77  H           0       8.359  -5.665  -5.705                       H
HETATM   78  O           0       6.323  -3.852  -3.980                       O
HETATM   79  C           0       5.929  -4.084  -5.223                       C
HETATM   80  O           0       4.733  -3.966  -5.527                       O
HETATM   81  O           0       6.771  -4.430  -6.173                       O
HETATM   82  O           0       0.624  -4.055  -2.935                       O
HETATM   83 Zr           0       0.771  -1.939   0.771                      Zr
END
