# Supplementary material for: Data on electronic structures for the study of ligand effects on the zirconocene-mediated trimethylene carbonate polymerization
Source: Data Brief. 2018 Sep 19;20:1867–9. doi: 10.1016/j.dib.2018.09.042 (PMC6168794; doi:10.1016/j.dib.2018.09.042)
Supplement: Supplementary file 2 — Supplementary material [file mmc2.zip › H13_cation.pdb]

TITLE     H12_Re
HETATM    1  C           0      -0.270  -0.856  -0.276                       C
HETATM    2  C           0       0.325  -0.323   0.919                       C
HETATM    3  C           0       0.770  -1.120  -1.196                       C
HETATM    4  C           0       2.023  -0.832  -0.585                       C
HETATM    5  H           0       2.989  -0.903  -1.064                       H
HETATM    6  C           0       1.760  -0.267   0.713                       C
HETATM    7  C           0       1.391  -4.312   2.812                       C
HETATM    8  C           0       2.254  -3.223   3.054                       C
HETATM    9  C           0       1.779  -4.913   1.575                       C
HETATM   10  C           0       3.208  -3.124   2.009                       C
HETATM   11  C           0       2.937  -4.167   1.074                       C
HETATM   12  C           0      -1.110  -3.296   1.131                       C
HETATM   13  H           0      -1.566  -2.542   1.785                       H
HETATM   14  H           0      -1.697  -3.316   0.202                       H
HETATM   15  H           0      -1.228  -4.267   1.619                       H
HETATM   16  H           0       0.638  -1.503  -2.202                       H
HETATM   17  H           0      -1.330  -0.969  -0.457                       H
HETATM   18  H           0       3.985  -2.376   1.917                       H
HETATM   19  C           0       2.615   0.307   1.719                       C
HETATM   20  C           0      -0.243   0.127   2.145                       C
HETATM   21  C           0       2.002   0.748   2.880                       C
HETATM   22  C           0       0.600   0.650   3.099                       C
HETATM   23  H           0      -1.317   0.092   2.298                       H
HETATM   24  H           0       2.612   1.227   3.641                       H
HETATM   25  H           0       0.190   1.029   4.030                       H
HETATM   26  C           0       4.078   0.457   1.515                       C
HETATM   27  C           0       4.977   0.160   2.556                       C
HETATM   28  C           0       4.600   0.935   0.299                       C
HETATM   29  C           0       6.351   0.323   2.384                       C
HETATM   30  H           0       4.594  -0.208   3.505                       H
HETATM   31  C           0       5.974   1.104   0.130                       C
HETATM   32  H           0       3.924   1.220  -0.502                       H
HETATM   33  C           0       6.855   0.793   1.169                       C
HETATM   34  H           0       7.028   0.084   3.199                       H
HETATM   35  H           0       6.356   1.491  -0.810                       H
HETATM   36  H           0       7.924   0.924   1.035                       H
HETATM   37  C           0       0.989  -5.743   0.693                       C
HETATM   38  C           0       1.183  -5.526  -0.672                       C
HETATM   39  C           0       2.237  -4.704  -1.175                       C
HETATM   40  H           0       0.556  -6.044  -1.390                       H
HETATM   41  C           0       3.167  -4.105  -0.333                       C
HETATM   42  H           0       2.341  -4.597  -2.250                       H
HETATM   43  H           0       3.987  -3.518  -0.733                       H
HETATM   44  H           0      -1.411  -6.469  -0.429                       H
HETATM   45  C           0      -1.188  -6.989   0.497                       C
HETATM   46  C           0      -2.094  -7.925   0.987                       C
HETATM   47  C           0      -0.012  -6.688   1.213                       C
HETATM   48  C           0      -1.841  -8.584   2.194                       C
HETATM   49  H           0      -3.002  -8.137   0.431                       H
HETATM   50  C           0       0.227  -7.354   2.431                       C
HETATM   51  C           0      -0.677  -8.299   2.912                       C
HETATM   52  H           0      -2.548  -9.317   2.572                       H
HETATM   53  H           0       1.142  -7.159   2.981                       H
HETATM   54  H           0      -0.470  -8.815   3.844                       H
HETATM   55  H           0       2.181  -2.546   3.897                       H
HETATM   56  H           0       0.559  -4.616   3.432                       H
HETATM   57 Zr           0       1.071  -2.788   0.653                      Zr
END
