# Supplementary material for: Data on electronic structures for the study of ligand effects on the zirconocene-mediated trimethylene carbonate polymerization
Source: Data Brief. 2018 Sep 19;20:1867–9. doi: 10.1016/j.dib.2018.09.042 (PMC6168794; doi:10.1016/j.dib.2018.09.042)
Supplement: Supplementary file 2 — Supplementary material [file mmc2.zip › H13_complex.pdb]

TITLE     H13_complex
HETATM    1  C           0      -0.497  -0.375   0.158                       C
HETATM    2  C           0       0.275  -0.127   1.345                       C
HETATM    3  C           0       0.396  -0.395  -0.937                       C
HETATM    4  C           0       1.729  -0.266  -0.461                       C
HETATM    5  H           0       2.620  -0.236  -1.073                       H
HETATM    6  C           0       1.665  -0.012   0.954                       C
HETATM    7  C           0       1.185  -4.092   2.329                       C
HETATM    8  C           0       2.069  -3.000   2.489                       C
HETATM    9  C           0       1.665  -4.890   1.235                       C
HETATM   10  C           0       3.054  -3.035   1.462                       C
HETATM   11  C           0       2.844  -4.233   0.705                       C
HETATM   12  C           0      -1.250  -3.136   0.891                       C
HETATM   13  H           0      -1.659  -2.710   1.816                       H
HETATM   14  H           0      -1.908  -2.833   0.065                       H
HETATM   15  H           0      -1.293  -4.227   0.977                       H
HETATM   16  H           0       0.112  -0.542  -1.973                       H
HETATM   17  H           0      -1.574  -0.444   0.110                       H
HETATM   18  H           0       3.879  -2.344   1.348                       H
HETATM   19  C           0       2.663   0.343   1.925                       C
HETATM   20  C           0      -0.105   0.043   2.706                       C
HETATM   21  C           0       2.230   0.527   3.228                       C
HETATM   22  C           0       0.871   0.369   3.619                       C
HETATM   23  H           0      -1.148  -0.039   2.998                       H
HETATM   24  H           0       2.951   0.843   3.977                       H
HETATM   25  H           0       0.603   0.540   4.658                       H
HETATM   26  C           0       4.087   0.550   1.555                       C
HETATM   27  C           0       5.116   0.032   2.362                       C
HETATM   28  C           0       4.442   1.303   0.421                       C
HETATM   29  C           0       6.456   0.250   2.040                       C
HETATM   30  H           0       4.862  -0.554   3.241                       H
HETATM   31  C           0       5.782   1.525   0.104                       C
HETATM   32  H           0       3.665   1.752  -0.191                       H
HETATM   33  C           0       6.794   0.996   0.909                       C
HETATM   34  H           0       7.235  -0.162   2.675                       H
HETATM   35  H           0       6.036   2.125  -0.766                       H
HETATM   36  H           0       7.837   1.170   0.661                       H
HETATM   37  C           0       1.194  -6.115   0.652                       C
HETATM   38  C           0       1.916  -6.618  -0.420                       C
HETATM   39  C           0       3.077  -5.977  -0.930                       C
HETATM   40  H           0       1.612  -7.567  -0.852                       H
HETATM   41  C           0       3.547  -4.797  -0.392                       C
HETATM   42  H           0       3.628  -6.461  -1.733                       H
HETATM   43  H           0       4.454  -4.326  -0.762                       H
HETATM   44  H           0      -0.873  -7.159  -0.754                       H
HETATM   45  C           0      -0.963  -7.347   0.312                       C
HETATM   46  C           0      -2.057  -8.060   0.802                       C
HETATM   47  C           0       0.016  -6.844   1.187                       C
HETATM   48  C           0      -2.188  -8.289   2.173                       C
HETATM   49  H           0      -2.809  -8.434   0.112                       H
HETATM   50  C           0      -0.127  -7.082   2.565                       C
HETATM   51  C           0      -1.218  -7.802   3.052                       C
HETATM   52  H           0      -3.039  -8.846   2.554                       H
HETATM   53  H           0       0.637  -6.735   3.254                       H
HETATM   54  H           0      -1.306  -7.989   4.118                       H
HETATM   55  H           0       1.981  -2.228   3.244                       H
HETATM   56  H           0       0.336  -4.317   2.957                       H
HETATM   57  C           0       3.001  -3.528  -4.395                       C
HETATM   58  H           0       3.712  -4.327  -4.164                       H
HETATM   59  H           0       3.547  -2.639  -4.708                       H
HETATM   60  C           0       1.942  -3.965  -5.388                       C
HETATM   61  C           0       1.096  -5.044  -4.740                       C
HETATM   62  H           0       2.418  -4.359  -6.293                       H
HETATM   63  H           0       1.320  -3.113  -5.684                       H
HETATM   64  H           0       0.188  -5.274  -5.297                       H
HETATM   65  H           0       1.657  -5.967  -4.570                       H
HETATM   66  O           0       2.375  -3.143  -3.129                       O
HETATM   67  C           0       1.270  -3.722  -2.711                       C
HETATM   68  O           0       0.795  -3.392  -1.613                       O
HETATM   69  O           0       0.615  -4.603  -3.429                       O
HETATM   70 Zr           0       0.867  -2.492   0.371                      Zr
END
