# Supplementary material for: Data on electronic structures for the study of ligand effects on the zirconocene-mediated trimethylene carbonate polymerization
Source: Data Brief. 2018 Sep 19;20:1867–9. doi: 10.1016/j.dib.2018.09.042 (PMC6168794; doi:10.1016/j.dib.2018.09.042)
Supplement: Supplementary file 2 — Supplementary material [file mmc2.zip › H13_Pr.pdb]

TITLE     H13_complex
HETATM    1  C           0      -1.099  -0.307   1.251                       C
HETATM    2  C           0      -0.173  -0.294   2.349                       C
HETATM    3  C           0      -0.373  -0.005   0.076                       C
HETATM    4  C           0       1.008   0.090   0.387                       C
HETATM    5  H           0       1.797   0.290  -0.323                       H
HETATM    6  C           0       1.141  -0.005   1.816                       C
HETATM    7  C           0       0.999  -4.337   2.206                       C
HETATM    8  C           0       1.850  -3.246   2.494                       C
HETATM    9  C           0       1.363  -4.851   0.914                       C
HETATM   10  C           0       2.680  -2.986   1.368                       C
HETATM   11  C           0       2.425  -4.012   0.400                       C
HETATM   12  C           0      -1.667  -3.226   1.350                       C
HETATM   13  H           0      -1.936  -3.078   2.404                       H
HETATM   14  H           0      -2.456  -2.772   0.735                       H
HETATM   15  H           0      -1.665  -4.304   1.152                       H
HETATM   16  H           0      -0.794   0.070  -0.919                       H
HETATM   17  H           0      -2.169  -0.435   1.330                       H
HETATM   18  H           0       3.448  -2.227   1.306                       H
HETATM   19  C           0       2.256   0.164   2.706                       C
HETATM   20  C           0      -0.358  -0.480   3.747                       C
HETATM   21  C           0       2.012   0.003   4.061                       C
HETATM   22  C           0       0.729  -0.327   4.577                       C
HETATM   23  H           0      -1.345  -0.696   4.144                       H
HETATM   24  H           0       2.825   0.172   4.762                       H
HETATM   25  H           0       0.608  -0.429   5.652                       H
HETATM   26  C           0       3.606   0.548   2.219                       C
HETATM   27  C           0       4.757  -0.067   2.746                       C
HETATM   28  C           0       3.776   1.563   1.260                       C
HETATM   29  C           0       6.031   0.318   2.328                       C
HETATM   30  H           0       4.648  -0.858   3.483                       H
HETATM   31  C           0       5.050   1.949   0.845                       C
HETATM   32  H           0       2.905   2.078   0.867                       H
HETATM   33  C           0       6.183   1.327   1.375                       C
HETATM   34  H           0       6.905  -0.171   2.751                       H
HETATM   35  H           0       5.158   2.749   0.118                       H
HETATM   36  H           0       7.175   1.634   1.056                       H
HETATM   37  C           0       0.871  -5.952   0.140                       C
HETATM   38  C           0       1.459  -6.168  -1.097                       C
HETATM   39  C           0       2.509  -5.351  -1.592                       C
HETATM   40  H           0       1.131  -7.017  -1.690                       H
HETATM   41  C           0       2.994  -4.281  -0.871                       C
HETATM   42  H           0       2.951  -5.606  -2.554                       H
HETATM   43  H           0       3.802  -3.659  -1.248                       H
HETATM   44  H           0      -1.341  -6.772  -1.189                       H
HETATM   45  C           0      -1.276  -7.203  -0.194                       C
HETATM   46  C           0      -2.271  -8.070   0.256                       C
HETATM   47  C           0      -0.199  -6.853   0.639                       C
HETATM   48  C           0      -2.206  -8.608   1.542                       C
HETATM   49  H           0      -3.102  -8.321  -0.398                       H
HETATM   50  C           0      -0.145  -7.401   1.932                       C
HETATM   51  C           0      -1.138  -8.273   2.378                       C
HETATM   52  H           0      -2.981  -9.284   1.892                       H
HETATM   53  H           0       0.695  -7.166   2.580                       H
HETATM   54  H           0      -1.074  -8.695   3.376                       H
HETATM   55  H           0       1.833  -2.662   3.406                       H
HETATM   56  H           0       0.251  -4.748   2.867                       H
HETATM   57  C           0       0.116  -2.435  -4.802                       C
HETATM   58  C           0       2.592  -3.039  -4.821                       C
HETATM   59  H           0       0.372  -1.372  -4.800                       H
HETATM   60  H           0      -0.803  -2.583  -5.372                       H
HETATM   61  C           0       1.230  -3.271  -5.446                       C
HETATM   62  H           0       2.679  -3.403  -3.801                       H
HETATM   63  H           0       2.933  -2.006  -4.876                       H
HETATM   64  H           0       1.275  -3.009  -6.511                       H
HETATM   65  H           0       0.969  -4.332  -5.376                       H
HETATM   66  O           0       1.490  -1.567  -2.692                       O
HETATM   67  C           0       0.538  -2.309  -2.470                       C
HETATM   68  O           0       0.097  -2.689  -1.311                       O
HETATM   69  C           0       6.612  -3.464  -3.812                       C
HETATM   70  H           0       6.650  -4.277  -3.084                       H
HETATM   71  H           0       6.799  -2.514  -3.313                       H
HETATM   72  C           0       7.495  -3.703  -5.022                       C
HETATM   73  C           0       6.949  -4.881  -5.807                       C
HETATM   74  H           0       8.516  -3.922  -4.693                       H
HETATM   75  H           0       7.535  -2.807  -5.652                       H
HETATM   76  H           0       7.402  -4.996  -6.791                       H
HETATM   77  H           0       7.013  -5.826  -5.261                       H
HETATM   78  O           0       5.198  -3.367  -4.234                       O
HETATM   79  C           0       4.780  -3.960  -5.310                       C
HETATM   80  O           0       3.558  -3.853  -5.657                       O
HETATM   81 Zr           0       0.329  -2.335   0.716                      Zr
HETATM   82  O           0       5.519  -4.674  -6.099                       O
HETATM   83  O           0      -0.203  -2.860  -3.473                       O
END
