# Supplementary material for: Data on electronic structures for the study of ligand effects on the zirconocene-mediated trimethylene carbonate polymerization
Source: Data Brief. 2018 Sep 19;20:1867–9. doi: 10.1016/j.dib.2018.09.042 (PMC6168794; doi:10.1016/j.dib.2018.09.042)
Supplement: Supplementary file 2 — Supplementary material [file mmc2.zip › H13_Re.pdb]

TITLE     H13_Re
HETATM    1  C           0      -0.331  -0.461  -0.144                       C
HETATM    2  C           0       0.336  -0.144   1.089                       C
HETATM    3  C           0       0.660  -0.605  -1.142                       C
HETATM    4  C           0       1.946  -0.484  -0.550                       C
HETATM    5  H           0       2.891  -0.541  -1.073                       H
HETATM    6  C           0       1.760  -0.112   0.827                       C
HETATM    7  C           0       0.965  -4.038   2.472                       C
HETATM    8  C           0       1.883  -2.972   2.623                       C
HETATM    9  C           0       1.507  -4.952   1.505                       C
HETATM   10  C           0       2.957  -3.140   1.704                       C
HETATM   11  C           0       2.760  -4.394   1.037                       C
HETATM   12  C           0      -1.272  -3.128   0.711                       C
HETATM   13  H           0      -1.746  -2.619   1.559                       H
HETATM   14  H           0      -1.835  -2.864  -0.194                       H
HETATM   15  H           0      -1.373  -4.208   0.871                       H
HETATM   16  H           0       0.469  -0.826  -2.185                       H
HETATM   17  H           0      -1.401  -0.496  -0.291                       H
HETATM   18  H           0       3.822  -2.498   1.610                       H
HETATM   19  C           0       2.676   0.284   1.860                       C
HETATM   20  C           0      -0.163   0.151   2.389                       C
HETATM   21  C           0       2.132   0.590   3.097                       C
HETATM   22  C           0       0.736   0.513   3.365                       C
HETATM   23  H           0      -1.231   0.129   2.584                       H
HETATM   24  H           0       2.792   0.939   3.886                       H
HETATM   25  H           0       0.380   0.777   4.357                       H
HETATM   26  C           0       4.136   0.413   1.614                       C
HETATM   27  C           0       5.063  -0.075   2.552                       C
HETATM   28  C           0       4.626   1.060   0.465                       C
HETATM   29  C           0       6.435   0.071   2.345                       C
HETATM   30  H           0       4.704  -0.582   3.444                       H
HETATM   31  C           0       5.997   1.210   0.262                       C
HETATM   32  H           0       3.928   1.483  -0.251                       H
HETATM   33  C           0       6.907   0.712   1.198                       C
HETATM   34  H           0       7.134  -0.317   3.080                       H
HETATM   35  H           0       6.356   1.728  -0.623                       H
HETATM   36  H           0       7.975   0.830   1.038                       H
HETATM   37  C           0       1.034  -6.205   0.988                       C
HETATM   38  C           0       1.826  -6.830   0.037                       C
HETATM   39  C           0       3.058  -6.283  -0.414                       C
HETATM   40  H           0       1.518  -7.801  -0.340                       H
HETATM   41  C           0       3.533  -5.081   0.063                       C
HETATM   42  H           0       3.651  -6.854  -1.124                       H
HETATM   43  H           0       4.487  -4.678  -0.264                       H
HETATM   44  H           0      -0.942  -7.298  -0.509                       H
HETATM   45  C           0      -1.137  -7.383   0.557                       C
HETATM   46  C           0      -2.301  -8.008   1.002                       C
HETATM   47  C           0      -0.219  -6.837   1.471                       C
HETATM   48  C           0      -2.567  -8.105   2.370                       C
HETATM   49  H           0      -3.003  -8.416   0.280                       H
HETATM   50  C           0      -0.498  -6.942   2.845                       C
HETATM   51  C           0      -1.660  -7.573   3.289                       C
HETATM   52  H           0      -3.473  -8.593   2.717                       H
HETATM   53  H           0       0.215  -6.559   3.569                       H
HETATM   54  H           0      -1.852  -7.657   4.355                       H
HETATM   55  H           0       1.764  -2.135   3.300                       H
HETATM   56  H           0       0.051  -4.169   3.031                       H
HETATM   57 Zr           0       0.913  -2.607   0.360                      Zr
HETATM   58  C           0       1.580  -5.330  -4.613                       C
HETATM   59  H           0       1.135  -4.719  -5.405                       H
HETATM   60  H           0       1.227  -6.356  -4.712                       H
HETATM   61  C           0       3.087  -5.205  -4.559                       C
HETATM   62  C           0       3.438  -3.792  -4.151                       C
HETATM   63  H           0       3.541  -5.410  -5.532                       H
HETATM   64  H           0       3.504  -5.921  -3.842                       H
HETATM   65  H           0       4.494  -3.665  -3.931                       H
HETATM   66  H           0       3.135  -3.052  -4.897                       H
HETATM   67  O           0       0.985  -4.869  -3.351                       O
HETATM   68  C           0       1.588  -3.987  -2.591                       C
HETATM   69  O           0       1.023  -3.652  -1.532                       O
HETATM   70  O           0       2.735  -3.436  -2.903                       O
HETATM   71  C           0       7.987  -5.222  -8.439                       C
HETATM   72  H           0       7.838  -4.462  -9.214                       H
HETATM   73  H           0       7.960  -6.208  -8.907                       H
HETATM   74  C           0       9.264  -4.974  -7.659                       C
HETATM   75  C           0       9.082  -3.684  -6.883                       C
HETATM   76  H           0      10.116  -4.890  -8.341                       H
HETATM   77  H           0       9.461  -5.807  -6.974                       H
HETATM   78  H           0       9.887  -3.499  -6.169                       H
HETATM   79  H           0       9.005  -2.820  -7.554                       H
HETATM   80  O           0       6.835  -5.193  -7.561                       O
HETATM   81  C           0       6.797  -4.443  -6.448                       C
HETATM   82  O           0       5.798  -4.425  -5.763                       O
HETATM   83  O           0       7.876  -3.732  -6.081                       O
END
