# Supplementary material for: Data on electronic structures for the study of ligand effects on the zirconocene-mediated trimethylene carbonate polymerization
Source: Data Brief. 2018 Sep 19;20:1867–9. doi: 10.1016/j.dib.2018.09.042 (PMC6168794; doi:10.1016/j.dib.2018.09.042)
Supplement: Supplementary file 2 — Supplementary material [file mmc2.zip › H13_TS.pdb]

TITLE     H13_Ts
HETATM    1  C           0      -0.943  -0.369   1.532                       C
HETATM    2  C           0      -0.028  -0.483   2.634                       C
HETATM    3  C           0      -0.187  -0.069   0.377                       C
HETATM    4  C           0       1.195  -0.096   0.698                       C
HETATM    5  H           0       2.006   0.097   0.010                       H
HETATM    6  C           0       1.309  -0.269   2.123                       C
HETATM    7  C           0       0.868  -4.582   2.285                       C
HETATM    8  C           0       1.805  -3.578   2.618                       C
HETATM    9  C           0       1.164  -5.039   0.955                       C
HETATM   10  C           0       2.634  -3.316   1.491                       C
HETATM   11  C           0       2.280  -4.255   0.468                       C
HETATM   12  C           0      -1.714  -3.236   1.564                       C
HETATM   13  H           0      -1.958  -3.092   2.624                       H
HETATM   14  H           0      -2.473  -2.706   0.971                       H
HETATM   15  H           0      -1.800  -4.305   1.341                       H
HETATM   16  H           0      -0.593   0.089  -0.615                       H
HETATM   17  H           0      -2.021  -0.419   1.600                       H
HETATM   18  H           0       3.459  -2.617   1.457                       H
HETATM   19  C           0       2.427  -0.225   3.023                       C
HETATM   20  C           0      -0.236  -0.727   4.020                       C
HETATM   21  C           0       2.162  -0.439   4.367                       C
HETATM   22  C           0       0.854  -0.700   4.860                       C
HETATM   23  H           0      -1.239  -0.889   4.402                       H
HETATM   24  H           0       2.980  -0.366   5.078                       H
HETATM   25  H           0       0.718  -0.850   5.927                       H
HETATM   26  C           0       3.803   0.090   2.560                       C
HETATM   27  C           0       4.905  -0.642   3.038                       C
HETATM   28  C           0       4.046   1.157   1.675                       C
HETATM   29  C           0       6.204  -0.322   2.643                       C
HETATM   30  H           0       4.738  -1.473   3.718                       H
HETATM   31  C           0       5.345   1.479   1.285                       C
HETATM   32  H           0       3.214   1.760   1.324                       H
HETATM   33  C           0       6.429   0.740   1.765                       C
HETATM   34  H           0       7.040  -0.901   3.025                       H
HETATM   35  H           0       5.512   2.321   0.618                       H
HETATM   36  H           0       7.442   0.995   1.464                       H
HETATM   37  C           0       0.570  -6.046   0.125                       C
HETATM   38  C           0       1.112  -6.222  -1.139                       C
HETATM   39  C           0       2.215  -5.460  -1.609                       C
HETATM   40  H           0       0.707  -7.003  -1.776                       H
HETATM   41  C           0       2.801  -4.484  -0.832                       C
HETATM   42  H           0       2.619  -5.685  -2.593                       H
HETATM   43  H           0       3.660  -3.918  -1.184                       H
HETATM   44  H           0      -1.722  -6.626  -1.196                       H
HETATM   45  C           0      -1.669  -7.118  -0.229                       C
HETATM   46  C           0      -2.715  -7.939   0.192                       C
HETATM   47  C           0      -0.553  -6.896   0.596                       C
HETATM   48  C           0      -2.663  -8.556   1.443                       C
HETATM   49  H           0      -3.574  -8.091  -0.456                       H
HETATM   50  C           0      -0.512  -7.525   1.853                       C
HETATM   51  C           0      -1.557  -8.350   2.270                       C
HETATM   52  H           0      -3.477  -9.196   1.771                       H
HETATM   53  H           0       0.357  -7.393   2.491                       H
HETATM   54  H           0      -1.502  -8.837   3.239                       H
HETATM   55  H           0       1.850  -3.053   3.564                       H
HETATM   56  H           0       0.105  -4.977   2.939                       H
HETATM   57 Zr           0       0.333  -2.475   0.923                      Zr
HETATM   58  C           0      -0.320  -2.736  -4.599                       C
HETATM   59  C           0       2.171  -2.270  -4.617                       C
HETATM   60  H           0      -0.490  -1.660  -4.727                       H
HETATM   61  H           0      -1.094  -3.284  -5.138                       H
HETATM   62  C           0       1.060  -3.137  -5.134                       C
HETATM   63  H           0       2.930  -2.649  -3.953                       H
HETATM   64  H           0       2.121  -1.199  -4.745                       H
HETATM   65  H           0       1.028  -3.037  -6.224                       H
HETATM   66  H           0       1.252  -4.189  -4.904                       H
HETATM   67  O           0       1.286  -1.830  -2.731                       O
HETATM   68  C           0       0.317  -2.516  -2.345                       C
HETATM   69  O           0       0.000  -2.739  -1.129                       O
HETATM   70  C           0       6.512  -1.531  -4.928                       C
HETATM   71  H           0       7.007  -2.449  -4.598                       H
HETATM   72  H           0       6.590  -0.779  -4.142                       H
HETATM   73  C           0       7.026  -1.052  -6.272                       C
HETATM   74  C           0       6.629  -2.072  -7.322                       C
HETATM   75  H           0       8.116  -0.952  -6.240                       H
HETATM   76  H           0       6.607  -0.069  -6.514                       H
HETATM   77  H           0       6.796  -1.727  -8.342                       H
HETATM   78  H           0       7.134  -3.032  -7.180                       H
HETATM   79  O           0       5.080  -1.825  -5.007                       O
HETATM   80  C           0       4.514  -2.210  -6.139                       C
HETATM   81  O           0       3.298  -2.457  -6.168                       O
HETATM   82  O           0       5.192  -2.334  -7.259                       O
HETATM   83  O           0      -0.521  -3.092  -3.227                       O
END
