# Supplementary material for: Data on electronic structures for the study of ligand effects on the zirconocene-mediated trimethylene carbonate polymerization
Source: Data Brief. 2018 Sep 19;20:1867–9. doi: 10.1016/j.dib.2018.09.042 (PMC6168794; doi:10.1016/j.dib.2018.09.042)
Supplement: Supplementary file 2 — Supplementary material [file mmc2.zip › C1_cation.pdb]

TITLE      C1_cation
HETATM    1  C           0       2.531   0.421  -0.517                       C
HETATM    2  C           0       2.234   0.506   0.865                       C
HETATM    3  C           0       2.187  -0.889  -0.966                       C
HETATM    4  C           0       1.667  -1.610   0.136                       C
HETATM    5  H           0       1.347  -2.644   0.127                       H
HETATM    6  C           0       1.672  -0.741   1.269                       C
HETATM    7  C           0      -2.265   0.557   0.785                       C
HETATM    8  C           0      -1.701  -0.648   1.296                       C
HETATM    9  C           0      -2.520   0.366  -0.596                       C
HETATM   10  C           0      -1.657  -1.601   0.233                       C
HETATM   11  C           0      -2.151  -0.972  -0.935                       C
HETATM   12 Zr           0      -0.000   0.231  -0.303                      Zr
HETATM   13  C           0       0.003   2.437   0.104                       C
HETATM   14  H           0      -0.017   2.737   1.160                       H
HETATM   15  H           0       0.905   2.884  -0.334                       H
HETATM   16  H           0      -0.881   2.889  -0.368                       H
HETATM   17  H           0       2.325  -1.275  -1.971                       H
HETATM   18  H           0       2.972   1.205  -1.122                       H
HETATM   19  H           0       2.403   1.365   1.501                       H
HETATM   20  H           0      -2.463   1.458   1.350                       H
HETATM   21  H           0      -2.953   1.096  -1.269                       H
HETATM   22  H           0      -2.255  -1.433  -1.911                       H
HETATM   23  H           0      -1.323  -2.627   0.311                       H
HETATM   24  H           0      -1.437  -0.838   2.329                       H
HETATM   25  H           0       1.384  -1.012   2.277                       H
END
