# Supplementary material for: Data on electronic structures for the study of ligand effects on the zirconocene-mediated trimethylene carbonate polymerization
Source: Data Brief. 2018 Sep 19;20:1867–9. doi: 10.1016/j.dib.2018.09.042 (PMC6168794; doi:10.1016/j.dib.2018.09.042)
Supplement: Supplementary file 2 — Supplementary material [file mmc2.zip › C1_complex.pdb]

TITLE     C1_complex
HETATM    1  C           0      -0.993  -2.548   0.414                       C
HETATM    2  C           0      -2.364  -2.202   0.534                       C
HETATM    3  C           0      -0.574  -2.239  -0.908                       C
HETATM    4  C           0      -1.674  -1.678  -1.600                       C
HETATM    5  H           0      -1.682  -1.364  -2.636                       H
HETATM    6  C           0      -2.784  -1.649  -0.704                       C
HETATM    7  C           0      -2.356   2.234   0.484                       C
HETATM    8  C           0      -2.799   1.642  -0.728                       C
HETATM    9  C           0      -0.987   2.574   0.328                       C
HETATM   10  C           0      -1.706   1.640  -1.645                       C
HETATM   11  C           0      -0.592   2.220  -0.992                       C
HETATM   12  C           0      -1.707   0.038   2.399                       C
HETATM   13  H           0      -2.782   0.047   2.616                       H
HETATM   14  H           0      -1.281  -0.848   2.888                       H
HETATM   15  H           0      -1.270   0.932   2.864                       H
HETATM   16  H           0       0.417  -2.395  -1.317                       H
HETATM   17  C           0       4.569  -0.079   1.030                       C
HETATM   18  C           0       4.037  -0.266  -1.365                       C
HETATM   19  H           0       4.847  -1.129   1.159                       H
HETATM   20  H           0       5.005   0.510   1.837                       H
HETATM   21  C           0       4.909   0.447  -0.351                       C
HETATM   22  H           0       4.079   0.176  -2.360                       H
HETATM   23  H           0       4.264  -1.334  -1.435                       H
HETATM   24  H           0       5.965   0.258  -0.571                       H
HETATM   25  H           0       4.749   1.530  -0.400                       H
HETATM   26  O           0       2.623  -0.163  -0.982                       O
HETATM   27  C           0       2.261  -0.048   0.279                       C
HETATM   28  O           0       1.052   0.027   0.551                       O
HETATM   29  H           0      -0.380  -2.986   1.193                       H
HETATM   30  H           0      -2.979  -2.336   1.413                       H
HETATM   31  H           0      -2.955   2.399   1.369                       H
HETATM   32  H           0      -0.359   3.035   1.080                       H
HETATM   33  H           0       0.391   2.361  -1.423                       H
HETATM   34  H           0      -1.734   1.290  -2.668                       H
HETATM   35  H           0      -3.806   1.307  -0.939                       H
HETATM   36  H           0      -3.786  -1.321  -0.946                       H
HETATM   37 Zr           0      -1.113   0.011   0.214                      Zr
HETATM   38  O           0       3.124   0.003   1.264                       O
END
