# Supplementary material for: Data on electronic structures for the study of ligand effects on the zirconocene-mediated trimethylene carbonate polymerization
Source: Data Brief. 2018 Sep 19;20:1867–9. doi: 10.1016/j.dib.2018.09.042 (PMC6168794; doi:10.1016/j.dib.2018.09.042)
Supplement: Supplementary file 2 — Supplementary material [file mmc2.zip › C1_Pr.pdb]

TITLE      C1_Pr
HETATM    1  C           0      -3.117   1.561   1.820                       C
HETATM    2  C           0      -4.423   1.032   1.637                       C
HETATM    3  C           0      -2.278   0.518   2.291                       C
HETATM    4  C           0      -3.054  -0.665   2.371                       C
HETATM    5  H           0      -2.707  -1.631   2.713                       H
HETATM    6  C           0      -4.385  -0.345   1.970                       C
HETATM    7  C           0      -4.078  -1.547  -1.947                       C
HETATM    8  C           0      -4.249  -2.243  -0.724                       C
HETATM    9  C           0      -2.693  -1.543  -2.259                       C
HETATM   10  C           0      -2.966  -2.682  -0.284                       C
HETATM   11  C           0      -2.011  -2.257  -1.241                       C
HETATM   12  C           0      -4.107   1.390  -1.340                       C
HETATM   13  H           0      -5.196   1.262  -1.350                       H
HETATM   14  H           0      -3.895   2.397  -0.957                       H
HETATM   15  H           0      -3.757   1.343  -2.380                       H
HETATM   16  H           0      -1.217   0.596   2.492                       H
HETATM   17  C           0       1.503   3.005  -0.421                       C
HETATM   18  C           0       3.327   1.233  -0.162                       C
HETATM   19  H           0       1.471   3.097   0.668                       H
HETATM   20  H           0       1.340   3.988  -0.868                       H
HETATM   21  C           0       2.867   2.482  -0.891                       C
HETATM   22  H           0       2.762   0.335  -0.400                       H
HETATM   23  H           0       3.381   1.352   0.920                       H
HETATM   24  H           0       3.604   3.276  -0.720                       H
HETATM   25  H           0       2.830   2.293  -1.969                       H
HETATM   26  O           0       0.750   0.784   0.849                       O
HETATM   27  C           0       0.061   1.141  -0.103                       C
HETATM   28  O           0      -1.022   0.584  -0.540                       O
HETATM   29  H           0      -2.818   2.585   1.634                       H
HETATM   30  H           0      -5.290   1.583   1.300                       H
HETATM   31  H           0      -4.864  -1.096  -2.538                       H
HETATM   32  H           0      -2.237  -1.070  -3.120                       H
HETATM   33  H           0      -0.942  -2.417  -1.185                       H
HETATM   34  H           0      -2.763  -3.265   0.604                       H
HETATM   35  H           0      -5.192  -2.439  -0.231                       H
HETATM   36  H           0      -5.228  -1.024   1.963                       H
HETATM   37  C           0       5.618  -2.007   1.117                       C
HETATM   38  H           0       5.320  -2.846   0.483                       H
HETATM   39  H           0       5.228  -2.151   2.124                       H
HETATM   40  C           0       7.107  -1.724   1.072                       C
HETATM   41  C           0       7.477  -1.240  -0.317                       C
HETATM   42  H           0       7.661  -2.640   1.302                       H
HETATM   43  H           0       7.379  -0.976   1.825                       H
HETATM   44  H           0       8.482  -0.825  -0.381                       H
HETATM   45  H           0       7.347  -2.005  -1.087                       H
HETATM   46  O           0       4.868  -0.836   0.613                       O
HETATM   47  C           0       5.407  -0.012  -0.231                       C
HETATM   48  O           0       4.743   0.996  -0.642                       O
HETATM   49 Zr           0      -2.937  -0.133  -0.113                      Zr
HETATM   50  O           0       6.606  -0.116  -0.709                       O
HETATM   51  O           0       0.399   2.216  -0.876                       O
END
