# Supplementary material for: Data on electronic structures for the study of ligand effects on the zirconocene-mediated trimethylene carbonate polymerization
Source: Data Brief. 2018 Sep 19;20:1867–9. doi: 10.1016/j.dib.2018.09.042 (PMC6168794; doi:10.1016/j.dib.2018.09.042)
Supplement: Supplementary file 2 — Supplementary material [file mmc2.zip › C1_Re.pdb]

TITLE      C1_Re
HETATM    1  C           0       2.559   2.423   1.142                       C
HETATM    2  C           0       3.954   2.516   0.899                       C
HETATM    3  C           0       1.898   2.320  -0.111                       C
HETATM    4  C           0       2.881   2.322  -1.130                       C
HETATM    5  H           0       2.694   2.283  -2.195                       H
HETATM    6  C           0       4.158   2.441  -0.504                       C
HETATM    7  C           0       5.074  -1.565  -0.456                       C
HETATM    8  C           0       5.086  -0.569  -1.468                       C
HETATM    9  C           0       3.836  -2.252  -0.535                       C
HETATM   10  C           0       3.861  -0.660  -2.192                       C
HETATM   11  C           0       3.094  -1.702  -1.616                       C
HETATM   12  C           0       4.360  -0.201   2.101                       C
HETATM   13  H           0       5.420   0.080   2.134                       H
HETATM   14  H           0       3.846   0.360   2.893                       H
HETATM   15  H           0       4.294  -1.271   2.339                       H
HETATM   16  H           0       0.829   2.238  -0.265                       H
HETATM   17  C           0      -1.917  -1.828   1.529                       C
HETATM   18  C           0      -1.905  -0.753  -0.668                       C
HETATM   19  H           0      -2.478  -1.031   2.023                       H
HETATM   20  H           0      -1.986  -2.743   2.118                       H
HETATM   21  C           0      -2.328  -1.997   0.084                       C
HETATM   22  H           0      -2.026  -0.835  -1.747                       H
HETATM   23  H           0      -2.423   0.137  -0.310                       H
HETATM   24  H           0      -3.416  -2.079   0.022                       H
HETATM   25  H           0      -1.872  -2.893  -0.353                       H
HETATM   26  O           0      -0.454  -0.534  -0.489                       O
HETATM   27  C           0       0.133  -0.871   0.635                       C
HETATM   28  O           0       1.350  -0.634   0.772                       O
HETATM   29  H           0       2.083   2.437   2.115                       H
HETATM   30  H           0       4.724   2.623   1.650                       H
HETATM   31  H           0       5.868  -1.764   0.250                       H
HETATM   32  H           0       3.517  -3.061   0.111                       H
HETATM   33  H           0       2.108  -2.014  -1.939                       H
HETATM   34  H           0       3.581  -0.061  -3.048                       H
HETATM   35  H           0       5.906   0.102  -1.689                       H
HETATM   36  H           0       5.110   2.518  -1.013                       H
HETATM   37  C           0      -7.616   1.876  -0.390                       C
HETATM   38  H           0      -7.789   2.026  -1.462                       H
HETATM   39  H           0      -7.626   2.848   0.105                       H
HETATM   40  C           0      -8.615   0.900   0.202                       C
HETATM   41  C           0      -8.342  -0.462  -0.407                       C
HETATM   42  H           0      -9.638   1.219  -0.025                       H
HETATM   43  H           0      -8.509   0.859   1.292                       H
HETATM   44  H           0      -8.907  -1.264   0.071                       H
HETATM   45  H           0      -8.559  -0.472  -1.481                       H
HETATM   46  O           0      -6.260   1.388  -0.225                       O
HETATM   47  C           0      -5.968   0.080  -0.181                       C
HETATM   48  O           0      -4.814  -0.280  -0.071                       O
HETATM   49 Zr           0       3.276   0.161   0.144                      Zr
HETATM   50  O           0      -0.493  -1.454   1.624                       O
HETATM   51  O           0      -6.951  -0.832  -0.234                       O
END
