# Supplementary material for: Data on electronic structures for the study of ligand effects on the zirconocene-mediated trimethylene carbonate polymerization
Source: Data Brief. 2018 Sep 19;20:1867–9. doi: 10.1016/j.dib.2018.09.042 (PMC6168794; doi:10.1016/j.dib.2018.09.042)
Supplement: Supplementary file 2 — Supplementary material [file mmc2.zip › C1_TS.pdb]

TITLE      C1_TS
HETATM    1  C           0      -2.664   0.632   2.433                       C
HETATM    2  C           0      -4.007   0.184   2.334                       C
HETATM    3  C           0      -1.809  -0.483   2.234                       C
HETATM    4  C           0      -2.620  -1.618   1.983                       C
HETATM    5  H           0      -2.267  -2.627   1.811                       H
HETATM    6  C           0      -3.983  -1.205   2.049                       C
HETATM    7  C           0      -4.555  -0.622  -1.998                       C
HETATM    8  C           0      -4.546  -1.767  -1.160                       C
HETATM    9  C           0      -3.255  -0.473  -2.548                       C
HETATM   10  C           0      -3.241  -2.339  -1.208                       C
HETATM   11  C           0      -2.449  -1.541  -2.071                       C
HETATM   12  C           0      -4.292   1.765  -0.216                       C
HETATM   13  H           0      -5.368   1.629  -0.054                       H
HETATM   14  H           0      -3.942   2.518   0.503                       H
HETATM   15  H           0      -4.157   2.171  -1.227                       H
HETATM   16  H           0      -0.726  -0.462   2.223                       H
HETATM   17  C           0       1.453   3.114  -0.188                       C
HETATM   18  C           0       2.923   1.073   0.116                       C
HETATM   19  H           0       1.434   3.217   0.903                       H
HETATM   20  H           0       1.445   4.107  -0.637                       H
HETATM   21  C           0       2.704   2.351  -0.641                       C
HETATM   22  H           0       2.886   0.108  -0.361                       H
HETATM   23  H           0       2.952   1.089   1.195                       H
HETATM   24  H           0       3.564   3.005  -0.460                       H
HETATM   25  H           0       2.653   2.163  -1.717                       H
HETATM   26  O           0       0.875   0.612   0.405                       O
HETATM   27  C           0      -0.001   1.257  -0.210                       C
HETATM   28  O           0      -1.161   0.825  -0.519                       O
HETATM   29  H           0      -2.350   1.649   2.631                       H
HETATM   30  H           0      -4.892   0.794   2.454                       H
HETATM   31  H           0      -5.402   0.023  -2.183                       H
HETATM   32  H           0      -2.933   0.319  -3.211                       H
HETATM   33  H           0      -1.405  -1.702  -2.305                       H
HETATM   34  H           0      -2.922  -3.240  -0.702                       H
HETATM   35  H           0      -5.395  -2.164  -0.617                       H
HETATM   36  H           0      -4.848  -1.848   1.944                       H
HETATM   37  C           0       5.794  -2.304  -0.172                       C
HETATM   38  H           0       5.878  -2.543  -1.237                       H
HETATM   39  H           0       5.184  -3.063   0.319                       H
HETATM   40  C           0       7.147  -2.106   0.482                       C
HETATM   41  C           0       7.785  -0.865  -0.113                       C
HETATM   42  H           0       7.781  -2.979   0.296                       H
HETATM   43  H           0       7.036  -1.997   1.567                       H
HETATM   44  H           0       8.677  -0.541   0.422                       H
HETATM   45  H           0       8.028  -0.990  -1.173                       H
HETATM   46  O           0       4.998  -1.078  -0.076                       O
HETATM   47  C           0       5.566   0.115  -0.016                       C
HETATM   48  O           0       4.860   1.132   0.055                       O
HETATM   49 Zr           0      -3.000  -0.096  -0.016                      Zr
HETATM   50  O           0       6.872   0.273  -0.018                       O
HETATM   51  O           0       0.229   2.515  -0.631                       O
END
