# Supplementary material for: Data on electronic structures for the study of ligand effects on the zirconocene-mediated trimethylene carbonate polymerization
Source: Data Brief. 2018 Sep 19;20:1867–9. doi: 10.1016/j.dib.2018.09.042 (PMC6168794; doi:10.1016/j.dib.2018.09.042)
Supplement: Supplementary file 2 — Supplementary material [file mmc2.zip › C2_cation.pdb]

TITLE      C2_cation
HETATM    1  C           0      -0.843  -0.307   0.623                       C
HETATM    2  C           0      -0.491   0.532   1.714                       C
HETATM    3  C           0       0.289  -0.440  -0.237                       C
HETATM    4  C           0       1.342   0.356   0.304                       C
HETATM    5  H           0       2.320   0.503  -0.134                       H
HETATM    6  C           0       0.873   0.928   1.511                       C
HETATM    7  C           0       1.809  -3.956   1.650                       C
HETATM    8  C           0       2.424  -3.453   2.829                       C
HETATM    9  C           0       2.282  -3.207   0.531                       C
HETATM   10  C           0       3.294  -2.388   2.420                       C
HETATM   11  C           0       3.228  -2.255   1.012                       C
HETATM   12 Zr           0       0.954  -1.585   1.865                      Zr
HETATM   13  C           0      -0.879  -2.769   2.408                       C
HETATM   14  H           0      -0.648  -3.513   3.182                       H
HETATM   15  H           0      -1.670  -2.109   2.788                       H
HETATM   16  H           0      -1.309  -3.322   1.559                       H
HETATM   17  H           0       0.317  -0.980  -1.175                       H
HETATM   18  H           0      -1.812  -0.764   0.468                       H
HETATM   19  H           0       1.104  -4.776   1.611                       H
HETATM   20  H           0       2.029  -3.384  -0.507                       H
HETATM   21  H           0       3.798  -1.562   0.409                       H
HETATM   22  H           0       3.933  -1.810   3.081                       H
HETATM   23  H           0       1.436   1.595   2.156                       H
HETATM   24  C           0       2.277  -3.997   4.227                       C
HETATM   25  H           0       1.270  -4.409   4.362                       H
HETATM   26  H           0       2.390  -3.187   4.960                       H
HETATM   27  C           0       3.319  -5.094   4.529                       C
HETATM   28  H           0       3.186  -5.467   5.549                       H
HETATM   29  H           0       3.211  -5.938   3.840                       H
HETATM   30  H           0       4.339  -4.708   4.436                       H
HETATM   31  C           0      -1.404   1.015   2.813                       C
HETATM   32  H           0      -2.172   0.260   3.015                       H
HETATM   33  H           0      -0.836   1.150   3.743                       H
HETATM   34  C           0      -2.084   2.350   2.443                       C
HETATM   35  H           0      -2.690   2.244   1.538                       H
HETATM   36  H           0      -2.740   2.675   3.257                       H
HETATM   37  H           0      -1.344   3.137   2.267                       H
END
