# Supplementary material for: Data on electronic structures for the study of ligand effects on the zirconocene-mediated trimethylene carbonate polymerization
Source: Data Brief. 2018 Sep 19;20:1867–9. doi: 10.1016/j.dib.2018.09.042 (PMC6168794; doi:10.1016/j.dib.2018.09.042)
Supplement: Supplementary file 2 — Supplementary material [file mmc2.zip › C2_complex.pdb]

TITLE      C2_complex
HETATM    1  C           0      -0.663   0.195   0.520                       C
HETATM    2  C           0      -0.304   0.097   1.894                       C
HETATM    3  C           0       0.511   0.419  -0.248                       C
HETATM    4  C           0       1.619   0.421   0.633                       C
HETATM    5  H           0       2.654   0.588   0.362                       H
HETATM    6  C           0       1.117   0.209   1.952                       C
HETATM    7  C           0       1.615  -4.086   1.852                       C
HETATM    8  C           0       2.232  -3.009   2.552                       C
HETATM    9  C           0       2.110  -4.111   0.524                       C
HETATM   10  C           0       3.125  -2.378   1.633                       C
HETATM   11  C           0       3.049  -3.050   0.387                       C
HETATM   12 Zr           0       0.792  -1.947   0.691                      Zr
HETATM   13  C           0      -1.093  -2.882   1.532                       C
HETATM   14  H           0      -1.153  -2.947   2.625                       H
HETATM   15  H           0      -1.972  -2.328   1.183                       H
HETATM   16  H           0      -1.159  -3.908   1.142                       H
HETATM   17  H           0       0.554   0.548  -1.322                       H
HETATM   18  H           0      -1.672   0.133   0.131                       H
HETATM   19  H           0       0.896  -4.776   2.274                       H
HETATM   20  H           0       1.828  -4.820  -0.244                       H
HETATM   21  H           0       3.612  -2.801  -0.505                       H
HETATM   22  H           0       3.766  -1.536   1.861                       H
HETATM   23  H           0       1.706   0.214   2.861                       H
HETATM   24  C           0       2.095  -2.713   4.024                       C
HETATM   25  H           0       1.051  -2.843   4.335                       H
HETATM   26  H           0       2.352  -1.665   4.218                       H
HETATM   27  C           0       2.998  -3.619   4.883                       C
HETATM   28  H           0       2.878  -3.379   5.945                       H
HETATM   29  H           0       2.745  -4.675   4.743                       H
HETATM   30  H           0       4.053  -3.487   4.620                       H
HETATM   31  C           0      -1.244   0.042   3.069                       C
HETATM   32  H           0      -2.135  -0.537   2.806                       H
HETATM   33  H           0      -0.762  -0.483   3.903                       H
HETATM   34  C           0      -1.666   1.450   3.531                       C
HETATM   35  H           0      -2.181   1.991   2.729                       H
HETATM   36  H           0      -2.347   1.381   4.385                       H
HETATM   37  H           0      -0.799   2.046   3.835                       H
HETATM   38  C           0      -0.163  -3.212  -4.833                       C
HETATM   39  C           0       1.958  -1.995  -4.567                       C
HETATM   40  H           0      -0.707  -2.373  -5.277                       H
HETATM   41  H           0      -0.670  -4.143  -5.085                       H
HETATM   42  C           0       1.308  -3.209  -5.202                       C
HETATM   43  H           0       3.047  -2.009  -4.623                       H
HETATM   44  H           0       1.588  -1.056  -4.987                       H
HETATM   45  H           0       1.419  -3.164  -6.290                       H
HETATM   46  H           0       1.792  -4.129  -4.856                       H
HETATM   47  O           0       1.669  -1.956  -3.129                       O
HETATM   48  C           0       0.568  -2.487  -2.635                       C
HETATM   49  O           0       0.366  -2.422  -1.414                       O
HETATM   50  O           0      -0.323  -3.095  -3.381                       O
END
