# Supplementary material for: Data on electronic structures for the study of ligand effects on the zirconocene-mediated trimethylene carbonate polymerization
Source: Data Brief. 2018 Sep 19;20:1867–9. doi: 10.1016/j.dib.2018.09.042 (PMC6168794; doi:10.1016/j.dib.2018.09.042)
Supplement: Supplementary file 2 — Supplementary material [file mmc2.zip › C2_Pr.pdb]

TITLE      C2_Pr
HETATM    1  C           0       0.053  -0.049  -0.089                       C
HETATM    2  C           0      -0.032   0.022   1.333                       C
HETATM    3  C           0       1.415   0.040  -0.475                       C
HETATM    4  C           0       2.196   0.119   0.704                       C
HETATM    5  H           0       3.274   0.209   0.751                       H
HETATM    6  C           0       1.302   0.103   1.817                       C
HETATM    7  C           0       1.615  -4.226   2.323                       C
HETATM    8  C           0       2.034  -3.088   3.071                       C
HETATM    9  C           0       2.483  -4.388   1.215                       C
HETATM   10  C           0       3.174  -2.553   2.405                       C
HETATM   11  C           0       3.449  -3.347   1.260                       C
HETATM   12 Zr           0       1.239  -2.205   0.750                      Zr
HETATM   13  C           0      -0.867  -2.963   1.172                       C
HETATM   14  H           0      -1.219  -2.847   2.204                       H
HETATM   15  H           0      -1.583  -2.452   0.516                       H
HETATM   16  H           0      -0.898  -4.034   0.930                       H
HETATM   17  H           0       1.795  -0.021  -1.487                       H
HETATM   18  H           0      -0.792  -0.141  -0.761                       H
HETATM   19  H           0       0.776  -4.862   2.570                       H
HETATM   20  H           0       2.402  -5.149   0.450                       H
HETATM   21  H           0       4.250  -3.185   0.550                       H
HETATM   22  H           0       3.743  -1.691   2.731                       H
HETATM   23  H           0       1.584   0.195   2.859                       H
HETATM   24  C           0       1.466  -2.638   4.394                       C
HETATM   25  H           0       0.376  -2.759   4.391                       H
HETATM   26  H           0       1.662  -1.568   4.539                       H
HETATM   27  C           0       2.058  -3.422   5.581                       C
HETATM   28  H           0       1.630  -3.072   6.526                       H
HETATM   29  H           0       1.847  -4.493   5.488                       H
HETATM   30  H           0       3.145  -3.297   5.632                       H
HETATM   31  C           0      -1.289   0.153   2.153                       C
HETATM   32  H           0      -2.090  -0.445   1.704                       H
HETATM   33  H           0      -1.120  -0.256   3.157                       H
HETATM   34  C           0      -1.749   1.618   2.271                       C
HETATM   35  H           0      -1.956   2.046   1.284                       H
HETATM   36  H           0      -2.664   1.686   2.869                       H
HETATM   37  H           0      -0.982   2.237   2.750                       H
HETATM   38  C           0       0.249  -3.266  -4.504                       C
HETATM   39  C           0       2.636  -3.336  -5.416                       C
HETATM   40  H           0       0.237  -2.188  -4.690                       H
HETATM   41  H           0      -0.743  -3.674  -4.709                       H
HETATM   42  C           0       1.259  -3.972  -5.420                       C
HETATM   43  H           0       3.201  -3.482  -4.500                       H
HETATM   44  H           0       2.630  -2.278  -5.675                       H
HETATM   45  H           0       0.861  -3.935  -6.442                       H
HETATM   46  H           0       1.331  -5.026  -5.133                       H
HETATM   47  O           0       2.059  -1.910  -3.095                       O
HETATM   48  C           0       1.360  -2.709  -2.476                       C
HETATM   49  O           0       1.368  -2.942  -1.205                       O
HETATM   50  C           0       6.589  -2.405  -6.350                       C
HETATM   51  H           0       7.203  -2.968  -5.643                       H
HETATM   52  H           0       6.614  -1.346  -6.095                       H
HETATM   53  C           0       6.928  -2.694  -7.799                       C
HETATM   54  C           0       6.567  -4.134  -8.112                       C
HETATM   55  H           0       8.001  -2.541  -7.961                       H
HETATM   56  H           0       6.391  -2.010  -8.464                       H
HETATM   57  H           0       6.593  -4.368  -9.176                       H
HETATM   58  H           0       7.175  -4.858  -7.563                       H
HETATM   59  O           0       5.191  -2.801  -6.073                       O
HETATM   60  C           0       4.612  -3.734  -6.764                       C
HETATM   61  O           0       3.402  -4.044  -6.515                       O
HETATM   62  O           0       5.168  -4.399  -7.726                       O
HETATM   63  O           0       0.460  -3.518  -3.112                       O
END
