# Supplementary material for: Data on electronic structures for the study of ligand effects on the zirconocene-mediated trimethylene carbonate polymerization
Source: Data Brief. 2018 Sep 19;20:1867–9. doi: 10.1016/j.dib.2018.09.042 (PMC6168794; doi:10.1016/j.dib.2018.09.042)
Supplement: Supplementary file 2 — Supplementary material [file mmc2.zip › C2_Re.pdb]

TITLE      C2_Re
HETATM    1  C           0      -0.630   0.185   0.484                       C
HETATM    2  C           0      -0.283   0.100   1.863                       C
HETATM    3  C           0       0.552   0.385  -0.277                       C
HETATM    4  C           0       1.652   0.385   0.614                       C
HETATM    5  H           0       2.691   0.535   0.349                       H
HETATM    6  C           0       1.137   0.196   1.932                       C
HETATM    7  C           0       1.613  -4.117   1.857                       C
HETATM    8  C           0       2.228  -3.040   2.560                       C
HETATM    9  C           0       2.114  -4.142   0.532                       C
HETATM   10  C           0       3.124  -2.409   1.645                       C
HETATM   11  C           0       3.053  -3.080   0.398                       C
HETATM   12 Zr           0       0.796  -1.974   0.692                      Zr
HETATM   13  C           0      -1.089  -2.878   1.570                       C
HETATM   14  H           0      -1.138  -2.925   2.664                       H
HETATM   15  H           0      -1.966  -2.320   1.220                       H
HETATM   16  H           0      -1.169  -3.908   1.194                       H
HETATM   17  H           0       0.608   0.494  -1.353                       H
HETATM   18  H           0      -1.637   0.127   0.087                       H
HETATM   19  H           0       0.891  -4.805   2.276                       H
HETATM   20  H           0       1.832  -4.848  -0.239                       H
HETATM   21  H           0       3.618  -2.831  -0.492                       H
HETATM   22  H           0       3.765  -1.567   1.876                       H
HETATM   23  H           0       1.719   0.204   2.845                       H
HETATM   24  C           0       2.081  -2.741   4.031                       C
HETATM   25  H           0       1.035  -2.868   4.335                       H
HETATM   26  H           0       2.339  -1.693   4.224                       H
HETATM   27  C           0       2.976  -3.647   4.899                       C
HETATM   28  H           0       2.849  -3.405   5.959                       H
HETATM   29  H           0       2.722  -4.703   4.758                       H
HETATM   30  H           0       4.033  -3.517   4.643                       H
HETATM   31  C           0      -1.234   0.073   3.031                       C
HETATM   32  H           0      -2.131  -0.498   2.768                       H
HETATM   33  H           0      -0.767  -0.448   3.875                       H
HETATM   34  C           0      -1.642   1.492   3.471                       C
HETATM   35  H           0      -2.142   2.030   2.658                       H
HETATM   36  H           0      -2.332   1.443   4.320                       H
HETATM   37  H           0      -0.769   2.080   3.776                       H
HETATM   38  C           0      -0.115  -3.306  -4.812                       C
HETATM   39  C           0       1.826  -1.844  -4.556                       C
HETATM   40  H           0      -0.745  -2.546  -5.282                       H
HETATM   41  H           0      -0.513  -4.296  -5.031                       H
HETATM   42  C           0       1.342  -3.135  -5.179                       C
HETATM   43  H           0       2.901  -1.694  -4.647                       H
HETATM   44  H           0       1.302  -0.975  -4.957                       H
HETATM   45  H           0       1.435  -3.049  -6.265                       H
HETATM   46  H           0       1.938  -3.986  -4.829                       H
HETATM   47  O           0       1.594  -1.880  -3.099                       O
HETATM   48  C           0       0.547  -2.505  -2.611                       C
HETATM   49  O           0       0.350  -2.481  -1.381                       O
HETATM   50  C           0       0.863   1.261 -10.041                       C
HETATM   51  H           0       1.874   1.628 -10.251                       H
HETATM   52  H           0       0.193   2.117  -9.946                       H
HETATM   53  C           0       0.406   0.264 -11.088                       C
HETATM   54  C           0       1.280  -0.969 -10.960                       C
HETATM   55  H           0       0.501   0.695 -12.090                       H
HETATM   56  H           0      -0.647   0.002 -10.932                       H
HETATM   57  H           0       0.929  -1.805 -11.567                       H
HETATM   58  H           0       2.321  -0.752 -11.230                       H
HETATM   59  O           0       0.880   0.653  -8.724                       O
HETATM   60  C           0       1.105  -0.657  -8.541                       C
HETATM   61  O           0       1.139  -1.114  -7.418                       O
HETATM   62  O           0      -0.305  -3.162  -3.357                       O
HETATM   63  O           0       1.270  -1.466  -9.598                       O
END
