# Supplementary material for: Data on electronic structures for the study of ligand effects on the zirconocene-mediated trimethylene carbonate polymerization
Source: Data Brief. 2018 Sep 19;20:1867–9. doi: 10.1016/j.dib.2018.09.042 (PMC6168794; doi:10.1016/j.dib.2018.09.042)
Supplement: Supplementary file 2 — Supplementary material [file mmc2.zip › C2_TS.pdb]

TITLE      C2_TS
HETATM    1  C           0      -0.915   0.197   0.713                       C
HETATM    2  C           0      -0.506  -0.148   2.034                       C
HETATM    3  C           0       0.193   0.742   0.016                       C
HETATM    4  C           0       1.316   0.704   0.879                       C
HETATM    5  H           0       2.312   1.062   0.650                       H
HETATM    6  C           0       0.884   0.148   2.121                       C
HETATM    7  C           0       2.025  -3.928   0.981                       C
HETATM    8  C           0       2.443  -2.999   1.977                       C
HETATM    9  C           0       2.510  -3.495  -0.277                       C
HETATM   10  C           0       3.203  -1.994   1.310                       C
HETATM   11  C           0       3.239  -2.290  -0.077                       C
HETATM   12 Zr           0       0.822  -1.716   0.404                      Zr
HETATM   13  C           0      -0.865  -3.084   1.070                       C
HETATM   14  H           0      -0.866  -3.373   2.128                       H
HETATM   15  H           0      -1.830  -2.609   0.853                       H
HETATM   16  H           0      -0.806  -4.008   0.478                       H
HETATM   17  H           0       0.188   1.089  -1.009                       H
HETATM   18  H           0      -1.914   0.072   0.313                       H
HETATM   19  H           0       1.435  -4.816   1.165                       H
HETATM   20  H           0       2.342  -3.984  -1.228                       H
HETATM   21  H           0       3.719  -1.701  -0.848                       H
HETATM   22  H           0       3.680  -1.148   1.789                       H
HETATM   23  H           0       1.494   0.029   3.008                       H
HETATM   24  C           0       2.244  -3.141   3.465                       C
HETATM   25  H           0       1.249  -3.554   3.668                       H
HETATM   26  H           0       2.275  -2.152   3.940                       H
HETATM   27  C           0       3.311  -4.044   4.114                       C
HETATM   28  H           0       3.141  -4.125   5.193                       H
HETATM   29  H           0       3.284  -5.053   3.689                       H
HETATM   30  H           0       4.317  -3.640   3.957                       H
HETATM   31  C           0      -1.397  -0.585   3.166                       C
HETATM   32  H           0      -2.192  -1.236   2.785                       H
HETATM   33  H           0      -0.819  -1.184   3.881                       H
HETATM   34  C           0      -2.027   0.615   3.900                       C
HETATM   35  H           0      -2.639   1.216   3.219                       H
HETATM   36  H           0      -2.668   0.269   4.718                       H
HETATM   37  H           0      -1.257   1.268   4.324                       H
HETATM   38  C           0       0.141  -2.121  -5.133                       C
HETATM   39  C           0       2.604  -2.707  -5.053                       C
HETATM   40  H           0       0.432  -1.098  -5.399                       H
HETATM   41  H           0      -0.783  -2.372  -5.654                       H
HETATM   42  C           0       1.239  -3.117  -5.523                       C
HETATM   43  H           0       3.162  -3.282  -4.334                       H
HETATM   44  H           0       2.976  -1.719  -5.285                       H
HETATM   45  H           0       1.257  -3.165  -6.617                       H
HETATM   46  H           0       0.984  -4.115  -5.154                       H
HETATM   47  O           0       1.960  -1.777  -3.251                       O
HETATM   48  C           0       0.774  -1.892  -2.870                       C
HETATM   49  O           0       0.361  -1.765  -1.671                       O
HETATM   50  C           0       6.727  -4.315  -5.117                       C
HETATM   51  H           0       6.652  -5.355  -4.785                       H
HETATM   52  H           0       7.138  -3.709  -4.310                       H
HETATM   53  C           0       7.490  -4.179  -6.420                       C
HETATM   54  C           0       6.684  -4.850  -7.515                       C
HETATM   55  H           0       8.470  -4.660  -6.329                       H
HETATM   56  H           0       7.658  -3.123  -6.658                       H
HETATM   57  H           0       7.063  -4.644  -8.516                       H
HETATM   58  H           0       6.611  -5.932  -7.374                       H
HETATM   59  O           0       5.357  -3.822  -5.279                       O
HETATM   60  C           0       4.738  -3.868  -6.447                       C
HETATM   61  O           0       3.572  -3.452  -6.544                       O
HETATM   62  O           0       5.317  -4.331  -7.533                       O
HETATM   63  O           0      -0.212  -2.169  -3.745                       O
END
