# Supplementary material for: Data on electronic structures for the study of ligand effects on the zirconocene-mediated trimethylene carbonate polymerization
Source: Data Brief. 2018 Sep 19;20:1867–9. doi: 10.1016/j.dib.2018.09.042 (PMC6168794; doi:10.1016/j.dib.2018.09.042)
Supplement: Supplementary file 2 — Supplementary material [file mmc2.zip › C3_cation.pdb]

TITLE      C3_cation
HETATM    1  C           0      -0.210   0.821   0.022                       C
HETATM    2  C           0      -0.489   0.663   1.425                       C
HETATM    3  C           0       1.026   0.170  -0.254                       C
HETATM    4  C           0       1.490  -0.441   0.968                       C
HETATM    5  C           0       0.536  -0.168   1.993                       C
HETATM    6  C           0       1.174   4.420   2.100                       C
HETATM    7  C           0       0.224   4.101   1.086                       C
HETATM    8  C           0       2.456   4.456   1.501                       C
HETATM    9  C           0       0.925   3.978  -0.151                       C
HETATM   10  C           0       2.302   4.187   0.109                       C
HETATM   11  C           0       2.303   1.847   3.445                       C
HETATM   12  H           0       1.491   1.920   4.183                       H
HETATM   13  H           0       2.782   0.871   3.605                       H
HETATM   14  H           0       3.027   2.633   3.693                       H
HETATM   15  H           0       0.956   4.598   3.145                       H
HETATM   16  H           0       3.389   4.670   2.008                       H
HETATM   17  H           0       0.481   3.787  -1.118                       H
HETATM   18  H           0      -0.850   4.047   1.216                       H
HETATM   19 Zr           0       1.614   2.038   1.309                      Zr
HETATM   20  H           0       3.099   4.175  -0.628                       H
HETATM   21  C           0      -1.763   1.065   2.121                       C
HETATM   22  C           0      -1.146   1.419  -0.991                       C
HETATM   23  C           0       1.683   0.036  -1.604                       C
HETATM   24  C           0       2.710  -1.315   1.100                       C
HETATM   25  C           0       0.498  -0.785   3.361                       C
HETATM   26  H           0       1.434   0.867  -2.271                       H
HETATM   27  H           0       2.775  -0.026  -1.536                       H
HETATM   28  H           0       1.349  -0.886  -2.099                       H
HETATM   29  H           0      -1.891   0.669  -1.287                       H
HETATM   30  H           0      -0.629   1.732  -1.902                       H
HETATM   31  H           0      -1.698   2.278  -0.598                       H
HETATM   32  H           0      -2.238   1.929   1.649                       H
HETATM   33  H           0      -2.487   0.240   2.085                       H
HETATM   34  H           0      -1.599   1.303   3.176                       H
HETATM   35  H           0       0.044  -0.122   4.103                       H
HETATM   36  H           0      -0.104  -1.703   3.332                       H
HETATM   37  H           0       1.491  -1.060   3.722                       H
HETATM   38  H           0       3.105  -1.320   2.120                       H
HETATM   39  H           0       3.518  -1.012   0.426                       H
HETATM   40  H           0       2.461  -2.353   0.845                       H
END
