# Supplementary material for: Data on electronic structures for the study of ligand effects on the zirconocene-mediated trimethylene carbonate polymerization
Source: Data Brief. 2018 Sep 19;20:1867–9. doi: 10.1016/j.dib.2018.09.042 (PMC6168794; doi:10.1016/j.dib.2018.09.042)
Supplement: Supplementary file 2 — Supplementary material [file mmc2.zip › C3_complex.pdb]

TITLE      C3_complex
HETATM    1  C           0       0.367  -0.485  -0.111                       C
HETATM    2  H           0       0.812  -0.986   0.758                       H
HETATM    3  H           0       1.187  -0.227  -0.794                       H
HETATM    4  H           0      -0.083   0.449   0.252                       H
HETATM    5  C           0       0.288   2.484  -4.001                       C
HETATM    6  C           0      -1.984   2.632  -4.931                       C
HETATM    7  H           0       0.748   2.091  -4.912                       H
HETATM    8  H           0       1.059   2.924  -3.369                       H
HETATM    9  C           0      -0.861   3.429  -4.296                       C
HETATM   10  H           0      -2.917   3.189  -5.014                       H
HETATM   11  H           0      -1.713   2.236  -5.914                       H
HETATM   12  H           0      -0.528   4.215  -4.982                       H
HETATM   13  H           0      -1.207   3.913  -3.377                       H
HETATM   14  O           0      -2.325   1.481  -4.091                       O
HETATM   15  C           0      -1.431   0.901  -3.320                       C
HETATM   16  O           0      -1.791  -0.073  -2.642                       O
HETATM   17 Zr           0      -1.200  -1.692  -1.229                      Zr
HETATM   18  O           0      -0.187   1.324  -3.239                       O
HETATM   19  C           0      -0.129  -3.965  -1.508                       C
HETATM   20  C           0       0.950  -3.049  -1.617                       C
HETATM   21  C           0       0.765  -2.297  -2.806                       C
HETATM   22  C           0      -3.113  -0.682   0.118                       C
HETATM   23  C           0      -2.281  -1.318   1.088                       C
HETATM   24  C           0      -2.300  -2.725   0.829                       C
HETATM   25  C           0      -3.446   0.784   0.068                       C
HETATM   26  C           0      -1.669  -0.669   2.296                       C
HETATM   27  C           0      -1.682  -3.772   1.719                       C
HETATM   28  H           0      -0.252  -4.708  -0.731                       H
HETATM   29  H           0       1.768  -2.940  -0.918                       H
HETATM   30  H           0       1.415  -1.508  -3.163                       H
HETATM   31  H           0      -4.293   1.010   0.728                       H
HETATM   32  H           0      -3.728   1.102  -0.941                       H
HETATM   33  H           0      -0.746  -1.165   2.609                       H
HETATM   34  H           0      -2.371  -0.722   3.139                       H
HETATM   35  H           0      -1.441   0.387   2.131                       H
HETATM   36  H           0      -0.671  -3.500   2.039                       H
HETATM   37  H           0      -2.284  -3.899   2.629                       H
HETATM   38  C           0      -0.974  -3.790  -2.644                       C
HETATM   39  C           0      -0.413  -2.764  -3.445                       C
HETATM   40  C           0      -3.688  -1.701  -0.713                       C
HETATM   41  C           0      -3.197  -2.963  -0.267                       C
HETATM   42  H           0      -2.606   1.405   0.398                       H
HETATM   43  H           0      -1.860  -4.365  -2.874                       H
HETATM   44  H           0      -0.824  -2.398  -4.378                       H
HETATM   45  C           0      -4.713  -1.477  -1.792                       C
HETATM   46  C           0      -3.689  -4.311  -0.720                       C
HETATM   47  H           0      -4.732  -2.296  -2.517                       H
HETATM   48  H           0      -5.719  -1.409  -1.356                       H
HETATM   49  H           0      -4.533  -0.549  -2.343                       H
HETATM   50  H           0      -4.030  -4.301  -1.760                       H
HETATM   51  H           0      -4.544  -4.621  -0.106                       H
HETATM   52  H           0      -1.630  -4.749   1.231                       H
HETATM   53  H           0      -2.927  -5.089  -0.624                       H
END
