# Supplementary material for: Data on electronic structures for the study of ligand effects on the zirconocene-mediated trimethylene carbonate polymerization
Source: Data Brief. 2018 Sep 19;20:1867–9. doi: 10.1016/j.dib.2018.09.042 (PMC6168794; doi:10.1016/j.dib.2018.09.042)
Supplement: Supplementary file 2 — Supplementary material [file mmc2.zip › C3_Pr.pdb]

TITLE      C3_Pr
HETATM    1  C           0       0.656  -1.999   0.217                       C
HETATM    2  H           0       0.656  -2.285   1.277                       H
HETATM    3  H           0       0.074  -2.754  -0.328                       H
HETATM    4  H           0       1.694  -2.050  -0.137                       H
HETATM    5  C           0      -1.084  -2.041  -4.794                       C
HETATM    6  C           0       1.015  -1.774  -6.233                       C
HETATM    7  H           0      -1.539  -1.220  -5.356                       H
HETATM    8  H           0      -1.852  -2.781  -4.558                       H
HETATM    9  C           0       0.009  -2.732  -5.622                       C
HETATM   10  H           0       1.702  -1.322  -5.523                       H
HETATM   11  H           0       0.561  -0.996  -6.846                       H
HETATM   12  H           0      -0.487  -3.279  -6.433                       H
HETATM   13  H           0       0.525  -3.469  -4.997                       H
HETATM   14  O           0       0.215   0.264  -4.552                       O
HETATM   15  C           0      -0.025  -0.335  -3.510                       C
HETATM   16  O           0       0.264   0.054  -2.314                       O
HETATM   17  C           0       4.156  -0.197  -8.464                       C
HETATM   18  H           0       5.019  -0.183  -7.794                       H
HETATM   19  H           0       3.800   0.819  -8.626                       H
HETATM   20  C           0       4.406  -0.968  -9.746                       C
HETATM   21  C           0       4.592  -2.437  -9.411                       C
HETATM   22  H           0       5.309  -0.585 -10.233                       H
HETATM   23  H           0       3.572  -0.836 -10.444                       H
HETATM   24  H           0       4.579  -3.087 -10.285                       H
HETATM   25  H           0       5.493  -2.631  -8.823                       H
HETATM   26  O           0       3.063  -0.837  -7.699                       O
HETATM   27  C           0       2.811  -2.103  -7.826                       C
HETATM   28  O           0       1.853  -2.624  -7.167                       O
HETATM   29 Zr           0      -0.200   0.062  -0.256                      Zr
HETATM   30  O           0       3.461  -2.917  -8.596                       O
HETATM   31  O           0      -0.634  -1.569  -3.521                       O
HETATM   32  C           0      -2.332   0.175   1.135                       C
HETATM   33  C           0      -2.225  -1.187   0.757                       C
HETATM   34  C           0      -2.401  -1.266  -0.650                       C
HETATM   35  C           0       2.113   1.168  -0.151                       C
HETATM   36  C           0       1.922   0.611   1.149                       C
HETATM   37  C           0       0.828   1.295   1.763                       C
HETATM   38  C           0       3.190   0.801  -1.134                       C
HETATM   39  C           0       2.832  -0.362   1.842                       C
HETATM   40  C           0       0.407   1.129   3.200                       C
HETATM   41  H           0      -2.277   0.559   2.145                       H
HETATM   42  H           0      -2.038  -2.020   1.421                       H
HETATM   43  H           0      -2.343  -2.164  -1.249                       H
HETATM   44  H           0       4.039   1.494  -1.062                       H
HETATM   45  H           0       2.817   0.837  -2.162                       H
HETATM   46  H           0       2.299  -0.976   2.574                       H
HETATM   47  H           0       3.618   0.182   2.383                       H
HETATM   48  H           0       3.328  -1.039   1.142                       H
HETATM   49  H           0       0.387   0.077   3.507                       H
HETATM   50  H           0       1.110   1.645   3.868                       H
HETATM   51  C           0      -2.580   0.941  -0.041                       C
HETATM   52  C           0      -2.633   0.044  -1.138                       C
HETATM   53  C           0       1.165   2.225  -0.328                       C
HETATM   54  C           0       0.375   2.311   0.857                       C
HETATM   55  H           0       3.576  -0.207  -0.951                       H
HETATM   56  H           0      -2.744   2.010  -0.083                       H
HETATM   57  H           0      -2.799   0.317  -2.172                       H
HETATM   58  C           0       1.090   3.128  -1.530                       C
HETATM   59  C           0      -0.610   3.401   1.185                       C
HETATM   60  H           0       0.160   3.703  -1.550                       H
HETATM   61  H           0       1.918   3.850  -1.521                       H
HETATM   62  H           0       1.151   2.561  -2.465                       H
HETATM   63  H           0      -1.085   3.814   0.290                       H
HETATM   64  H           0      -0.098   4.232   1.690                       H
HETATM   65  H           0      -0.583   1.552   3.392                       H
HETATM   66  H           0      -1.403   3.060   1.858                       H
END
