# Supplementary material for: Data on electronic structures for the study of ligand effects on the zirconocene-mediated trimethylene carbonate polymerization
Source: Data Brief. 2018 Sep 19;20:1867–9. doi: 10.1016/j.dib.2018.09.042 (PMC6168794; doi:10.1016/j.dib.2018.09.042)
Supplement: Supplementary file 2 — Supplementary material [file mmc2.zip › C3_Re.pdb]

TITLE      C3_Re
HETATM    1  C           0       0.349  -0.460  -0.095                       C
HETATM    2  H           0       0.805  -0.966   0.766                       H
HETATM    3  H           0       1.160  -0.186  -0.782                       H
HETATM    4  H           0      -0.109   0.465   0.280                       H
HETATM    5  C           0       0.309   2.419  -4.048                       C
HETATM    6  C           0      -1.963   2.625  -4.928                       C
HETATM    7  H           0       0.737   2.031  -4.976                       H
HETATM    8  H           0       1.104   2.820  -3.418                       H
HETATM    9  C           0      -0.814   3.396  -4.313                       C
HETATM   10  H           0      -2.875   3.212  -5.027                       H
HETATM   11  H           0      -1.699   2.201  -5.898                       H
HETATM   12  H           0      -0.477   4.147  -5.030                       H
HETATM   13  H           0      -1.129   3.892  -3.388                       H
HETATM   14  O           0      -2.349   1.516  -4.038                       O
HETATM   15  C           0      -1.451   0.899  -3.312                       C
HETATM   16  O           0      -1.827  -0.055  -2.605                       O
HETATM   17  C           0      -1.068   4.505 -10.741                       C
HETATM   18  H           0      -1.840   5.280 -10.800                       H
HETATM   19  H           0      -1.330   3.699 -11.430                       H
HETATM   20  C           0       0.313   5.076 -10.997                       C
HETATM   21  C           0       0.639   6.017  -9.853                       C
HETATM   22  H           0       0.331   5.617 -11.949                       H
HETATM   23  H           0       1.055   4.271 -11.052                       H
HETATM   24  H           0       1.678   6.353  -9.860                       H
HETATM   25  H           0      -0.014   6.897  -9.859                       H
HETATM   26  O           0      -1.139   3.906  -9.423                       O
HETATM   27  C           0      -0.410   4.358  -8.391                       C
HETATM   28  O           0      -0.533   3.853  -7.295                       O
HETATM   29 Zr           0      -1.211  -1.667  -1.223                      Zr
HETATM   30  O           0       0.472   5.353  -8.575                       O
HETATM   31  O           0      -0.184   1.250  -3.295                       O
HETATM   32  C           0      -0.119  -3.931  -1.523                       C
HETATM   33  C           0       0.951  -3.004  -1.627                       C
HETATM   34  C           0       0.757  -2.243  -2.809                       C
HETATM   35  C           0      -3.132  -0.689   0.140                       C
HETATM   36  C           0      -2.292  -1.327   1.102                       C
HETATM   37  C           0      -2.300  -2.731   0.830                       C
HETATM   38  C           0      -3.476   0.775   0.100                       C
HETATM   39  C           0      -1.682  -0.684   2.314                       C
HETATM   40  C           0      -1.669  -3.781   1.707                       C
HETATM   41  H           0      -0.236  -4.679  -0.751                       H
HETATM   42  H           0       1.768  -2.892  -0.928                       H
HETATM   43  H           0       1.396  -1.443  -3.159                       H
HETATM   44  H           0      -4.335   0.989   0.750                       H
HETATM   45  H           0      -3.744   1.101  -0.909                       H
HETATM   46  H           0      -0.755  -1.176   2.620                       H
HETATM   47  H           0      -2.381  -0.748   3.158                       H
HETATM   48  H           0      -1.461   0.375   2.157                       H
HETATM   49  H           0      -0.659  -3.505   2.026                       H
HETATM   50  H           0      -2.266  -3.924   2.618                       H
HETATM   51  C           0      -0.969  -3.752  -2.656                       C
HETATM   52  C           0      -0.418  -2.715  -3.449                       C
HETATM   53  C           0      -3.700  -1.704  -0.699                       C
HETATM   54  C           0      -3.196  -2.966  -0.267                       C
HETATM   55  H           0      -2.646   1.399   0.448                       H
HETATM   56  H           0      -1.851  -4.332  -2.888                       H
HETATM   57  H           0      -0.835  -2.342  -4.377                       H
HETATM   58  C           0      -4.726  -1.476  -1.777                       C
HETATM   59  C           0      -3.675  -4.314  -0.733                       C
HETATM   60  H           0      -4.752  -2.298  -2.499                       H
HETATM   61  H           0      -5.730  -1.398  -1.340                       H
HETATM   62  H           0      -4.537  -0.552  -2.332                       H
HETATM   63  H           0      -4.023  -4.295  -1.770                       H
HETATM   64  H           0      -4.522  -4.644  -0.117                       H
HETATM   65  H           0      -1.610  -4.753   1.208                       H
HETATM   66  H           0      -2.903  -5.085  -0.652                       H
END
