# Supplementary material for: Data on electronic structures for the study of ligand effects on the zirconocene-mediated trimethylene carbonate polymerization
Source: Data Brief. 2018 Sep 19;20:1867–9. doi: 10.1016/j.dib.2018.09.042 (PMC6168794; doi:10.1016/j.dib.2018.09.042)
Supplement: Supplementary file 2 — Supplementary material [file mmc2.zip › C3_TS.pdb]

TITLE      C3_TS
HETATM    1  C           0      -0.003  -0.129   0.237                       C
HETATM    2  H           0      -0.020  -0.208   1.331                       H
HETATM    3  H           0       1.049  -0.112  -0.075                       H
HETATM    4  H           0      -0.452   0.837  -0.028                       H
HETATM    5  C           0       2.194  -0.247  -4.455                       C
HETATM    6  C           0       0.762   0.943  -6.174                       C
HETATM    7  H           0       2.209  -1.114  -5.125                       H
HETATM    8  H           0       3.155  -0.176  -3.944                       H
HETATM    9  C           0       1.937   1.042  -5.245                       C
HETATM   10  H           0      -0.133   1.524  -6.031                       H
HETATM   11  H           0       0.714   0.137  -6.891                       H
HETATM   12  H           0       2.831   1.236  -5.846                       H
HETATM   13  H           0       1.816   1.881  -4.553                       H
HETATM   14  O           0      -0.375  -0.393  -4.974                       O
HETATM   15  C           0      -0.047  -0.602  -3.789                       C
HETATM   16  O           0      -0.852  -0.932  -2.858                       O
HETATM   17  C           0      -1.491   3.603  -8.891                       C
HETATM   18  H           0      -1.673   4.529  -8.338                       H
HETATM   19  H           0      -2.413   3.023  -8.937                       H
HETATM   20  C           0      -0.872   3.857 -10.252                       C
HETATM   21  C           0       0.516   4.433 -10.042                       C
HETATM   22  H           0      -1.489   4.565 -10.815                       H
HETATM   23  H           0      -0.818   2.927 -10.828                       H
HETATM   24  H           0       1.107   4.477 -10.957                       H
HETATM   25  H           0       0.490   5.426  -9.584                       H
HETATM   26  O           0      -0.591   2.790  -8.070                       O
HETATM   27  C           0       0.721   2.828  -8.233                       C
HETATM   28  O           0       1.454   2.133  -7.511                       O
HETATM   29 Zr           0      -1.079  -1.784  -0.899                      Zr
HETATM   30  O           0       1.295   3.575  -9.151                       O
HETATM   31  O           0       1.247  -0.473  -3.403                       O
HETATM   32  C           0      -0.326  -3.934   0.229                       C
HETATM   33  C           0       0.792  -3.069   0.331                       C
HETATM   34  C           0       1.293  -2.845  -0.978                       C
HETATM   35  C           0      -3.248  -0.421  -0.974                       C
HETATM   36  C           0      -2.996  -0.626   0.416                       C
HETATM   37  C           0      -3.093  -2.028   0.677                       C
HETATM   38  C           0      -3.317   0.905  -1.681                       C
HETATM   39  C           0      -2.868   0.441   1.465                       C
HETATM   40  C           0      -3.063  -2.653   2.048                       C
HETATM   41  H           0      -0.908  -4.319   1.056                       H
HETATM   42  H           0       1.194  -2.650   1.244                       H
HETATM   43  H           0       2.126  -2.206  -1.239                       H
HETATM   44  H           0      -4.352   1.270  -1.725                       H
HETATM   45  H           0      -2.950   0.829  -2.710                       H
HETATM   46  H           0      -2.256   0.116   2.311                       H
HETATM   47  H           0      -3.860   0.698   1.859                       H
HETATM   48  H           0      -2.427   1.360   1.071                       H
HETATM   49  H           0      -2.241  -2.270   2.663                       H
HETATM   50  H           0      -3.995  -2.438   2.587                       H
HETATM   51  C           0      -0.516  -4.251  -1.148                       C
HETATM   52  C           0       0.495  -3.584  -1.886                       C
HETATM   53  C           0      -3.544  -1.690  -1.566                       C
HETATM   54  C           0      -3.455  -2.684  -0.547                       C
HETATM   55  H           0      -2.724   1.669  -1.169                       H
HETATM   56  H           0      -1.266  -4.917  -1.552                       H
HETATM   57  H           0       0.620  -3.620  -2.961                       H
HETATM   58  C           0      -3.961  -1.907  -2.996                       C
HETATM   59  C           0      -3.869  -4.125  -0.681                       C
HETATM   60  H           0      -3.836  -2.949  -3.305                       H
HETATM   61  H           0      -5.021  -1.654  -3.129                       H
HETATM   62  H           0      -3.381  -1.285  -3.684                       H
HETATM   63  H           0      -3.742  -4.497  -1.702                       H
HETATM   64  H           0      -4.932  -4.238  -0.429                       H
HETATM   65  H           0      -2.967  -3.741   2.000                       H
HETATM   66  H           0      -3.310  -4.786  -0.012                       H
END
