# Supplementary material for: Data on electronic structures for the study of ligand effects on the zirconocene-mediated trimethylene carbonate polymerization
Source: Data Brief. 2018 Sep 19;20:1867–9. doi: 10.1016/j.dib.2018.09.042 (PMC6168794; doi:10.1016/j.dib.2018.09.042)
Supplement: Supplementary file 2 — Supplementary material [file mmc2.zip › C4_cation.pdb]

TITLE      C4_cation
HETATM    1  C           0      -0.707  -0.208   0.675                       C
HETATM    2  C           0      -0.549   0.244   2.018                       C
HETATM    3  C           0       0.553  -0.159   0.014                       C
HETATM    4  C           0       1.510   0.350   0.938                       C
HETATM    5  H           0       2.555   0.542   0.737                       H
HETATM    6  C           0       0.844   0.568   2.167                       C
HETATM    7  C           0       1.990  -4.203   1.823                       C
HETATM    8  C           0       2.771  -3.305   2.616                       C
HETATM    9  C           0       2.071  -3.807   0.464                       C
HETATM   10  C           0       3.308  -2.332   1.725                       C
HETATM   11  C           0       2.872  -2.638   0.399                       C
HETATM   12 Zr           0       0.845  -1.948   1.705                      Zr
HETATM   13  C           0      -0.902  -3.196   0.998                       C
HETATM   14  H           0      -0.815  -4.236   1.336                       H
HETATM   15  H           0      -1.844  -2.783   1.379                       H
HETATM   16  H           0      -0.993  -3.225  -0.097                       H
HETATM   17  H           0       0.735  -0.403  -1.026                       H
HETATM   18  H           0      -1.634  -0.521   0.216                       H
HETATM   19  H           0       1.436  -5.058   2.187                       H
HETATM   20  H           0       1.601  -4.309  -0.372                       H
HETATM   21  H           0       3.160  -2.110  -0.501                       H
HETATM   22  H           0       3.963  -1.515   1.993                       H
HETATM   23  H           0       1.307   0.967   3.061                       H
HETATM   24  C           0       2.795  -3.253   4.149                       C
HETATM   25  C           0       2.910  -4.701   4.741                       C
HETATM   26  H           0       2.071  -5.273   4.317                       H
HETATM   27  C           0      -1.657   0.533   3.030                       C
HETATM   28  C           0      -2.193   2.010   2.817                       C
HETATM   29  H           0      -2.947   2.132   3.609                       H
HETATM   30  C           0       2.753  -4.765   6.270                       C
HETATM   31  H           0       1.800  -4.354   6.620                       H
HETATM   32  H           0       2.788  -5.810   6.594                       H
HETATM   33  H           0       3.563  -4.241   6.790                       H
HETATM   34  C           0       4.210  -5.403   4.313                       C
HETATM   35  H           0       4.362  -5.375   3.229                       H
HETATM   36  H           0       5.086  -4.951   4.790                       H
HETATM   37  H           0       4.183  -6.455   4.616                       H
HETATM   38  C           0      -2.902   2.235   1.472                       C
HETATM   39  H           0      -2.214   2.126   0.626                       H
HETATM   40  H           0      -3.747   1.557   1.318                       H
HETATM   41  H           0      -3.299   3.255   1.433                       H
HETATM   42  C           0      -1.133   3.106   3.023                       C
HETATM   43  H           0      -1.610   4.090   2.970                       H
HETATM   44  H           0      -0.636   3.044   3.996                       H
HETATM   45  H           0      -0.364   3.078   2.242                       H
HETATM   46  C           0      -1.136   0.391   4.479                       C
HETATM   47  H           0      -1.925   0.665   5.187                       H
HETATM   48  H           0      -0.857  -0.648   4.698                       H
HETATM   49  H           0      -0.273   1.026   4.695                       H
HETATM   50  C           0      -2.832  -0.459   2.877                       C
HETATM   51  H           0      -2.536  -1.473   3.172                       H
HETATM   52  H           0      -3.658  -0.160   3.532                       H
HETATM   53  H           0      -3.226  -0.510   1.859                       H
HETATM   54  C           0       3.931  -2.335   4.643                       C
HETATM   55  H           0       3.789  -1.301   4.306                       H
HETATM   56  H           0       3.961  -2.313   5.736                       H
HETATM   57  H           0       4.907  -2.671   4.284                       H
HETATM   58  C           0       1.439  -2.613   4.544                       C
HETATM   59  H           0       1.317  -1.604   4.084                       H
HETATM   60  H           0       0.581  -3.256   4.291                       H
HETATM   61  H           0       1.360  -2.394   5.614                       H
END
