# Supplementary material for: Data on electronic structures for the study of ligand effects on the zirconocene-mediated trimethylene carbonate polymerization
Source: Data Brief. 2018 Sep 19;20:1867–9. doi: 10.1016/j.dib.2018.09.042 (PMC6168794; doi:10.1016/j.dib.2018.09.042)
Supplement: Supplementary file 2 — Supplementary material [file mmc2.zip › C4_complex.pdb]

TITLE      C4_complex
HETATM    1  C           0      -0.480  -0.208   0.199                       C
HETATM    2  C           0      -0.970   0.149   1.492                       C
HETATM    3  C           0      -0.034  -0.268   2.482                       C
HETATM    4  C           0       1.064  -0.856   1.802                       C
HETATM    5  C           0       0.803  -0.793   0.408                       C
HETATM    6  C           0      -1.299  -0.196  -1.094                       C
HETATM    7  C           0      -1.969   1.183  -1.290                       C
HETATM    8  C           0      -0.409  -0.493  -2.317                       C
HETATM    9  C           0      -2.425  -1.300  -0.924                       C
HETATM   10  C           0      -3.395  -1.383  -2.117                       C
HETATM   11  C           0      -1.877  -2.706  -0.620                       C
HETATM   12  H           0      -1.937   0.589   1.697                       H
HETATM   13  H           0      -0.156  -0.180   3.554                       H
HETATM   14  H           0       1.946  -1.283   2.263                       H
HETATM   15  H           0       1.456  -1.171  -0.367                       H
HETATM   16  H           0      -2.517   1.221  -2.235                       H
HETATM   17  H           0      -1.220   1.981  -1.318                       H
HETATM   18  H           0      -2.683   1.408  -0.488                       H
HETATM   19  H           0      -1.005  -0.468  -3.234                       H
HETATM   20  H           0       0.062  -1.479  -2.259                       H
HETATM   21  H           0       0.383   0.254  -2.423                       H
HETATM   22  H           0      -3.015  -0.987  -0.050                       H
HETATM   23  H           0      -3.892  -0.433  -2.331                       H
HETATM   24  H           0      -4.180  -2.115  -1.896                       H
HETATM   25  H           0      -2.891  -1.719  -3.030                       H
HETATM   26  H           0      -1.226  -2.724   0.260                       H
HETATM   27  H           0      -1.313  -3.113  -1.467                       H
HETATM   28  H           0      -2.708  -3.393  -0.428                       H
HETATM   29  C           0       1.518   4.161   2.162                       C
HETATM   30  C           0       0.835   3.432   3.188                       C
HETATM   31  C           0      -0.449   3.060   2.724                       C
HETATM   32  H           0       1.214   3.220   4.179                       H
HETATM   33  C           0      -0.567   3.509   1.380                       C
HETATM   34  C           0       0.640   4.175   1.038                       C
HETATM   35  C           0       2.824   4.965   2.274                       C
HETATM   36  C           0       3.790   4.575   1.130                       C
HETATM   37  H           0       4.651   5.250   1.101                       H
HETATM   38  H           0       3.292   4.657   0.160                       H
HETATM   39  H           0       4.163   3.551   1.232                       H
HETATM   40  C           0       2.456   6.460   2.073                       C
HETATM   41  H           0       3.334   7.097   2.229                       H
HETATM   42  H           0       1.670   6.788   2.759                       H
HETATM   43  H           0       2.102   6.636   1.053                       H
HETATM   44  C           0       3.496   4.746   3.679                       C
HETATM   45  C           0       4.990   5.123   3.723                       C
HETATM   46  H           0       5.603   4.500   3.065                       H
HETATM   47  H           0       5.370   5.007   4.745                       H
HETATM   48  H           0       5.154   6.169   3.440                       H
HETATM   49  C           0       2.777   5.479   4.831                       C
HETATM   50  H           0       1.691   5.353   4.813                       H
HETATM   51  H           0       2.982   6.555   4.799                       H
HETATM   52  H           0       3.141   5.112   5.797                       H
HETATM   53  H           0       3.439   3.667   3.887                       H
HETATM   54  H           0      -1.435   3.401   0.742                       H
HETATM   55  H           0       0.837   4.650   0.086                       H
HETATM   56  H           0      -1.207   2.546   3.300                       H
HETATM   57  C           0       1.790   2.012  -0.777                       C
HETATM   58  H           0       2.262   1.109  -1.182                       H
HETATM   59  H           0       2.548   2.804  -0.741                       H
HETATM   60  H           0       1.022   2.332  -1.491                       H
HETATM   61  O           0       3.609   0.632   4.211                       O
HETATM   62  C           0       4.598   0.263   5.230                       C
HETATM   63  C           0       3.974   1.027   3.008                       C
HETATM   64  C           0       5.864  -0.252   4.574                       C
HETATM   65  H           0       4.090  -0.485   5.838                       H
HETATM   66  H           0       4.774   1.159   5.833                       H
HETATM   67  O           0       5.232   1.098   2.636                       O
HETATM   68  O           0       3.101   1.336   2.185                       O
HETATM   69  C           0       6.325   0.771   3.554                       C
HETATM   70  H           0       6.641  -0.400   5.332                       H
HETATM   71  H           0       5.682  -1.219   4.092                       H
HETATM   72  H           0       6.638   1.712   4.016                       H
HETATM   73  H           0       7.121   0.406   2.905                       H
HETATM   74 Zr           0       1.092   1.638   1.345                      Zr
END
