# Supplementary material for: Data on electronic structures for the study of ligand effects on the zirconocene-mediated trimethylene carbonate polymerization
Source: Data Brief. 2018 Sep 19;20:1867–9. doi: 10.1016/j.dib.2018.09.042 (PMC6168794; doi:10.1016/j.dib.2018.09.042)
Supplement: Supplementary file 2 — Supplementary material [file mmc2.zip › C4_Pr.pdb]

TITLE      C4_Pr
HETATM    1  C           0       0.758   0.115   2.276                       C
HETATM    2  C           0       1.462  -0.756   3.143                       C
HETATM    3  C           0       1.635   0.469   1.217                       C
HETATM    4  C           0       2.909  -0.138   1.435                       C
HETATM    5  C           0       2.775  -0.925   2.616                       C
HETATM    6  C           0       0.305  -4.334   2.247                       C
HETATM    7  C           0       1.647  -4.038   2.624                       C
HETATM    8  C           0       0.329  -4.574   0.840                       C
HETATM    9  C           0       2.488  -4.140   1.479                       C
HETATM   10  C           0       1.664  -4.488   0.376                       C
HETATM   11  C           0      -1.080  -1.666   0.765                       C
HETATM   12  H           0      -1.688  -1.612   1.675                       H
HETATM   13  H           0      -1.164  -0.698   0.254                       H
HETATM   14  H           0      -1.516  -2.429   0.109                       H
HETATM   15  H           0       1.379   1.117   0.389                       H
HETATM   16  C           0      -0.265  -1.083  -3.926                       C
HETATM   17  C           0       1.117  -2.692  -5.357                       C
HETATM   18  H           0       0.422  -0.284  -4.221                       H
HETATM   19  H           0      -1.276  -0.677  -3.859                       H
HETATM   20  C           0      -0.268  -2.214  -4.965                       C
HETATM   21  H           0       1.631  -3.273  -4.598                       H
HETATM   22  H           0       1.771  -1.894  -5.708                       H
HETATM   23  H           0      -0.771  -1.835  -5.863                       H
HETATM   24  H           0      -0.863  -3.053  -4.586                       H
HETATM   25  O           0       2.239  -1.531  -3.132                       O
HETATM   26  C           0       1.365  -1.623  -2.276                       C
HETATM   27  O           0       1.535  -1.834  -1.017                       O
HETATM   28  H           0      -0.262   0.451   2.394                       H
HETATM   29  H           0       1.081  -1.198   4.054                       H
HETATM   30  H           0      -0.531  -4.816   0.231                       H
HETATM   31  H           0       1.993  -4.621  -0.646                       H
HETATM   32  H           0       3.562  -4.009   1.463                       H
HETATM   33  H           0       1.988  -3.827   3.629                       H
HETATM   34  H           0       3.555  -1.519   3.072                       H
HETATM   35  C           0       4.270  -4.572  -7.315                       C
HETATM   36  H           0       4.494  -5.466  -6.729                       H
HETATM   37  H           0       5.060  -3.835  -7.177                       H
HETATM   38  C           0       3.960  -4.871  -8.769                       C
HETATM   39  C           0       2.663  -5.654  -8.847                       C
HETATM   40  H           0       4.773  -5.464  -9.202                       H
HETATM   41  H           0       3.884  -3.943  -9.345                       H
HETATM   42  H           0       2.266  -5.739  -9.857                       H
HETATM   43  H           0       2.734  -6.648  -8.396                       H
HETATM   44  O           0       3.093  -3.952  -6.668                       O
HETATM   45  C           0       1.893  -4.179  -7.106                       C
HETATM   46  O           0       0.899  -3.619  -6.539                       O
HETATM   47 Zr           0       1.147  -2.077   1.018                      Zr
HETATM   48  O           0       1.600  -4.946  -8.108                       O
HETATM   49  O           0       0.035  -1.513  -2.595                       O
HETATM   50  C           0      -0.850  -4.605   3.217                       C
HETATM   51  C           0      -0.488  -5.938   3.992                       C
HETATM   52  C           0      -2.186  -4.745   2.460                       C
HETATM   53  C           0      -0.979  -3.446   4.232                       C
HETATM   54  C           0      -0.254  -7.147   3.070                       C
HETATM   55  C           0      -1.505  -6.324   5.083                       C
HETATM   56  H           0       0.100  -8.000   3.660                       H
HETATM   57  H           0      -1.179  -7.462   2.572                       H
HETATM   58  H           0       0.494  -6.944   2.298                       H
HETATM   59  H           0       0.465  -5.731   4.501                       H
HETATM   60  H           0      -1.640  -5.542   5.836                       H
HETATM   61  H           0      -2.487  -6.562   4.661                       H
HETATM   62  H           0      -1.154  -7.220   5.607                       H
HETATM   63  H           0      -0.085  -3.355   4.860                       H
HETATM   64  H           0      -1.134  -2.493   3.716                       H
HETATM   65  H           0      -1.834  -3.598   4.897                       H
HETATM   66  H           0      -3.006  -4.925   3.162                       H
HETATM   67  H           0      -2.422  -3.832   1.906                       H
HETATM   68  H           0      -2.175  -5.577   1.748                       H
HETATM   69  C           0       4.203   0.126   0.666                       C
HETATM   70  C           0       5.100   1.159   1.465                       C
HETATM   71  C           0       3.916   0.712  -0.734                       C
HETATM   72  C           0       4.993  -1.186   0.452                       C
HETATM   73  C           0       5.673   0.639   2.794                       C
HETATM   74  C           0       4.412   2.513   1.712                       C
HETATM   75  H           0       5.175  -1.732   1.382                       H
HETATM   76  H           0       4.452  -1.850  -0.232                       H
HETATM   77  H           0       5.970  -0.970   0.002                       H
HETATM   78  H           0       4.862   0.963  -1.227                       H
HETATM   79  H           0       3.395  -0.010  -1.368                       H
HETATM   80  H           0       3.318   1.627  -0.694                       H
HETATM   81  H           0       4.075   2.992   0.788                       H
HETATM   82  H           0       3.544   2.405   2.373                       H
HETATM   83  H           0       5.111   3.202   2.199                       H
HETATM   84  H           0       6.364   1.381   3.210                       H
HETATM   85  H           0       4.888   0.477   3.541                       H
HETATM   86  H           0       6.236  -0.293   2.678                       H
HETATM   87  H           0       5.956   1.342   0.798                       H
END
