# Supplementary material for: Data on electronic structures for the study of ligand effects on the zirconocene-mediated trimethylene carbonate polymerization
Source: Data Brief. 2018 Sep 19;20:1867–9. doi: 10.1016/j.dib.2018.09.042 (PMC6168794; doi:10.1016/j.dib.2018.09.042)
Supplement: Supplementary file 2 — Supplementary material [file mmc2.zip › C4_Re.pdb]

TITLE      C4_Re
HETATM    1  C           0      -0.513  -0.134   0.145                       C
HETATM    2  C           0      -0.934   0.205   1.466                       C
HETATM    3  C           0       0.070  -0.194   2.396                       C
HETATM    4  C           0       1.138  -0.754   1.649                       C
HETATM    5  C           0       0.794  -0.690   0.274                       C
HETATM    6  C           0      -1.410  -0.143  -1.095                       C
HETATM    7  C           0      -2.136   1.214  -1.240                       C
HETATM    8  C           0      -0.588  -0.402  -2.374                       C
HETATM    9  C           0      -2.485  -1.286  -0.863                       C
HETATM   10  C           0      -3.521  -1.403  -1.997                       C
HETATM   11  C           0      -1.872  -2.672  -0.595                       C
HETATM   12  H           0      -1.897   0.621   1.730                       H
HETATM   13  H           0       0.012  -0.109   3.474                       H
HETATM   14  H           0       2.056  -1.159   2.056                       H
HETATM   15  H           0       1.409  -1.046  -0.540                       H
HETATM   16  H           0      -2.749   1.235  -2.146                       H
HETATM   17  H           0      -1.417   2.035  -1.318                       H
HETATM   18  H           0      -2.800   1.415  -0.390                       H
HETATM   19  H           0      -1.239  -0.396  -3.252                       H
HETATM   20  H           0      -0.078  -1.370  -2.351                       H
HETATM   21  H           0       0.168   0.374  -2.522                       H
HETATM   22  H           0      -3.033  -0.993   0.044                       H
HETATM   23  H           0      -4.061  -0.470  -2.180                       H
HETATM   24  H           0      -4.266  -2.161  -1.731                       H
HETATM   25  H           0      -3.060  -1.722  -2.939                       H
HETATM   26  H           0      -1.172  -2.666   0.246                       H
HETATM   27  H           0      -1.343  -3.058  -1.474                       H
HETATM   28  H           0      -2.666  -3.388  -0.358                       H
HETATM   29  C           0       1.504   4.262   2.037                       C
HETATM   30  C           0       0.885   3.507   3.083                       C
HETATM   31  C           0      -0.416   3.122   2.676                       C
HETATM   32  H           0       1.315   3.285   4.050                       H
HETATM   33  C           0      -0.607   3.589   1.347                       C
HETATM   34  C           0       0.571   4.280   0.958                       C
HETATM   35  C           0       2.805   5.081   2.095                       C
HETATM   36  C           0       3.712   4.726   0.895                       C
HETATM   37  H           0       4.563   5.411   0.835                       H
HETATM   38  H           0       3.162   4.822  -0.047                       H
HETATM   39  H           0       4.100   3.704   0.955                       H
HETATM   40  C           0       2.408   6.575   1.946                       C
HETATM   41  H           0       3.285   7.220   2.071                       H
HETATM   42  H           0       1.654   6.878   2.677                       H
HETATM   43  H           0       2.001   6.767   0.948                       H
HETATM   44  C           0       3.553   4.843   3.459                       C
HETATM   45  C           0       5.042   5.235   3.431                       C
HETATM   46  H           0       5.626   4.631   2.729                       H
HETATM   47  H           0       5.478   5.102   4.428                       H
HETATM   48  H           0       5.181   6.289   3.161                       H
HETATM   49  C           0       2.888   5.547   4.660                       C
HETATM   50  H           0       1.803   5.408   4.697                       H
HETATM   51  H           0       3.079   6.625   4.638                       H
HETATM   52  H           0       3.306   5.165   5.599                       H
HETATM   53  H           0       3.518   3.760   3.648                       H
HETATM   54  H           0      -1.503   3.475   0.750                       H
HETATM   55  H           0       0.714   4.772   0.005                       H
HETATM   56  H           0      -1.135   2.585   3.280                       H
HETATM   57  C           0       1.634   2.154  -0.955                       C
HETATM   58  H           0       2.092   1.264  -1.402                       H
HETATM   59  H           0       2.385   2.954  -0.951                       H
HETATM   60  H           0       0.822   2.478  -1.615                       H
HETATM   61  O           0       3.649   0.717   3.895                       O
HETATM   62  C           0       4.652   0.313   4.902                       C
HETATM   63  C           0       4.014   1.140   2.707                       C
HETATM   64  C           0       5.893  -0.212   4.214                       C
HETATM   65  H           0       4.157  -0.436   5.514                       H
HETATM   66  H           0       4.852   1.199   5.510                       H
HETATM   67  O           0       5.267   1.219   2.329                       O
HETATM   68  O           0       3.139   1.479   1.890                       O
HETATM   69  C           0       6.368   0.825   3.221                       C
HETATM   70  H           0       6.651  -0.413   4.975                       H
HETATM   71  H           0       5.676  -1.159   3.708                       H
HETATM   72  H           0       6.716   1.743   3.704                       H
HETATM   73  H           0       7.139   0.462   2.542                       H
HETATM   74 Zr           0       1.082   1.744   1.203                      Zr
HETATM   75  C           0       5.231  -3.261  10.007                       C
HETATM   76  H           0       5.202  -4.317   9.711                       H
HETATM   77  H           0       4.388  -3.061  10.670                       H
HETATM   78  C           0       6.568  -2.896  10.623                       C
HETATM   79  C           0       7.619  -3.006   9.535                       C
HETATM   80  H           0       6.804  -3.575  11.450                       H
HETATM   81  H           0       6.538  -1.876  11.023                       H
HETATM   82  H           0       8.590  -2.613   9.840                       H
HETATM   83  H           0       7.749  -4.044   9.208                       H
HETATM   84  O           0       4.975  -2.463   8.825                       O
HETATM   85  C           0       5.962  -2.000   8.043                       C
HETATM   86  O           0       5.698  -1.364   7.045                       O
HETATM   87  O           0       7.244  -2.220   8.378                       O
END
