# Supplementary material for: Data on electronic structures for the study of ligand effects on the zirconocene-mediated trimethylene carbonate polymerization
Source: Data Brief. 2018 Sep 19;20:1867–9. doi: 10.1016/j.dib.2018.09.042 (PMC6168794; doi:10.1016/j.dib.2018.09.042)
Supplement: Supplementary file 2 — Supplementary material [file mmc2.zip › C4_TS.pdb]

TITLE      C4_TS
HETATM    1  C           0      -0.254   0.231   0.670                       C
HETATM    2  C           0       0.238  -0.051   1.968                       C
HETATM    3  C           0       0.864   0.388  -0.189                       C
HETATM    4  C           0       2.065   0.254   0.569                       C
HETATM    5  C           0       1.662  -0.060   1.901                       C
HETATM    6  C           0      -0.336  -3.824   2.318                       C
HETATM    7  C           0       0.704  -3.103   2.975                       C
HETATM    8  C           0       0.293  -4.567   1.274                       C
HETATM    9  C           0       1.954  -3.435   2.379                       C
HETATM   10  C           0       1.694  -4.354   1.329                       C
HETATM   11  C           0      -1.110  -2.344  -0.585                       C
HETATM   12  H           0      -2.063  -2.126  -0.090                       H
HETATM   13  H           0      -1.027  -1.669  -1.448                       H
HETATM   14  H           0      -1.160  -3.373  -0.965                       H
HETATM   15  H           0       0.809   0.597  -1.249                       H
HETATM   16  C           0       3.633  -3.736  -3.921                       C
HETATM   17  C           0       4.604  -5.516  -2.407                       C
HETATM   18  H           0       4.571  -3.182  -3.803                       H
HETATM   19  H           0       3.258  -3.583  -4.934                       H
HETATM   20  C           0       3.849  -5.233  -3.673                       C
HETATM   21  H           0       4.170  -6.068  -1.591                       H
HETATM   22  H           0       5.538  -5.009  -2.213                       H
HETATM   23  H           0       4.437  -5.618  -4.512                       H
HETATM   24  H           0       2.887  -5.754  -3.677                       H
HETATM   25  O           0       3.777  -3.911  -1.288                       O
HETATM   26  C           0       2.840  -3.224  -1.753                       C
HETATM   27  O           0       2.021  -2.525  -1.074                       O
HETATM   28  H           0      -1.293   0.315   0.382                       H
HETATM   29  H           0      -0.358  -0.203   2.858                       H
HETATM   30  H           0      -0.215  -5.215   0.573                       H
HETATM   31  H           0       2.436  -4.770   0.661                       H
HETATM   32  H           0       2.926  -3.073   2.691                       H
HETATM   33  H           0       0.577  -2.458   3.835                       H
HETATM   34  H           0       2.323  -0.223   2.742                       H
HETATM   35  C           0       6.380  -8.823  -0.077                       C
HETATM   36  H           0       5.568  -9.530   0.118                       H
HETATM   37  H           0       6.597  -8.263   0.833                       H
HETATM   38  C           0       7.600  -9.499  -0.672                       C
HETATM   39  C           0       7.232 -10.016  -2.050                       C
HETATM   40  H           0       7.915 -10.331  -0.033                       H
HETATM   41  H           0       8.436  -8.793  -0.738                       H
HETATM   42  H           0       8.093 -10.356  -2.627                       H
HETATM   43  H           0       6.488 -10.817  -2.008                       H
HETATM   44  O           0       5.854  -7.819  -1.005                       O
HETATM   45  C           0       6.008  -7.937  -2.314                       C
HETATM   46  O           0       5.541  -7.070  -3.069                       O
HETATM   47 Zr           0       0.808  -2.086   0.615                      Zr
HETATM   48  O           0       6.656  -8.943  -2.859                       O
HETATM   49  O           0       2.629  -3.151  -3.082                       O
HETATM   50  C           0      -1.776  -3.957   2.822                       C
HETATM   51  C           0      -1.708  -4.746   4.193                       C
HETATM   52  C           0      -2.654  -4.699   1.795                       C
HETATM   53  C           0      -2.382  -2.557   3.071                       C
HETATM   54  C           0      -1.040  -6.128   4.081                       C
HETATM   55  C           0      -3.071  -4.897   4.893                       C
HETATM   56  H           0      -0.928  -6.567   5.079                       H
HETATM   57  H           0      -1.646  -6.824   3.490                       H
HETATM   58  H           0      -0.045  -6.076   3.629                       H
HETATM   59  H           0      -1.075  -4.134   4.852                       H
HETATM   60  H           0      -3.554  -3.937   5.097                       H
HETATM   61  H           0      -3.766  -5.509   4.306                       H
HETATM   62  H           0      -2.933  -5.401   5.856                       H
HETATM   63  H           0      -1.862  -2.028   3.879                       H
HETATM   64  H           0      -2.324  -1.943   2.168                       H
HETATM   65  H           0      -3.436  -2.627   3.351                       H
HETATM   66  H           0      -3.681  -4.787   2.162                       H
HETATM   67  H           0      -2.691  -4.160   0.844                       H
HETATM   68  H           0      -2.290  -5.712   1.593                       H
HETATM   69  C           0       3.487   0.551   0.095                       C
HETATM   70  C           0       3.929   1.991   0.588                       C
HETATM   71  C           0       3.571   0.523  -1.448                       C
HETATM   72  C           0       4.482  -0.504   0.632                       C
HETATM   73  C           0       4.175   2.116   2.102                       C
HETATM   74  C           0       2.981   3.120   0.145                       C
HETATM   75  H           0       4.409  -0.641   1.715                       H
HETATM   76  H           0       4.311  -1.477   0.159                       H
HETATM   77  H           0       5.511  -0.201   0.408                       H
HETATM   78  H           0       4.603   0.711  -1.765                       H
HETATM   79  H           0       3.265  -0.450  -1.843                       H
HETATM   80  H           0       2.941   1.281  -1.920                       H
HETATM   81  H           0       2.831   3.151  -0.938                       H
HETATM   82  H           0       1.997   3.026   0.620                       H
HETATM   83  H           0       3.396   4.089   0.442                       H
HETATM   84  H           0       4.579   3.110   2.324                       H
HETATM   85  H           0       3.246   2.013   2.674                       H
HETATM   86  H           0       4.895   1.384   2.479                       H
HETATM   87  H           0       4.897   2.159   0.093                       H
END
