# Supplementary material for: Data on electronic structures for the study of ligand effects on the zirconocene-mediated trimethylene carbonate polymerization
Source: Data Brief. 2018 Sep 19;20:1867–9. doi: 10.1016/j.dib.2018.09.042 (PMC6168794; doi:10.1016/j.dib.2018.09.042)
Supplement: Supplementary file 2 — Supplementary material [file mmc2.zip › C5_cation.pdb]

TITLE      C5_cation
HETATM    1  C           0       0.538   0.610   0.150                       C
HETATM    2  C           0       0.166   0.470   1.513                       C
HETATM    3  C           0       1.930   0.361   0.056                       C
HETATM    4  C           0       2.417   0.103   1.374                       C
HETATM    5  H           0       3.450  -0.110   1.628                       H
HETATM    6  C           0       1.335   0.182   2.303                       C
HETATM    7  C           0      -0.360  -2.759   2.838                       C
HETATM    8  C           0       0.925  -2.344   3.340                       C
HETATM    9  C           0      -0.199  -3.891   1.997                       C
HETATM   10  C           0       1.873  -3.228   2.740                       C
HETATM   11  C           0       1.188  -4.171   1.915                       C
HETATM   12  C           0      -0.864  -2.089  -0.437                       C
HETATM   13  H           0      -1.838  -1.763  -0.051                       H
HETATM   14  H           0      -0.684  -1.525  -1.364                       H
HETATM   15  H           0      -0.962  -3.155  -0.692                       H
HETATM   16  H           0       2.527   0.413  -0.848                       H
HETATM   17  H           0      -0.125   0.860  -0.668                       H
HETATM   18  H           0      -0.839   0.597   1.899                       H
HETATM   19  H           0      -1.311  -2.300   3.087                       H
HETATM   20  H           0      -0.993  -4.438   1.507                       H
HETATM   21  H           0       1.642  -4.991   1.369                       H
HETATM   22  H           0       2.947  -3.195   2.892                       H
HETATM   23 Zr           0       0.917  -1.835   0.901                      Zr
HETATM   24 Si           0       1.308  -0.613   4.035                      Si
HETATM   25  C           0       2.989  -0.544   4.862                       C
HETATM   26  C           0      -0.094   0.046   5.090                       C
HETATM   27  H           0       2.986  -1.131   5.787                       H
HETATM   28  H           0       3.795  -0.931   4.228                       H
HETATM   29  H           0       3.244   0.489   5.126                       H
HETATM   30  H           0       0.093   1.089   5.370                       H
HETATM   31  H           0      -0.182  -0.535   6.016                       H
HETATM   32  H           0      -1.064   0.008   4.582                       H
END
