# Supplementary material for: Data on electronic structures for the study of ligand effects on the zirconocene-mediated trimethylene carbonate polymerization
Source: Data Brief. 2018 Sep 19;20:1867–9. doi: 10.1016/j.dib.2018.09.042 (PMC6168794; doi:10.1016/j.dib.2018.09.042)
Supplement: Supplementary file 2 — Supplementary material [file mmc2.zip › C5_complex.pdb]

TITLE      C5_complex
HETATM    1  C           0       0.771   0.632   0.031                       C
HETATM    2  C           0       0.316   0.541   1.372                       C
HETATM    3  C           0       2.140   0.274   0.012                       C
HETATM    4  C           0       2.528  -0.041   1.343                       C
HETATM    5  H           0       3.524  -0.337   1.651                       H
HETATM    6  C           0       1.403   0.142   2.216                       C
HETATM    7  C           0      -0.255  -2.943   2.803                       C
HETATM    8  C           0       0.987  -2.393   3.258                       C
HETATM    9  C           0       0.004  -4.052   1.954                       C
HETATM   10  C           0       2.013  -3.179   2.633                       C
HETATM   11  C           0       1.407  -4.199   1.851                       C
HETATM   12  C           0      -1.220  -1.838   0.039                       C
HETATM   13  H           0      -1.989  -1.436   0.709                       H
HETATM   14  H           0      -1.239  -1.238  -0.881                       H
HETATM   15  H           0      -1.510  -2.868  -0.213                       H
HETATM   16  H           0       2.781   0.257  -0.861                       H
HETATM   17  C           0       2.958  -4.407  -3.898                       C
HETATM   18  C           0       4.727  -4.425  -2.190                       C
HETATM   19  H           0       3.434  -3.655  -4.534                       H
HETATM   20  H           0       2.235  -4.971  -4.488                       H
HETATM   21  C           0       3.967  -5.283  -3.181                       C
HETATM   22  H           0       5.346  -5.001  -1.502                       H
HETATM   23  H           0       5.344  -3.666  -2.680                       H
HETATM   24  H           0       4.662  -5.719  -3.906                       H
HETATM   25  H           0       3.462  -6.109  -2.666                       H
HETATM   26  O           0       3.791  -3.706  -1.318                       O
HETATM   27  C           0       2.589  -3.369  -1.735                       C
HETATM   28  O           0       1.843  -2.741  -0.967                       O
HETATM   29  H           0       0.174   0.923  -0.824                       H
HETATM   30  H           0      -0.695   0.748   1.701                       H
HETATM   31  H           0      -1.240  -2.580   3.066                       H
HETATM   32  H           0      -0.742  -4.672   1.474                       H
HETATM   33  H           0       1.929  -4.963   1.287                       H
HETATM   34  H           0       3.080  -3.039   2.762                       H
HETATM   35 Zr           0       0.907  -1.870   0.809                      Zr
HETATM   36  O           0       2.138  -3.675  -2.928                       O
HETATM   37 Si           0       1.253  -0.642   3.935                      Si
HETATM   38  C           0       2.845  -0.499   4.922                       C
HETATM   39  C           0      -0.251  -0.014   4.867                       C
HETATM   40  H           0       2.774  -1.076   5.852                       H
HETATM   41  H           0       3.718  -0.867   4.371                       H
HETATM   42  H           0       3.039   0.546   5.190                       H
HETATM   43  H           0      -0.128   1.042   5.132                       H
HETATM   44  H           0      -0.390  -0.576   5.798                       H
HETATM   45  H           0      -1.175  -0.105   4.286                       H
END
