# Supplementary material for: Data on electronic structures for the study of ligand effects on the zirconocene-mediated trimethylene carbonate polymerization
Source: Data Brief. 2018 Sep 19;20:1867–9. doi: 10.1016/j.dib.2018.09.042 (PMC6168794; doi:10.1016/j.dib.2018.09.042)
Supplement: Supplementary file 2 — Supplementary material [file mmc2.zip › C5_Pr.pdb]

TITLE      C5_Pr
HETATM    1  C           0      -4.308   0.442  -6.088                       C
HETATM    2  H           0      -5.112   0.270  -6.813                       H
HETATM    3  H           0      -3.965   1.478  -6.216                       H
HETATM    4  H           0      -3.477  -0.226  -6.348                       H
HETATM    5  C           0      -0.140   2.577  -2.584                       C
HETATM    6  C           0      -0.008   1.982  -0.100                       C
HETATM    7  H           0      -0.729   3.458  -2.315                       H
HETATM    8  H           0       0.509   2.825  -3.426                       H
HETATM    9  C           0       0.741   2.125  -1.412                       C
HETATM   10  H           0      -0.687   1.135  -0.055                       H
HETATM   11  H           0      -0.536   2.887   0.202                       H
HETATM   12  H           0       1.530   2.877  -1.282                       H
HETATM   13  H           0       1.230   1.179  -1.670                       H
HETATM   14  O           0      -2.467   2.000  -1.414                       O
HETATM   15  C           0      -2.202   1.400  -2.452                       C
HETATM   16  O           0      -2.950   0.551  -3.083                       O
HETATM   17  C           0      -0.899   1.452   3.934                       C
HETATM   18  H           0      -1.165   0.398   4.044                       H
HETATM   19  H           0      -1.792   2.068   4.028                       H
HETATM   20  C           0       0.237   1.880   4.843                       C
HETATM   21  C           0       1.507   1.168   4.415                       C
HETATM   22  H           0      -0.003   1.613   5.878                       H
HETATM   23  H           0       0.373   2.966   4.805                       H
HETATM   24  H           0       2.407   1.564   4.884                       H
HETATM   25  H           0       1.462   0.086   4.562                       H
HETATM   26  O           0      -0.501   1.621   2.519                       O
HETATM   27  C           0       0.746   1.574   2.167                       C
HETATM   28  O           0       1.062   1.738   0.943                       O
HETATM   29 Zr           0      -4.823   0.116  -3.896                      Zr
HETATM   30  O           0       1.740   1.375   2.973                       O
HETATM   31  O           0      -1.002   1.551  -3.086                       O
HETATM   32 Si           0      -8.032  -0.835  -3.474                      Si
HETATM   33  C           0      -9.152  -1.026  -4.973                       C
HETATM   34  C           0      -7.188   0.857  -3.435                       C
HETATM   35  C           0      -6.779   1.621  -4.572                       C
HETATM   36  C           0      -5.776   2.548  -4.178                       C
HETATM   37  C           0      -5.534   2.369  -2.797                       C
HETATM   38  C           0      -6.379   1.322  -2.343                       C
HETATM   39  H           0      -7.167   1.515  -5.577                       H
HETATM   40  H           0      -5.282   3.259  -4.828                       H
HETATM   41  H           0      -4.806   2.898  -2.196                       H
HETATM   42  H           0      -9.536  -2.050  -5.044                       H
HETATM   43  H           0     -10.012  -0.351  -4.902                       H
HETATM   44  H           0      -8.631  -0.802  -5.911                       H
HETATM   45  C           0      -6.430  -1.822  -3.652                       C
HETATM   46  C           0      -5.452  -1.954  -2.607                       C
HETATM   47  C           0      -4.206  -2.324  -3.178                       C
HETATM   48  C           0      -4.375  -2.393  -4.579                       C
HETATM   49  C           0      -5.730  -2.080  -4.871                       C
HETATM   50  C           0      -8.921  -1.218  -1.860                       C
HETATM   51  H           0      -5.642  -1.824  -1.547                       H
HETATM   52  H           0      -3.283  -2.498  -2.640                       H
HETATM   53  H           0      -3.608  -2.634  -5.304                       H
HETATM   54  H           0      -9.777  -0.547  -1.719                       H
HETATM   55  H           0      -9.298  -2.248  -1.861                       H
HETATM   56  H           0      -8.266  -1.107  -0.988                       H
HETATM   57  H           0      -6.158  -2.043  -5.865                       H
HETATM   58  H           0      -6.422   0.953  -1.324                       H
END
