# Supplementary material for: Data on electronic structures for the study of ligand effects on the zirconocene-mediated trimethylene carbonate polymerization
Source: Data Brief. 2018 Sep 19;20:1867–9. doi: 10.1016/j.dib.2018.09.042 (PMC6168794; doi:10.1016/j.dib.2018.09.042)
Supplement: Supplementary file 2 — Supplementary material [file mmc2.zip › C5_Re.pdb]

TITLE      C5_Re
HETATM    1  C           0       0.766   0.665   0.039                       C
HETATM    2  C           0       0.311   0.557   1.379                       C
HETATM    3  C           0       2.137   0.318   0.016                       C
HETATM    4  C           0       2.526  -0.012   1.343                       C
HETATM    5  H           0       3.523  -0.308   1.647                       H
HETATM    6  C           0       1.400   0.154   2.218                       C
HETATM    7  C           0      -0.217  -2.970   2.772                       C
HETATM    8  C           0       1.016  -2.404   3.228                       C
HETATM    9  C           0       0.058  -4.061   1.906                       C
HETATM   10  C           0       2.054  -3.161   2.588                       C
HETATM   11  C           0       1.463  -4.182   1.795                       C
HETATM   12  C           0      -1.224  -1.818   0.049                       C
HETATM   13  H           0      -1.987  -1.430   0.733                       H
HETATM   14  H           0      -1.258  -1.207  -0.864                       H
HETATM   15  H           0      -1.510  -2.846  -0.214                       H
HETATM   16  H           0       2.777   0.309  -0.857                       H
HETATM   17  C           0       2.961  -4.434  -3.880                       C
HETATM   18  C           0       4.687  -4.446  -2.149                       C
HETATM   19  H           0       3.488  -3.739  -4.538                       H
HETATM   20  H           0       2.212  -4.982  -4.452                       H
HETATM   21  C           0       3.918  -5.321  -3.114                       C
HETATM   22  H           0       5.307  -5.008  -1.452                       H
HETATM   23  H           0       5.300  -3.705  -2.665                       H
HETATM   24  H           0       4.629  -5.773  -3.810                       H
HETATM   25  H           0       3.379  -6.112  -2.580                       H
HETATM   26  O           0       3.741  -3.721  -1.277                       O
HETATM   27  C           0       2.579  -3.332  -1.744                       C
HETATM   28  O           0       1.823  -2.672  -1.004                       O
HETATM   29  H           0       0.168   0.961  -0.813                       H
HETATM   30  H           0      -0.701   0.754   1.710                       H
HETATM   31  H           0      -1.208  -2.627   3.043                       H
HETATM   32  H           0      -0.679  -4.686   1.418                       H
HETATM   33  H           0       1.997  -4.925   1.214                       H
HETATM   34  H           0       3.119  -3.004   2.712                       H
HETATM   35  C           0       9.577  -4.247  -6.279                       C
HETATM   36  H           0      10.358  -4.763  -5.709                       H
HETATM   37  H           0       9.926  -3.240  -6.516                       H
HETATM   38  C           0       9.172  -5.038  -7.508                       C
HETATM   39  C           0       8.502  -6.312  -7.033                       C
HETATM   40  H           0      10.053  -5.275  -8.114                       H
HETATM   41  H           0       8.483  -4.453  -8.129                       H
HETATM   42  H           0       8.034  -6.875  -7.843                       H
HETATM   43  H           0       9.210  -6.968  -6.513                       H
HETATM   44  O           0       8.443  -4.050  -5.398                       O
HETATM   45  C           0       7.434  -4.931  -5.320                       C
HETATM   46  O           0       6.520  -4.740  -4.545                       O
HETATM   47 Zr           0       0.916  -1.847   0.786                      Zr
HETATM   48  O           0       7.421  -6.012  -6.115                       O
HETATM   49  O           0       2.165  -3.607  -2.955                       O
HETATM   50 Si           0       1.255  -0.657   3.924                      Si
HETATM   51  C           0       2.840  -0.503   4.922                       C
HETATM   52  C           0      -0.261  -0.062   4.860                       C
HETATM   53  H           0       2.774  -1.093   5.844                       H
HETATM   54  H           0       3.721  -0.850   4.370                       H
HETATM   55  H           0       3.018   0.541   5.205                       H
HETATM   56  H           0      -0.154   0.992   5.140                       H
HETATM   57  H           0      -0.395  -0.638   5.783                       H
HETATM   58  H           0      -1.181  -0.157   4.273                       H
END
