# Supplementary material for: Data on electronic structures for the study of ligand effects on the zirconocene-mediated trimethylene carbonate polymerization
Source: Data Brief. 2018 Sep 19;20:1867–9. doi: 10.1016/j.dib.2018.09.042 (PMC6168794; doi:10.1016/j.dib.2018.09.042)
Supplement: Supplementary file 2 — Supplementary material [file mmc2.zip › C5_TS.pdb]

TITLE       C5_TS
HETATM    1  C           0       0.073   0.017  -0.114                       C
HETATM    2  C           0       0.109   0.102   1.304                       C
HETATM    3  C           0       1.399  -0.149  -0.574                       C
HETATM    4  C           0       2.252  -0.179   0.562                       C
HETATM    5  H           0       3.329  -0.292   0.532                       H
HETATM    6  C           0       1.464   0.003   1.749                       C
HETATM    7  C           0       0.759  -3.171   3.241                       C
HETATM    8  C           0       1.936  -2.363   3.147                       C
HETATM    9  C           0       0.936  -4.351   2.470                       C
HETATM   10  C           0       2.825  -3.071   2.267                       C
HETATM   11  C           0       2.216  -4.294   1.875                       C
HETATM   12  C           0      -1.324  -2.650   0.966                       C
HETATM   13  H           0      -1.851  -2.250   1.840                       H
HETATM   14  H           0      -1.795  -2.220   0.072                       H
HETATM   15  H           0      -1.487  -3.736   0.949                       H
HETATM   16  H           0       1.714  -0.261  -1.604                       H
HETATM   17  C           0       0.955  -4.084  -4.353                       C
HETATM   18  C           0       3.421  -3.524  -4.500                       C
HETATM   19  H           0       0.740  -3.075  -4.723                       H
HETATM   20  H           0       0.206  -4.772  -4.746                       H
HETATM   21  C           0       2.353  -4.538  -4.791                       C
HETATM   22  H           0       4.215  -3.710  -3.796                       H
HETATM   23  H           0       3.312  -2.513  -4.862                       H
HETATM   24  H           0       2.317  -4.692  -5.875                       H
HETATM   25  H           0       2.592  -5.500  -4.328                       H
HETATM   26  O           0       2.538  -2.737  -2.736                       O
HETATM   27  C           0       1.581  -3.339  -2.205                       C
HETATM   28  O           0       1.276  -3.305  -0.966                       O
HETATM   29  H           0      -0.816   0.069  -0.730                       H
HETATM   30  H           0      -0.759   0.221   1.941                       H
HETATM   31  H           0      -0.131  -2.928   3.808                       H
HETATM   32  H           0       0.215  -5.150   2.357                       H
HETATM   33  H           0       2.649  -5.041   1.222                       H
HETATM   34  H           0       3.816  -2.744   1.975                       H
HETATM   35  C           0       7.850  -3.413  -4.823                       C
HETATM   36  H           0       8.208  -4.367  -4.425                       H
HETATM   37  H           0       8.036  -2.626  -4.092                       H
HETATM   38  C           0       8.424  -3.108  -6.192                       C
HETATM   39  C           0       7.884  -4.131  -7.173                       C
HETATM   40  H           0       9.517  -3.163  -6.158                       H
HETATM   41  H           0       8.150  -2.094  -6.506                       H
HETATM   42  H           0       8.096  -3.884  -8.213                       H
HETATM   43  H           0       8.247  -5.141  -6.962                       H
HETATM   44  O           0       6.389  -3.505  -4.894                       O
HETATM   45  C           0       5.772  -3.887  -6.000                       C
HETATM   46  O           0       4.534  -3.964  -6.021                       O
HETATM   47 Zr           0       0.912  -2.280   0.846                      Zr
HETATM   48  O           0       6.424  -4.182  -7.103                       O
HETATM   49  O           0       0.763  -4.123  -2.933                       O
HETATM   50 Si           0       2.041  -0.504   3.479                      Si
HETATM   51  C           0       3.803   0.055   3.828                       C
HETATM   52  C           0       0.836   0.045   4.814                       C
HETATM   53  H           0       4.157  -0.358   4.780                       H
HETATM   54  H           0       4.505  -0.262   3.048                       H
HETATM   55  H           0       3.856   1.148   3.897                       H
HETATM   56  H           0       0.827   1.138   4.902                       H
HETATM   57  H           0       1.125  -0.365   5.789                       H
HETATM   58  H           0      -0.191  -0.279   4.610                       H
END
