# Supplementary material for: Data on electronic structures for the study of ligand effects on the zirconocene-mediated trimethylene carbonate polymerization
Source: Data Brief. 2018 Sep 19;20:1867–9. doi: 10.1016/j.dib.2018.09.042 (PMC6168794; doi:10.1016/j.dib.2018.09.042)
Supplement: Supplementary file 2 — Supplementary material [file mmc2.zip › C6_cation.pdb]

TITLE      C6_cation
HETATM    1  C           0      -0.908  -0.098   1.019                       C
HETATM    2  C           0      -0.123  -0.309   2.184                       C
HETATM    3  C           0      -0.023   0.076  -0.070                       C
HETATM    4  C           0       1.308  -0.023   0.428                       C
HETATM    5  C           0       1.263  -0.236   1.840                       C
HETATM    6  C           0       1.391  -3.736   2.675                       C
HETATM    7  C           0       2.389  -2.815   2.193                       C
HETATM    8  C           0       1.159  -4.721   1.668                       C
HETATM    9  C           0       2.743  -3.239   0.865                       C
HETATM   10  C           0       1.985  -4.411   0.549                       C
HETATM   11  C           0      -1.589  -3.109   1.502                       C
HETATM   12  H           0      -1.789  -2.978   2.572                       H
HETATM   13  H           0      -2.381  -2.574   0.959                       H
HETATM   14  H           0      -1.687  -4.178   1.273                       H
HETATM   15 Zr           0       0.409  -2.352   0.750                      Zr
HETATM   16 Ge           0       2.737  -0.996   2.912                      Ge
HETATM   17  C           0       2.424  -0.780   4.841                       C
HETATM   18  C           0       4.491  -0.239   2.439                       C
HETATM   19  H           0       5.279  -0.990   2.546                       H
HETATM   20  H           0       4.518   0.151   1.418                       H
HETATM   21  H           0       4.711   0.588   3.120                       H
HETATM   22  H           0       2.915  -1.577   5.407                       H
HETATM   23  H           0       2.850   0.178   5.157                       H
HETATM   24  H           0       1.361  -0.776   5.095                       H
HETATM   25  H           0      -0.520  -0.484   3.177                       H
HETATM   26  H           0      -1.989  -0.076   0.978                       H
HETATM   27  H           0      -0.304   0.274  -1.097                       H
HETATM   28  H           0       2.208   0.073  -0.168                       H
HETATM   29  C           0       0.311  -5.953   1.807                       C
HETATM   30  C           0       0.790  -3.784   4.055                       C
HETATM   31  C           0       3.822  -2.672  -0.023                       C
HETATM   32  C           0       2.130  -5.257  -0.687                       C
HETATM   33  H           0       4.757  -3.232   0.108                       H
HETATM   34  H           0       3.558  -2.734  -1.085                       H
HETATM   35  H           0       4.041  -1.627   0.201                       H
HETATM   36  H           0       2.836  -6.079  -0.510                       H
HETATM   37  H           0       1.179  -5.706  -0.988                       H
HETATM   38  H           0       2.516  -4.680  -1.533                       H
HETATM   39  H           0      -0.516  -5.809   2.506                       H
HETATM   40  H           0      -0.113  -6.270   0.848                       H
HETATM   41  H           0       0.915  -6.789   2.185                       H
HETATM   42  H           0       1.417  -4.395   4.718                       H
HETATM   43  H           0       0.708  -2.796   4.511                       H
HETATM   44  H           0      -0.207  -4.231   4.048                       H
END
