# Supplementary material for: Data on electronic structures for the study of ligand effects on the zirconocene-mediated trimethylene carbonate polymerization
Source: Data Brief. 2018 Sep 19;20:1867–9. doi: 10.1016/j.dib.2018.09.042 (PMC6168794; doi:10.1016/j.dib.2018.09.042)
Supplement: Supplementary file 2 — Supplementary material [file mmc2.zip › C6_Pr.pdb]

TITLE      C6_Pr
HETATM    1  C           0      -0.406  -0.090   0.216                       C
HETATM    2  C           0       0.111  -0.169   1.539                       C
HETATM    3  C           0       0.683  -0.154  -0.681                       C
HETATM    4  C           0       1.872  -0.278   0.092                       C
HETATM    5  C           0       1.533  -0.258   1.482                       C
HETATM    6  C           0       1.222  -3.644   2.768                       C
HETATM    7  C           0       2.349  -2.843   2.378                       C
HETATM    8  C           0       1.102  -4.734   1.852                       C
HETATM    9  C           0       2.903  -3.449   1.194                       C
HETATM   10  C           0       2.137  -4.613   0.883                       C
HETATM   11  C           0      -1.465  -2.921   1.104                       C
HETATM   12  H           0      -1.769  -2.620   2.113                       H
HETATM   13  H           0      -2.129  -2.404   0.397                       H
HETATM   14  H           0      -1.647  -3.998   1.004                       H
HETATM   15  C           0      -1.105  -3.536  -4.442                       C
HETATM   16  C           0       1.042  -3.451  -5.830                       C
HETATM   17  H           0      -1.200  -2.454  -4.579                       H
HETATM   18  H           0      -2.101  -3.986  -4.461                       H
HETATM   19  C           0      -0.274  -4.161  -5.571                       C
HETATM   20  H           0       1.800  -3.604  -5.067                       H
HETATM   21  H           0       0.932  -2.385  -6.025                       H
HETATM   22  H           0      -0.876  -4.118  -6.487                       H
HETATM   23  H           0      -0.093  -5.217  -5.347                       H
HETATM   24  O           0       0.918  -2.163  -3.382                       O
HETATM   25  C           0       0.372  -2.993  -2.658                       C
HETATM   26  O           0       0.625  -3.244  -1.415                       O
HETATM   27  C           0       4.617  -2.218  -7.574                       C
HETATM   28  H           0       5.409  -2.763  -7.055                       H
HETATM   29  H           0       4.636  -1.170  -7.276                       H
HETATM   30  C           0       4.634  -2.427  -9.076                       C
HETATM   31  C           0       4.297  -3.875  -9.377                       C
HETATM   32  H           0       5.630  -2.192  -9.467                       H
HETATM   33  H           0       3.920  -1.756  -9.566                       H
HETATM   34  H           0       4.093  -4.065 -10.430                       H
HETATM   35  H           0       5.057  -4.575  -9.019                       H
HETATM   36  O           0       3.346  -2.722  -7.012                       O
HETATM   37  C           0       2.682  -3.666  -7.604                       C
HETATM   38  O           0       1.580  -4.069  -7.106                       O
HETATM   39 Zr           0       0.690  -2.458   0.530                      Zr
HETATM   40  O           0       3.043  -4.253  -8.701                       O
HETATM   41  O           0      -0.611  -3.820  -3.131                       O
HETATM   42 Ge           0       2.684  -0.966   2.914                      Ge
HETATM   43  C           0       2.022  -0.470   4.700                       C
HETATM   44  C           0       4.559  -0.380   2.747                       C
HETATM   45  H           0       5.241  -1.152   3.114                       H
HETATM   46  H           0       4.829  -0.139   1.715                       H
HETATM   47  H           0       4.703   0.521   3.351                       H
HETATM   48  H           0       2.357  -1.188   5.453                       H
HETATM   49  H           0       2.423   0.514   4.961                       H
HETATM   50  H           0       0.931  -0.411   4.739                       H
HETATM   51  H           0      -0.488  -0.162   2.442                       H
HETATM   52  H           0      -1.452  -0.004  -0.051                       H
HETATM   53  H           0       0.632  -0.151  -1.762                       H
HETATM   54  H           0       2.873  -0.352  -0.316                       H
HETATM   55  C           0       0.145  -5.888   1.955                       C
HETATM   56  C           0       0.380  -3.481   4.007                       C
HETATM   57  C           0       4.165  -3.057   0.467                       C
HETATM   58  C           0       2.425  -5.602  -0.212                       C
HETATM   59  H           0       5.011  -3.669   0.810                       H
HETATM   60  H           0       4.079  -3.204  -0.615                       H
HETATM   61  H           0       4.437  -2.014   0.637                       H
HETATM   62  H           0       2.988  -6.461   0.177                       H
HETATM   63  H           0       1.505  -5.987  -0.662                       H
HETATM   64  H           0       3.022  -5.155  -1.013                       H
HETATM   65  H           0      -0.783  -5.612   2.462                       H
HETATM   66  H           0      -0.120  -6.285   0.970                       H
HETATM   67  H           0       0.595  -6.712   2.527                       H
HETATM   68  H           0       0.880  -3.939   4.871                       H
HETATM   69  H           0       0.197  -2.434   4.258                       H
HETATM   70  H           0      -0.593  -3.966   3.899                       H
END
