# Supplementary material for: Data on electronic structures for the study of ligand effects on the zirconocene-mediated trimethylene carbonate polymerization
Source: Data Brief. 2018 Sep 19;20:1867–9. doi: 10.1016/j.dib.2018.09.042 (PMC6168794; doi:10.1016/j.dib.2018.09.042)
Supplement: Supplementary file 2 — Supplementary material [file mmc2.zip › C6_Re.pdb]

TITLE      C6_Re
HETATM    1  C           0      -0.867  -0.086   0.937                       C
HETATM    2  C           0      -0.108  -0.286   2.121                       C
HETATM    3  C           0       0.040   0.058  -0.137                       C
HETATM    4  C           0       1.359  -0.051   0.387                       C
HETATM    5  C           0       1.284  -0.238   1.802                       C
HETATM    6  C           0       1.394  -3.747   2.673                       C
HETATM    7  C           0       2.392  -2.822   2.200                       C
HETATM    8  C           0       1.173  -4.732   1.663                       C
HETATM    9  C           0       2.761  -3.247   0.875                       C
HETATM   10  C           0       2.010  -4.421   0.552                       C
HETATM   11  C           0      -1.569  -3.084   1.531                       C
HETATM   12  H           0      -1.749  -2.931   2.602                       H
HETATM   13  H           0      -2.364  -2.551   0.991                       H
HETATM   14  H           0      -1.681  -4.156   1.323                       H
HETATM   15 Zr           0       0.427  -2.363   0.734                      Zr
HETATM   16 Ge           0       2.727  -0.999   2.913                      Ge
HETATM   17  C           0       2.365  -0.764   4.831                       C
HETATM   18  C           0       4.499  -0.254   2.487                       C
HETATM   19  H           0       5.280  -1.005   2.635                       H
HETATM   20  H           0       4.562   0.118   1.461                       H
HETATM   21  H           0       4.697   0.585   3.161                       H
HETATM   22  H           0       2.855  -1.545   5.420                       H
HETATM   23  H           0       2.767   0.205   5.144                       H
HETATM   24  H           0       1.296  -0.775   5.060                       H
HETATM   25  H           0      -0.526  -0.440   3.108                       H
HETATM   26  H           0      -1.947  -0.053   0.874                       H
HETATM   27  H           0      -0.218   0.236  -1.174                       H
HETATM   28  H           0       2.270   0.021  -0.195                       H
HETATM   29  C           0       0.322  -5.963   1.789                       C
HETATM   30  C           0       0.782  -3.798   4.048                       C
HETATM   31  C           0       3.850  -2.680  -0.002                       C
HETATM   32  C           0       2.167  -5.265  -0.682                       C
HETATM   33  H           0       4.781  -3.248   0.134                       H
HETATM   34  H           0       3.594  -2.735  -1.066                       H
HETATM   35  H           0       4.074  -1.639   0.231                       H
HETATM   36  H           0       2.867  -6.091  -0.497                       H
HETATM   37  H           0       1.217  -5.709  -0.996                       H
HETATM   38  H           0       2.565  -4.690  -1.524                       H
HETATM   39  H           0      -0.505  -5.823   2.490                       H
HETATM   40  H           0      -0.103  -6.268   0.827                       H
HETATM   41  H           0       0.923  -6.804   2.159                       H
HETATM   42  H           0       1.404  -4.409   4.715                       H
HETATM   43  H           0       0.695  -2.810   4.504                       H
HETATM   44  H           0      -0.215  -4.246   4.032                       H
HETATM   45  C           0      -1.191  -3.365  -4.641                       C
HETATM   46  C           0       0.558  -1.641  -4.652                       C
HETATM   47  H           0      -2.027  -2.674  -4.782                       H
HETATM   48  H           0      -1.504  -4.370  -4.924                       H
HETATM   49  C           0       0.072  -2.901  -5.333                       C
HETATM   50  H           0       1.542  -1.328  -4.991                       H
HETATM   51  H           0      -0.142  -0.808  -4.761                       H
HETATM   52  H           0      -0.111  -2.676  -6.387                       H
HETATM   53  H           0       0.843  -3.678  -5.291                       H
HETATM   54  O           0       0.707  -1.878  -3.202                       O
HETATM   55  C           0      -0.060  -2.740  -2.579                       C
HETATM   56  O           0       0.086  -2.904  -1.353                       O
HETATM   57  C           0       3.332   0.452  -9.986                       C
HETATM   58  H           0       4.056  -0.284 -10.354                       H
HETATM   59  H           0       3.847   1.402  -9.833                       H
HETATM   60  C           0       2.140   0.569 -10.917                       C
HETATM   61  C           0       1.390  -0.748 -10.868                       C
HETATM   62  H           0       2.475   0.778 -11.939                       H
HETATM   63  H           0       1.489   1.392 -10.601                       H
HETATM   64  H           0       0.429  -0.710 -11.384                       H
HETATM   65  H           0       1.985  -1.563 -11.296                       H
HETATM   66  O           0       2.912   0.037  -8.663                       O
HETATM   67  C           0       1.836  -0.738  -8.461                       C
HETATM   68  O           0       1.542  -1.090  -7.340                       O
HETATM   69  O           0       1.067  -1.105  -9.501                       O
HETATM   70  O           0      -0.975  -3.457  -3.189                       O
END
