# Supplementary material for: Data on electronic structures for the study of ligand effects on the zirconocene-mediated trimethylene carbonate polymerization
Source: Data Brief. 2018 Sep 19;20:1867–9. doi: 10.1016/j.dib.2018.09.042 (PMC6168794; doi:10.1016/j.dib.2018.09.042)
Supplement: Supplementary file 2 — Supplementary material [file mmc2.zip › C6_TS.pdb]

TITLE      C6_TS
HETATM    1  C           0      -0.030  -0.039  -0.095                       C
HETATM    2  C           0       0.032   0.035   1.324                       C
HETATM    3  C           0       1.293  -0.142  -0.581                       C
HETATM    4  C           0       2.169  -0.138   0.540                       C
HETATM    5  C           0       1.397   0.001   1.737                       C
HETATM    6  C           0       0.788  -3.291   3.204                       C
HETATM    7  C           0       1.946  -2.445   3.104                       C
HETATM    8  C           0       1.003  -4.449   2.395                       C
HETATM    9  C           0       2.866  -3.099   2.208                       C
HETATM   10  C           0       2.282  -4.331   1.783                       C
HETATM   11  C           0      -1.286  -2.797   0.800                       C
HETATM   12  H           0      -1.878  -2.384   1.626                       H
HETATM   13  H           0      -1.710  -2.400  -0.133                       H
HETATM   14  H           0      -1.427  -3.886   0.795                       H
HETATM   15  C           0       1.225  -4.051  -4.390                       C
HETATM   16  C           0       3.593  -3.160  -4.550                       C
HETATM   17  H           0       0.873  -3.073  -4.736                       H
HETATM   18  H           0       0.572  -4.825  -4.794                       H
HETATM   19  C           0       2.666  -4.303  -4.848                       C
HETATM   20  H           0       4.408  -3.248  -3.852                       H
HETATM   21  H           0       3.337  -2.165  -4.882                       H
HETATM   22  H           0       2.640  -4.444  -5.934                       H
HETATM   23  H           0       3.039  -5.232  -4.404                       H
HETATM   24  O           0       2.627  -2.539  -2.753                       O
HETATM   25  C           0       1.760  -3.271  -2.228                       C
HETATM   26  O           0       1.457  -3.298  -0.990                       O
HETATM   27  C           0       7.931  -2.338  -4.919                       C
HETATM   28  H           0       8.444  -3.223  -4.531                       H
HETATM   29  H           0       7.997  -1.533  -4.187                       H
HETATM   30  C           0       8.430  -1.941  -6.295                       C
HETATM   31  C           0       8.049  -3.036  -7.272                       C
HETATM   32  H           0       9.518  -1.819  -6.275                       H
HETATM   33  H           0       7.992  -0.984  -6.600                       H
HETATM   34  H           0       8.206  -2.757  -8.314                       H
HETATM   35  H           0       8.572  -3.976  -7.069                       H
HETATM   36  O           0       6.504  -2.665  -4.972                       O
HETATM   37  C           0       5.941  -3.136  -6.072                       C
HETATM   38  O           0       4.731  -3.411  -6.079                       O
HETATM   39 Zr           0       0.934  -2.313   0.816                      Zr
HETATM   40  O           0       6.617  -3.320  -7.185                       O
HETATM   41  O           0       1.052  -4.146  -2.971                       O
HETATM   42 Ge           0       2.030  -0.510   3.533                      Ge
HETATM   43  C           0       0.793   0.106   4.933                       C
HETATM   44  C           0       3.837   0.173   3.926                       C
HETATM   45  H           0       4.394  -0.533   4.549                       H
HETATM   46  H           0       4.412   0.367   3.017                       H
HETATM   47  H           0       3.746   1.117   4.474                       H
HETATM   48  H           0       0.877  -0.513   5.831                       H
HETATM   49  H           0       1.056   1.135   5.200                       H
HETATM   50  H           0      -0.249   0.100   4.602                       H
HETATM   51  H           0      -0.827   0.108   1.979                       H
HETATM   52  H           0      -0.933  -0.024  -0.691                       H
HETATM   53  H           0       1.594  -0.230  -1.618                       H
HETATM   54  H           0       3.249  -0.202   0.487                       H
HETATM   55  C           0       0.106  -5.652   2.303                       C
HETATM   56  C           0      -0.395  -3.109   4.118                       C
HETATM   57  C           0       4.278  -2.683   1.875                       C
HETATM   58  C           0       2.945  -5.376   0.930                       C
HETATM   59  H           0       4.995  -3.254   2.480                       H
HETATM   60  H           0       4.526  -2.867   0.824                       H
HETATM   61  H           0       4.457  -1.627   2.079                       H
HETATM   62  H           0       3.426  -6.140   1.556                       H
HETATM   63  H           0       2.226  -5.889   0.283                       H
HETATM   64  H           0       3.719  -4.944   0.290                       H
HETATM   65  H           0      -0.940  -5.401   2.499                       H
HETATM   66  H           0       0.157  -6.125   1.317                       H
HETATM   67  H           0       0.402  -6.409   3.042                       H
HETATM   68  H           0      -0.196  -3.580   5.090                       H
HETATM   69  H           0      -0.617  -2.058   4.309                       H
HETATM   70  H           0      -1.298  -3.571   3.711                       H
END
