# Supplementary material for: Data on electronic structures for the study of ligand effects on the zirconocene-mediated trimethylene carbonate polymerization
Source: Data Brief. 2018 Sep 19;20:1867–9. doi: 10.1016/j.dib.2018.09.042 (PMC6168794; doi:10.1016/j.dib.2018.09.042)
Supplement: Supplementary file 2 — Supplementary material [file mmc2.zip › C7_cation.pdb]

TITLE      C7_cation
HETATM    1  C           0      -0.955  -0.220   1.295                       C
HETATM    2  C           0      -0.094  -0.480   2.396                       C
HETATM    3  C           0      -0.141   0.117   0.186                       C
HETATM    4  C           0       1.220   0.098   0.622                       C
HETATM    5  C           0       1.273  -0.254   2.004                       C
HETATM    6  C           0       1.378  -3.627   2.727                       C
HETATM    7  C           0       2.443  -2.766   2.238                       C
HETATM    8  C           0       1.116  -4.641   1.754                       C
HETATM    9  C           0       2.786  -3.258   0.932                       C
HETATM   10  C           0       1.958  -4.395   0.629                       C
HETATM   11  C           0      -1.540  -3.250   0.866                       C
HETATM   12  H           0      -2.005  -3.345   1.856                       H
HETATM   13  H           0      -2.229  -2.653   0.250                       H
HETATM   14  H           0      -1.487  -4.262   0.441                       H
HETATM   15 Zr           0       0.496  -2.300   0.798                      Zr
HETATM   16 Si           0       2.781  -0.995   2.898                      Si
HETATM   17  C           0       2.674  -0.821   4.770                       C
HETATM   18  C           0       4.392  -0.214   2.312                       C
HETATM   19  H           0       5.248  -0.871   2.506                       H
HETATM   20  H           0       4.411   0.057   1.252                       H
HETATM   21  H           0       4.553   0.708   2.882                       H
HETATM   22  H           0       3.243  -1.608   5.277                       H
HETATM   23  H           0       3.117   0.140   5.057                       H
HETATM   24  H           0       1.655  -0.835   5.168                       H
HETATM   25  H           0      -0.427  -0.764   3.388                       H
HETATM   26  H           0      -2.035  -0.272   1.304                       H
HETATM   27  H           0      -0.491   0.391  -0.803                       H
HETATM   28  H           0       2.077   0.324  -0.005                       H
HETATM   29  C           0       0.229  -5.836   1.943                       C
HETATM   30  C           0       0.753  -3.629   4.099                       C
HETATM   31  C           0       3.874  -2.764   0.010                       C
HETATM   32  C           0       2.061  -5.261  -0.599                       C
HETATM   33  H           0       4.783  -3.363   0.158                       H
HETATM   34  H           0       3.606  -2.866  -1.047                       H
HETATM   35  H           0       4.144  -1.724   0.190                       H
HETATM   36  H           0       2.792  -6.064  -0.437                       H
HETATM   37  H           0       1.109  -5.740  -0.845                       H
HETATM   38  H           0       2.395  -4.704  -1.479                       H
HETATM   39  H           0      -0.669  -5.601   2.521                       H
HETATM   40  H           0      -0.089  -6.267   0.990                       H
HETATM   41  H           0       0.773  -6.620   2.487                       H
HETATM   42  H           0       1.329  -4.284   4.766                       H
HETATM   43  H           0       0.734  -2.642   4.561                       H
HETATM   44  H           0      -0.271  -4.010   4.075                       H
END
