# Supplementary material for: Data on electronic structures for the study of ligand effects on the zirconocene-mediated trimethylene carbonate polymerization
Source: Data Brief. 2018 Sep 19;20:1867–9. doi: 10.1016/j.dib.2018.09.042 (PMC6168794; doi:10.1016/j.dib.2018.09.042)
Supplement: Supplementary file 2 — Supplementary material [file mmc2.zip › C7_complex.pdb]

TITLE      C7_complex
HETATM    1  C           0      -0.883  -0.082   1.031                       C
HETATM    2  C           0      -0.101  -0.316   2.193                       C
HETATM    3  C           0       0.003   0.092  -0.056                       C
HETATM    4  C           0       1.332  -0.030   0.439                       C
HETATM    5  C           0       1.290  -0.259   1.852                       C
HETATM    6  C           0       1.396  -3.717   2.686                       C
HETATM    7  C           0       2.394  -2.792   2.193                       C
HETATM    8  C           0       1.167  -4.715   1.693                       C
HETATM    9  C           0       2.750  -3.243   0.869                       C
HETATM   10  C           0       1.993  -4.418   0.569                       C
HETATM   11  C           0      -1.575  -3.106   1.509                       C
HETATM   12  H           0      -1.755  -3.016   2.587                       H
HETATM   13  H           0      -2.373  -2.549   0.999                       H
HETATM   14  H           0      -1.679  -4.166   1.242                       H
HETATM   15 Zr           0       0.420  -2.351   0.751                      Zr
HETATM   16 Si           0       2.696  -1.030   2.862                      Si
HETATM   17  C           0       2.425  -0.835   4.716                       C
HETATM   18  C           0       4.381  -0.294   2.437                       C
HETATM   19  H           0       5.191  -0.988   2.691                       H
HETATM   20  H           0       4.500  -0.011   1.387                       H
HETATM   21  H           0       4.526   0.614   3.035                       H
HETATM   22  H           0       3.044  -1.541   5.282                       H
HETATM   23  H           0       2.730   0.176   5.010                       H
HETATM   24  H           0       1.389  -0.970   5.037                       H
HETATM   25  H           0      -0.502  -0.493   3.183                       H
HETATM   26  H           0      -1.964  -0.047   0.990                       H
HETATM   27  H           0      -0.276   0.303  -1.082                       H
HETATM   28  H           0       2.232   0.064  -0.159                       H
HETATM   29  C           0       0.317  -5.946   1.836                       C
HETATM   30  C           0       0.789  -3.743   4.065                       C
HETATM   31  C           0       3.830  -2.697  -0.031                       C
HETATM   32  C           0       2.136  -5.280  -0.655                       C
HETATM   33  H           0       4.777  -3.223   0.150                       H
HETATM   34  H           0       3.587  -2.832  -1.090                       H
HETATM   35  H           0       4.020  -1.635   0.131                       H
HETATM   36  H           0       2.839  -6.103  -0.467                       H
HETATM   37  H           0       1.183  -5.731  -0.950                       H
HETATM   38  H           0       2.522  -4.717  -1.510                       H
HETATM   39  H           0      -0.525  -5.793   2.516                       H
HETATM   40  H           0      -0.089  -6.275   0.874                       H
HETATM   41  H           0       0.914  -6.776   2.236                       H
HETATM   42  H           0       1.537  -4.059   4.803                       H
HETATM   43  H           0       0.411  -2.770   4.387                       H
HETATM   44  H           0      -0.043  -4.449   4.120                       H
HETATM   45  C           0      -1.164  -3.318  -4.653                       C
HETATM   46  C           0       0.643  -1.649  -4.673                       C
HETATM   47  H           0      -1.974  -2.597  -4.800                       H
HETATM   48  H           0      -1.510  -4.310  -4.942                       H
HETATM   49  C           0       0.117  -2.900  -5.348                       C
HETATM   50  H           0       1.652  -1.380  -4.984                       H
HETATM   51  H           0      -0.019  -0.790  -4.813                       H
HETATM   52  H           0      -0.083  -2.696  -6.405                       H
HETATM   53  H           0       0.860  -3.704  -5.299                       H
HETATM   54  O           0       0.755  -1.862  -3.226                       O
HETATM   55  C           0      -0.034  -2.705  -2.592                       C
HETATM   56  O           0       0.099  -2.846  -1.367                       O
HETATM   57  O           0      -0.949  -3.418  -3.207                       O
END
