# Supplementary material for: Data on electronic structures for the study of ligand effects on the zirconocene-mediated trimethylene carbonate polymerization
Source: Data Brief. 2018 Sep 19;20:1867–9. doi: 10.1016/j.dib.2018.09.042 (PMC6168794; doi:10.1016/j.dib.2018.09.042)
Supplement: Supplementary file 2 — Supplementary material [file mmc2.zip › C7_Pr.pdb]

TITLE      C7_Pr
HETATM    1  C           0      -0.399  -0.091   0.239                       C
HETATM    2  C           0       0.133  -0.186   1.553                       C
HETATM    3  C           0       0.678  -0.159  -0.673                       C
HETATM    4  C           0       1.875  -0.299   0.082                       C
HETATM    5  C           0       1.558  -0.289   1.481                       C
HETATM    6  C           0       1.222  -3.611   2.794                       C
HETATM    7  C           0       2.355  -2.822   2.375                       C
HETATM    8  C           0       1.088  -4.725   1.910                       C
HETATM    9  C           0       2.895  -3.474   1.203                       C
HETATM   10  C           0       2.117  -4.638   0.930                       C
HETATM   11  C           0      -1.467  -2.938   1.097                       C
HETATM   12  H           0      -1.767  -2.669   2.117                       H
HETATM   13  H           0      -2.133  -2.401   0.408                       H
HETATM   14  H           0      -1.646  -4.013   0.966                       H
HETATM   15  C           0      -1.083  -3.525  -4.439                       C
HETATM   16  C           0       1.064  -3.432  -5.829                       C
HETATM   17  H           0      -1.175  -2.442  -4.567                       H
HETATM   18  H           0      -2.079  -3.972  -4.462                       H
HETATM   19  C           0      -0.252  -4.142  -5.573                       C
HETATM   20  H           0       1.823  -3.593  -5.069                       H
HETATM   21  H           0       0.955  -2.364  -6.014                       H
HETATM   22  H           0      -0.856  -4.092  -6.488                       H
HETATM   23  H           0      -0.073  -5.201  -5.357                       H
HETATM   24  O           0       0.946  -2.167  -3.368                       O
HETATM   25  C           0       0.397  -3.000  -2.651                       C
HETATM   26  O           0       0.647  -3.259  -1.409                       O
HETATM   27  C           0       4.630  -2.178  -7.578                       C
HETATM   28  H           0       5.425  -2.726  -7.067                       H
HETATM   29  H           0       4.648  -1.133  -7.272                       H
HETATM   30  C           0       4.640  -2.376  -9.082                       C
HETATM   31  C           0       4.305  -3.822  -9.393                       C
HETATM   32  H           0       5.634  -2.136  -9.476                       H
HETATM   33  H           0       3.922  -1.703  -9.564                       H
HETATM   34  H           0       4.096  -4.004 -10.447                       H
HETATM   35  H           0       5.067  -4.524  -9.044                       H
HETATM   36  O           0       3.362  -2.690  -7.014                       O
HETATM   37  C           0       2.696  -3.630  -7.611                       C
HETATM   38  O           0       1.598  -4.039  -7.112                       O
HETATM   39 Zr           0       0.690  -2.473   0.536                      Zr
HETATM   40  O           0       3.053  -4.208  -8.714                       O
HETATM   41  O           0      -0.589  -3.820  -3.130                       O
HETATM   42 Si           0       2.666  -1.003   2.836                      Si
HETATM   43  C           0       2.066  -0.516   4.558                       C
HETATM   44  C           0       4.463  -0.438   2.683                       C
HETATM   45  H           0       5.134  -1.109   3.233                       H
HETATM   46  H           0       4.828  -0.371   1.654                       H
HETATM   47  H           0       4.558   0.560   3.127                       H
HETATM   48  H           0       2.501  -1.164   5.328                       H
HETATM   49  H           0       2.390   0.510   4.768                       H
HETATM   50  H           0       0.979  -0.546   4.674                       H
HETATM   51  H           0      -0.455  -0.177   2.462                       H
HETATM   52  H           0      -1.447   0.005  -0.014                       H
HETATM   53  H           0       0.613  -0.148  -1.753                       H
HETATM   54  H           0       2.869  -0.378  -0.342                       H
HETATM   55  C           0       0.120  -5.867   2.046                       C
HETATM   56  C           0       0.383  -3.406   4.030                       C
HETATM   57  C           0       4.156  -3.122   0.454                       C
HETATM   58  C           0       2.391  -5.658  -0.140                       C
HETATM   59  H           0       5.015  -3.658   0.880                       H
HETATM   60  H           0       4.091  -3.404  -0.602                       H
HETATM   61  H           0       4.390  -2.058   0.497                       H
HETATM   62  H           0       3.040  -6.458   0.241                       H
HETATM   63  H           0       1.469  -6.125  -0.499                       H
HETATM   64  H           0       2.891  -5.212  -1.005                       H
HETATM   65  H           0      -0.814  -5.565   2.526                       H
HETATM   66  H           0      -0.135  -6.299   1.073                       H
HETATM   67  H           0       0.555  -6.671   2.654                       H
HETATM   68  H           0       0.977  -3.593   4.933                       H
HETATM   69  H           0      -0.021  -2.394   4.114                       H
HETATM   70  H           0      -0.467  -4.093   4.050                       H
END
