# Supplementary material for: Data on electronic structures for the study of ligand effects on the zirconocene-mediated trimethylene carbonate polymerization
Source: Data Brief. 2018 Sep 19;20:1867–9. doi: 10.1016/j.dib.2018.09.042 (PMC6168794; doi:10.1016/j.dib.2018.09.042)
Supplement: Supplementary file 2 — Supplementary material [file mmc2.zip › C7_Re.pdb]

TITLE      C7_Re
HETATM    1  C           0      -0.859  -0.085   0.960                       C
HETATM    2  C           0      -0.088  -0.300   2.132                       C
HETATM    3  C           0       0.036   0.060  -0.125                       C
HETATM    4  C           0       1.360  -0.062   0.382                       C
HETATM    5  C           0       1.306  -0.261   1.800                       C
HETATM    6  C           0       1.397  -3.713   2.694                       C
HETATM    7  C           0       2.397  -2.796   2.192                       C
HETATM    8  C           0       1.170  -4.724   1.713                       C
HETATM    9  C           0       2.757  -3.265   0.874                       C
HETATM   10  C           0       2.001  -4.444   0.589                       C
HETATM   11  C           0      -1.568  -3.096   1.524                       C
HETATM   12  H           0      -1.741  -2.979   2.600                       H
HETATM   13  H           0      -2.365  -2.546   1.005                       H
HETATM   14  H           0      -1.680  -4.161   1.281                       H
HETATM   15 Zr           0       0.428  -2.370   0.735                      Zr
HETATM   16 Si           0       2.698  -1.025   2.833                      Si
HETATM   17  C           0       2.408  -0.798   4.682                       C
HETATM   18  C           0       4.391  -0.303   2.418                       C
HETATM   19  H           0       5.195  -0.994   2.696                       H
HETATM   20  H           0       4.525  -0.042   1.364                       H
HETATM   21  H           0       4.532   0.617   2.999                       H
HETATM   22  H           0       3.011  -1.502   5.266                       H
HETATM   23  H           0       2.720   0.215   4.963                       H
HETATM   24  H           0       1.366  -0.916   4.991                       H
HETATM   25  H           0      -0.497  -0.457   3.123                       H
HETATM   26  H           0      -1.939  -0.044   0.910                       H
HETATM   27  H           0      -0.233   0.248  -1.157                       H
HETATM   28  H           0       2.263   0.010  -0.213                       H
HETATM   29  C           0       0.315  -5.949   1.867                       C
HETATM   30  C           0       0.785  -3.718   4.071                       C
HETATM   31  C           0       3.841  -2.733  -0.030                       C
HETATM   32  C           0       2.143  -5.321  -0.624                       C
HETATM   33  H           0       4.786  -3.260   0.159                       H
HETATM   34  H           0       3.599  -2.878  -1.088                       H
HETATM   35  H           0       4.034  -1.670   0.120                       H
HETATM   36  H           0       2.838  -6.148  -0.423                       H
HETATM   37  H           0       1.188  -5.765  -0.920                       H
HETATM   38  H           0       2.538  -4.771  -1.484                       H
HETATM   39  H           0      -0.524  -5.788   2.548                       H
HETATM   40  H           0      -0.095  -6.283   0.908                       H
HETATM   41  H           0       0.909  -6.780   2.271                       H
HETATM   42  H           0       1.529  -4.026   4.817                       H
HETATM   43  H           0       0.407  -2.740   4.377                       H
HETATM   44  H           0      -0.049  -4.422   4.132                       H
HETATM   45  C           0      -1.173  -3.369  -4.643                       C
HETATM   46  C           0       0.567  -1.636  -4.648                       C
HETATM   47  H           0      -2.013  -2.681  -4.782                       H
HETATM   48  H           0      -1.481  -4.374  -4.931                       H
HETATM   49  C           0       0.087  -2.896  -5.333                       C
HETATM   50  H           0       1.549  -1.317  -4.984                       H
HETATM   51  H           0      -0.137  -0.806  -4.755                       H
HETATM   52  H           0      -0.096  -2.668  -6.387                       H
HETATM   53  H           0       0.863  -3.669  -5.293                       H
HETATM   54  O           0       0.714  -1.876  -3.198                       O
HETATM   55  C           0      -0.048  -2.745  -2.579                       C
HETATM   56  O           0       0.098  -2.911  -1.353                       O
HETATM   57  C           0       3.340   0.494  -9.966                       C
HETATM   58  H           0       4.069  -0.237 -10.335                       H
HETATM   59  H           0       3.850   1.445  -9.806                       H
HETATM   60  C           0       2.150   0.609 -10.899                       C
HETATM   61  C           0       1.406  -0.712 -10.857                       C
HETATM   62  H           0       2.486   0.824 -11.919                       H
HETATM   63  H           0       1.493   1.427 -10.581                       H
HETATM   64  H           0       0.445  -0.676 -11.375                       H
HETATM   65  H           0       2.005  -1.522 -11.288                       H
HETATM   66  O           0       2.918   0.071  -8.645                       O
HETATM   67  C           0       1.846  -0.711  -8.449                       C
HETATM   68  O           0       1.551  -1.069  -7.330                       O
HETATM   69  O           0       1.082  -1.077  -9.493                       O
HETATM   70  O           0      -0.957  -3.465  -3.191                       O
END
