# Supplementary material for: Data on electronic structures for the study of ligand effects on the zirconocene-mediated trimethylene carbonate polymerization
Source: Data Brief. 2018 Sep 19;20:1867–9. doi: 10.1016/j.dib.2018.09.042 (PMC6168794; doi:10.1016/j.dib.2018.09.042)
Supplement: Supplementary file 2 — Supplementary material [file mmc2.zip › C7_TS.pdb]

TITLE      C7_TS
HETATM    1  C           0      -1.033  -0.115   0.622                       C
HETATM    2  C           0      -0.652  -0.244   1.983                       C
HETATM    3  C           0       0.110   0.273  -0.112                       C
HETATM    4  C           0       1.195   0.388   0.801                       C
HETATM    5  C           0       0.733   0.094   2.124                       C
HETATM    6  C           0       1.045  -3.261   3.092                       C
HETATM    7  C           0       2.050  -2.234   2.938                       C
HETATM    8  C           0       1.317  -4.312   2.165                       C
HETATM    9  C           0       2.915  -2.669   1.870                       C
HETATM   10  C           0       2.459  -3.941   1.402                       C
HETATM   11  C           0      -1.255  -3.231   0.665                       C
HETATM   12  H           0      -1.879  -3.250   1.567                       H
HETATM   13  H           0      -1.855  -2.784  -0.140                       H
HETATM   14  H           0      -1.041  -4.270   0.383                       H
HETATM   15  C           0       1.300  -3.349  -4.483                       C
HETATM   16  C           0       3.831  -3.330  -4.387                       C
HETATM   17  H           0       1.350  -2.341  -4.910                       H
HETATM   18  H           0       0.464  -3.883  -4.937                       H
HETATM   19  C           0       2.602  -4.114  -4.745                       C
HETATM   20  H           0       4.502  -3.643  -3.606                       H
HETATM   21  H           0       3.956  -2.326  -4.764                       H
HETATM   22  H           0       2.638  -4.334  -5.817                       H
HETATM   23  H           0       2.585  -5.072  -4.215                       H
HETATM   24  O           0       2.974  -2.319  -2.717                       O
HETATM   25  C           0       1.843  -2.640  -2.295                       C
HETATM   26  O           0       1.413  -2.432  -1.117                       O
HETATM   27  C           0       8.150  -2.743  -4.891                       C
HETATM   28  H           0       8.636  -3.475  -4.239                       H
HETATM   29  H           0       8.215  -1.755  -4.435                       H
HETATM   30  C           0       8.688  -2.789  -6.308                       C
HETATM   31  C           0       8.307  -4.124  -6.918                       C
HETATM   32  H           0       9.777  -2.680  -6.297                       H
HETATM   33  H           0       8.276  -1.965  -6.901                       H
HETATM   34  H           0       8.492  -4.176  -7.991                       H
HETATM   35  H           0       8.807  -4.964  -6.426                       H
HETATM   36  O           0       6.718  -3.054  -4.882                       O
HETATM   37  C           0       6.172  -3.829  -5.803                       C
HETATM   38  O           0       4.955  -4.072  -5.759                       O
HETATM   39 Zr           0       0.700  -2.088   0.837                      Zr
HETATM   40  O           0       6.868  -4.352  -6.788                       O
HETATM   41  O           0       0.950  -3.261  -3.096                       O
HETATM   42 Si           0       1.852  -0.440   3.550                      Si
HETATM   43  C           0       1.024  -0.273   5.237                       C
HETATM   44  C           0       3.450   0.568   3.596                       C
HETATM   45  H           0       4.258   0.022   4.097                       H
HETATM   46  H           0       3.810   0.871   2.608                       H
HETATM   47  H           0       3.269   1.486   4.167                       H
HETATM   48  H           0       1.575  -0.835   5.999                       H
HETATM   49  H           0       1.038   0.783   5.533                       H
HETATM   50  H           0      -0.016  -0.607   5.266                       H
HETATM   51  H           0      -1.316  -0.539   2.788                       H
HETATM   52  H           0      -2.023  -0.288   0.221                       H
HETATM   53  H           0       0.154   0.450  -1.180                       H
HETATM   54  H           0       2.208   0.666   0.533                       H
HETATM   55  C           0       0.610  -5.636   2.092                       C
HETATM   56  C           0      -0.034  -3.326   4.144                       C
HETATM   57  C           0       4.170  -2.005   1.360                       C
HETATM   58  C           0       3.146  -4.789   0.367                       C
HETATM   59  H           0       5.055  -2.454   1.831                       H
HETATM   60  H           0       4.282  -2.123   0.277                       H
HETATM   61  H           0       4.200  -0.937   1.580                       H
HETATM   62  H           0       3.938  -5.397   0.826                       H
HETATM   63  H           0       2.450  -5.479  -0.119                       H
HETATM   64  H           0       3.614  -4.179  -0.411                       H
HETATM   65  H           0      -0.449  -5.555   2.348                       H
HETATM   66  H           0       0.672  -6.077   1.092                       H
HETATM   67  H           0       1.064  -6.351   2.791                       H
HETATM   68  H           0       0.401  -3.536   5.129                       H
HETATM   69  H           0      -0.598  -2.396   4.233                       H
HETATM   70  H           0      -0.751  -4.121   3.927                       H
END
