# Supplementary material for: Data on electronic structures for the study of ligand effects on the zirconocene-mediated trimethylene carbonate polymerization
Source: Data Brief. 2018 Sep 19;20:1867–9. doi: 10.1016/j.dib.2018.09.042 (PMC6168794; doi:10.1016/j.dib.2018.09.042)
Supplement: Supplementary file 2 — Supplementary material [file mmc2.zip › C8_cation.pdb]

TITLE      cation TMC C8
HETATM    1 Ge           0       2.664  -0.008  -1.182                      Ge
HETATM    2  C           0       1.507  -1.425  -0.370                       C
HETATM    3  C           0       0.217  -1.822  -0.896                       C
HETATM    4  C           0      -0.537  -2.450   0.148                       C
HETATM    5  C           0       0.246  -2.406   1.335                       C
HETATM    6  C           0       1.509  -1.796   1.014                       C
HETATM    7  C           0      -0.238  -1.833  -2.333                       C
HETATM    8  C           0      -1.843  -3.166  -0.035                       C
HETATM    9  C           0      -0.114  -3.014   2.665                       C
HETATM   10  C           0       2.637  -1.689   2.010                       C
HETATM   11  C           0       4.533   0.035  -0.557                       C
HETATM   12  H           0       0.436  -1.280  -2.985                       H
HETATM   13  H           0      -0.260  -2.868  -2.697                       H
HETATM   14  H           0      -1.248  -1.429  -2.460                       H
HETATM   15  H           0      -2.512  -2.637  -0.720                       H
HETATM   16  H           0      -1.666  -4.165  -0.456                       H
HETATM   17  H           0      -2.372  -3.303   0.912                       H
HETATM   18  H           0       0.226  -4.057   2.714                       H
HETATM   19  H           0      -1.195  -3.020   2.836                       H
HETATM   20  H           0       0.358  -2.490   3.503                       H
HETATM   21  H           0       2.935  -2.692   2.338                       H
HETATM   22  H           0       2.369  -1.135   2.921                       H
HETATM   23  H           0       3.517  -1.215   1.578                       H
HETATM   24  H           0       5.028  -0.873  -0.915                       H
HETATM   25  H           0       4.692   0.106   0.519                       H
HETATM   26  H           0       5.024   0.892  -1.030                       H
HETATM   27  C           0       1.480   1.452  -0.493                       C
HETATM   28  C           0       1.471   1.946   0.853                       C
HETATM   29  C           0       0.186   1.779  -1.055                       C
HETATM   30  C           0       0.197   2.560   1.116                       C
HETATM   31  C           0       2.595   1.940   1.859                       C
HETATM   32  H           0       3.475   1.421   1.483                       H
HETATM   33  H           0       2.895   2.971   2.083                       H
HETATM   34  H           0       2.319   1.485   2.820                       H
HETATM   35  C           0      -0.583   2.483  -0.072                       C
HETATM   36  C           0      -0.260   1.656  -2.489                       C
HETATM   37  H           0      -0.277   2.653  -2.949                       H
HETATM   38  H           0      -1.271   1.245  -2.584                       H
HETATM   39  H           0       0.416   1.043  -3.081                       H
HETATM   40  C           0      -1.901   3.157  -0.319                       C
HETATM   41  H           0      -1.738   4.132  -0.797                       H
HETATM   42  H           0      -2.450   3.339   0.609                       H
HETATM   43  H           0      -2.546   2.573  -0.982                       H
HETATM   44  C           0      -0.179   3.285   2.381                       C
HETATM   45  H           0       0.315   2.866   3.264                       H
HETATM   46  H           0       0.122   4.339   2.321                       H
HETATM   47  H           0      -1.259   3.270   2.559                       H
HETATM   48  C           0       2.882  -0.083  -3.139                       C
HETATM   49  H           0       3.430   0.812  -3.450                       H
HETATM   50  H           0       1.970  -0.146  -3.733                       H
HETATM   51  H           0       3.501  -0.955  -3.374                       H
HETATM   52  C           0      -2.407   0.026   0.680                       C
HETATM   53  H           0      -2.817   0.935   1.142                       H
HETATM   54  H           0      -2.797  -0.842   1.231                       H
HETATM   55  H           0      -2.834  -0.030  -0.331                       H
HETATM   56 Zr           0      -0.154   0.051   0.741                      Zr
END
