# Supplementary material for: Data on electronic structures for the study of ligand effects on the zirconocene-mediated trimethylene carbonate polymerization
Source: Data Brief. 2018 Sep 19;20:1867–9. doi: 10.1016/j.dib.2018.09.042 (PMC6168794; doi:10.1016/j.dib.2018.09.042)
Supplement: Supplementary file 2 — Supplementary material [file mmc2.zip › C8_complex.pdb]

TITLE      C8 complex Opt TMC
HETATM    1 Ge           0       2.605  -0.007  -1.161                      Ge
HETATM    2  C           0       1.484  -1.424  -0.320                       C
HETATM    3  C           0       0.218  -1.874  -0.846                       C
HETATM    4  C           0      -0.517  -2.505   0.202                       C
HETATM    5  C           0       0.263  -2.435   1.389                       C
HETATM    6  C           0       1.497  -1.779   1.073                       C
HETATM    7  C           0      -0.241  -1.889  -2.282                       C
HETATM    8  C           0      -1.802  -3.261   0.023                       C
HETATM    9  C           0      -0.069  -3.081   2.707                       C
HETATM   10  C           0       2.632  -1.654   2.059                       C
HETATM   11  C           0       4.495   0.060  -0.596                       C
HETATM   12  H           0       0.478  -1.413  -2.946                       H
HETATM   13  H           0      -0.353  -2.927  -2.622                       H
HETATM   14  H           0      -1.212  -1.401  -2.421                       H
HETATM   15  H           0      -2.454  -2.793  -0.719                       H
HETATM   16  H           0      -1.595  -4.284  -0.321                       H
HETATM   17  H           0      -2.365  -3.345   0.958                       H
HETATM   18  H           0       0.321  -4.107   2.746                       H
HETATM   19  H           0      -1.150  -3.144   2.868                       H
HETATM   20  H           0       0.372  -2.539   3.550                       H
HETATM   21  H           0       3.074  -2.642   2.244                       H
HETATM   22  H           0       2.305  -1.266   3.031                       H
HETATM   23  H           0       3.430  -1.010   1.694                       H
HETATM   24  H           0       5.016  -0.774  -1.078                       H
HETATM   25  H           0       4.691   0.004   0.475                       H
HETATM   26  H           0       4.929   0.990  -0.975                       H
HETATM   27  C           0       1.440   1.451  -0.462                       C
HETATM   28  C           0       1.467   1.943   0.887                       C
HETATM   29  C           0       0.156   1.823  -1.009                       C
HETATM   30  C           0       0.224   2.600   1.160                       C
HETATM   31  C           0       2.618   1.933   1.862                       C
HETATM   32  H           0       3.488   1.418   1.456                       H
HETATM   33  H           0       2.928   2.963   2.080                       H
HETATM   34  H           0       2.365   1.467   2.822                       H
HETATM   35  C           0      -0.573   2.545  -0.016                       C
HETATM   36  C           0      -0.319   1.690  -2.432                       C
HETATM   37  H           0      -0.191   2.645  -2.958                       H
HETATM   38  H           0      -1.381   1.430  -2.490                       H
HETATM   39  H           0       0.239   0.941  -2.990                       H
HETATM   40  C           0      -1.875   3.259  -0.237                       C
HETATM   41  H           0      -1.694   4.255  -0.662                       H
HETATM   42  H           0      -2.430   3.401   0.695                       H
HETATM   43  H           0      -2.526   2.723  -0.934                       H
HETATM   44  C           0      -0.098   3.356   2.420                       C
HETATM   45  H           0       0.373   2.903   3.298                       H
HETATM   46  H           0       0.266   4.390   2.356                       H
HETATM   47  H           0      -1.178   3.408   2.599                       H
HETATM   48  C           0       2.788  -0.100  -3.123                       C
HETATM   49  H           0       3.459   0.709  -3.432                       H
HETATM   50  H           0       1.869  -0.013  -3.704                       H
HETATM   51  H           0       3.268  -1.050  -3.378                       H
HETATM   52  C           0      -2.410   0.001   0.257                       C
HETATM   53  H           0      -2.905   0.903   0.642                       H
HETATM   54  H           0      -2.886  -0.868   0.732                       H
HETATM   55  H           0      -2.633  -0.057  -0.817                       H
HETATM   56 Zr           0      -0.208   0.053   0.799                      Zr
HETATM   57  C           0      -3.306   0.210   5.160                       C
HETATM   58  H           0      -3.564  -0.831   5.379                       H
HETATM   59  H           0      -4.203   0.744   4.851                       H
HETATM   60  C           0      -2.573   0.876   6.309                       C
HETATM   61  C           0      -1.222   0.206   6.466                       C
HETATM   62  H           0      -3.152   0.769   7.232                       H
HETATM   63  H           0      -2.450   1.948   6.115                       H
HETATM   64  H           0      -0.553   0.736   7.144                       H
HETATM   65  H           0      -1.310  -0.836   6.789                       H
HETATM   66  O           0      -2.464   0.192   3.962                       O
HETATM   67  C           0      -1.149   0.174   4.038                       C
HETATM   68  O           0      -0.482   0.152   2.996                       O
HETATM   69  O           0      -0.508   0.193   5.188                       O
END
