# Supplementary material for: Data on electronic structures for the study of ligand effects on the zirconocene-mediated trimethylene carbonate polymerization
Source: Data Brief. 2018 Sep 19;20:1867–9. doi: 10.1016/j.dib.2018.09.042 (PMC6168794; doi:10.1016/j.dib.2018.09.042)
Supplement: Supplementary file 2 — Supplementary material [file mmc2.zip › C8_Pr.pdb]

TITLE      C8_Pr Opt TMC
HETATM    1  C           0       0.885   0.088  -0.521                       C
HETATM    2  C           0       1.247   0.066   0.860                       C
HETATM    3  C           0       1.693  -0.860  -1.203                       C
HETATM    4  C           0       2.574  -1.462  -0.252                       C
HETATM    5  C           0       2.307  -0.891   1.042                       C
HETATM    6  C           0      -0.103  -2.681   3.014                       C
HETATM    7  C           0       1.262  -3.017   2.703                       C
HETATM    8  C           0      -0.962  -3.651   2.413                       C
HETATM    9  C           0       1.217  -4.199   1.884                       C
HETATM   10  C           0      -0.150  -4.578   1.709                       C
HETATM   11  C           0      -1.771  -1.352   0.386                       C
HETATM   12  H           0      -1.995  -0.604   1.157                       H
HETATM   13  H           0      -1.888  -0.866  -0.591                       H
HETATM   14  H           0      -2.538  -2.136   0.453                       H
HETATM   15 Zr           0       0.294  -2.304   0.480                      Zr
HETATM   16 Ge           0       2.783  -1.739   2.773                      Ge
HETATM   17  C           0       2.838  -0.545   4.346                       C
HETATM   18  C           0       4.588  -2.542   2.871                       C
HETATM   19  C           0       0.700   1.053   1.859                       C
HETATM   20  C           0      -0.059   1.064  -1.163                       C
HETATM   21  C           0       1.716  -1.089  -2.690                       C
HETATM   22  C           0       3.682  -2.409  -0.645                       C
HETATM   23  H           0       1.079   2.059   1.635                       H
HETATM   24  H           0      -0.393   1.109   1.834                       H
HETATM   25  H           0       1.002   0.821   2.880                       H
HETATM   26  H           0       0.467   1.995  -1.414                       H
HETATM   27  H           0      -0.482   0.670  -2.092                       H
HETATM   28  H           0      -0.890   1.328  -0.503                       H
HETATM   29  H           0       2.194  -2.040  -2.943                       H
HETATM   30  H           0       0.708  -1.095  -3.119                       H
HETATM   31  H           0       2.281  -0.296  -3.198                       H
HETATM   32  H           0       4.416  -1.881  -1.269                       H
HETATM   33  H           0       3.319  -3.266  -1.223                       H
HETATM   34  H           0       4.219  -2.788   0.223                       H
HETATM   35  H           0       4.706  -2.988   3.865                       H
HETATM   36  H           0       4.826  -3.303   2.128                       H
HETATM   37  H           0       5.322  -1.735   2.777                       H
HETATM   38  H           0       3.010  -1.161   5.235                       H
HETATM   39  H           0       3.698   0.124   4.230                       H
HETATM   40  H           0       1.956   0.069   4.526                       H
HETATM   41  C           0      -0.609  -1.620   3.957                       C
HETATM   42  C           0      -2.444  -3.756   2.628                       C
HETATM   43  C           0      -0.623  -5.816   0.998                       C
HETATM   44  C           0       2.365  -5.033   1.371                       C
HETATM   45  H           0      -0.945  -2.081   4.896                       H
HETATM   46  H           0       0.160  -0.894   4.216                       H
HETATM   47  H           0      -1.464  -1.073   3.544                       H
HETATM   48  H           0      -2.912  -2.775   2.742                       H
HETATM   49  H           0      -2.943  -4.268   1.799                       H
HETATM   50  H           0      -2.661  -4.329   3.541                       H
HETATM   51  H           0      -0.676  -6.670   1.688                       H
HETATM   52  H           0      -1.621  -5.681   0.568                       H
HETATM   53  H           0       0.058  -6.089   0.185                       H
HETATM   54  H           0       2.350  -6.022   1.849                       H
HETATM   55  H           0       2.318  -5.189   0.287                       H
HETATM   56  H           0       3.330  -4.584   1.605                       H
HETATM   57  C           0      -0.056  -4.847  -4.444                       C
HETATM   58  C           0       0.668  -7.165  -3.647                       C
HETATM   59  H           0       0.993  -4.616  -4.653                       H
HETATM   60  H           0      -0.683  -4.375  -5.204                       H
HETATM   61  C           0      -0.303  -6.361  -4.490                       C
HETATM   62  H           0       0.523  -7.070  -2.575                       H
HETATM   63  H           0       1.714  -6.984  -3.892                       H
HETATM   64  H           0      -0.205  -6.680  -5.535                       H
HETATM   65  H           0      -1.332  -6.569  -4.178                       H
HETATM   66  O           0       1.512  -4.878  -2.288                       O
HETATM   67  C           0       0.462  -4.238  -2.201                       C
HETATM   68  O           0       0.058  -3.528  -1.208                       O
HETATM   69  C           0       2.710 -10.331  -1.868                       C
HETATM   70  H           0       2.194 -10.524  -0.925                       H
HETATM   71  H           0       3.676  -9.867  -1.670                       H
HETATM   72  C           0       2.791 -11.551  -2.765                       C
HETATM   73  C           0       1.392 -11.925  -3.218                       C
HETATM   74  H           0       3.232 -12.385  -2.209                       H
HETATM   75  H           0       3.434 -11.352  -3.629                       H
HETATM   76  H           0       1.376 -12.662  -4.020                       H
HETATM   77  H           0       0.752 -12.262  -2.398                       H
HETATM   78  O           0       1.937  -9.264  -2.540                       O
HETATM   79  C           0       1.034  -9.552  -3.425                       C
HETATM   80  O           0       0.389  -8.613  -3.996                       O
HETATM   81  O           0       0.720 -10.751  -3.804                       O
HETATM   82  O           0      -0.456  -4.234  -3.217                       O
END
