# Supplementary material for: Data on electronic structures for the study of ligand effects on the zirconocene-mediated trimethylene carbonate polymerization
Source: Data Brief. 2018 Sep 19;20:1867–9. doi: 10.1016/j.dib.2018.09.042 (PMC6168794; doi:10.1016/j.dib.2018.09.042)
Supplement: Supplementary file 2 — Supplementary material [file mmc2.zip › C8_Re.pdb]

TITLE      C8_Re Opt TMC
HETATM    1  C           0       1.690   0.009  -0.581                       C
HETATM    2  C           0       1.572   0.372   0.796                       C
HETATM    3  C           0       2.850  -0.804  -0.730                       C
HETATM    4  C           0       3.433  -0.977   0.561                       C
HETATM    5  C           0       2.649  -0.240   1.523                       C
HETATM    6  C           0       0.034  -2.063   3.082                       C
HETATM    7  C           0       1.450  -2.134   3.328                       C
HETATM    8  C           0      -0.398  -3.320   2.550                       C
HETATM    9  C           0       1.870  -3.456   2.936                       C
HETATM   10  C           0       0.732  -4.180   2.471                       C
HETATM   11  C           0       2.053  -3.832  -0.375                       C
HETATM   12  H           0       2.086  -3.530  -1.431                       H
HETATM   13  H           0       3.066  -4.147  -0.094                       H
HETATM   14  H           0       1.401  -4.712  -0.304                       H
HETATM   15  C           0      -3.620  -2.053  -2.338                       C
HETATM   16  C           0      -3.859  -0.400  -0.553                       C
HETATM   17  H           0      -4.339  -2.757  -1.911                       H
HETATM   18  H           0      -3.488  -2.265  -3.399                       H
HETATM   19  C           0      -3.997  -0.617  -2.044                       C
HETATM   20  H           0      -3.972   0.641  -0.254                       H
HETATM   21  H           0      -4.556  -1.018   0.016                       H
HETATM   22  H           0      -5.041  -0.452  -2.321                       H
HETATM   23  H           0      -3.359   0.078  -2.601                       H
HETATM   24  O           0      -2.491  -0.747  -0.124                       O
HETATM   25  C           0      -1.831  -1.719  -0.719                       C
HETATM   26  O           0      -0.702  -2.022  -0.301                       O
HETATM   27  C           0     -10.014  -1.172   0.559                       C
HETATM   28  H           0     -10.251  -0.182   0.966                       H
HETATM   29  H           0     -10.215  -1.922   1.325                       H
HETATM   30  C           0     -10.762  -1.432  -0.735                       C
HETATM   31  C           0     -10.232  -0.462  -1.773                       C
HETATM   32  H           0     -11.837  -1.281  -0.589                       H
HETATM   33  H           0     -10.608  -2.466  -1.063                       H
HETATM   34  H           0     -10.594  -0.675  -2.780                       H
HETATM   35  H           0     -10.485   0.574  -1.521                       H
HETATM   36  O           0      -8.582  -1.231   0.345                       O
HETATM   37  C           0      -8.018  -0.898  -0.827                       C
HETATM   38  O           0      -6.811  -0.930  -0.949                       O
HETATM   39 Zr           0       1.163  -2.130   0.831                      Zr
HETATM   40  O           0      -8.788  -0.552  -1.869                       O
HETATM   41  O           0      -2.313  -2.379  -1.745                       O
HETATM   42  C           0       4.447  -0.920   4.241                       C
HETATM   43  C           0       2.016   0.925   4.612                       C
HETATM   44  H           0       4.334  -1.405   5.216                       H
HETATM   45  H           0       5.100  -1.532   3.619                       H
HETATM   46  H           0       4.939   0.045   4.401                       H
HETATM   47  H           0       2.647   1.799   4.420                       H
HETATM   48  H           0       2.155   0.635   5.659                       H
HETATM   49  H           0       0.974   1.220   4.481                       H
HETATM   50  C           0       4.745  -1.681   0.802                       C
HETATM   51  C           0       3.421  -1.260  -2.043                       C
HETATM   52  C           0       0.829   0.533  -1.698                       C
HETATM   53  C           0       0.564   1.376   1.300                       C
HETATM   54  H           0       4.712  -2.382   1.638                       H
HETATM   55  H           0       5.535  -0.951   1.017                       H
HETATM   56  H           0       5.055  -2.246  -0.080                       H
HETATM   57  H           0       3.988  -2.189  -1.952                       H
HETATM   58  H           0       2.638  -1.423  -2.791                       H
HETATM   59  H           0       4.101  -0.498  -2.447                       H
HETATM   60  H           0       3.599  -4.581   2.241                       H
HETATM   61  H           0       1.279   1.427  -2.150                       H
HETATM   62  H           0      -0.164   0.821  -1.340                       H
HETATM   63  H           0       0.650   1.532   2.375                       H
HETATM   64  H           0       0.741   2.348   0.821                       H
HETATM   65  H           0      -0.472   1.094   1.080                       H
HETATM   66  C           0      -1.825  -3.716   2.282                       C
HETATM   67  C           0      -0.924  -0.965   3.470                       C
HETATM   68  C           0       0.710  -5.641   2.127                       C
HETATM   69  C           0       3.215  -4.101   3.148                       C
HETATM   70  H           0      -2.278  -4.161   3.178                       H
HETATM   71  H           0      -1.901  -4.458   1.480                       H
HETATM   72  H           0      -2.442  -2.854   2.008                       H
HETATM   73  H           0      -1.655  -0.744   2.684                       H
HETATM   74  H           0      -0.411  -0.038   3.717                       H
HETATM   75  H           0      -1.492  -1.266   4.361                       H
HETATM   76  H           0      -0.087  -5.887   1.419                       H
HETATM   77  H           0       1.657  -5.974   1.693                       H
HETATM   78  H           0       0.537  -6.242   3.031                       H
HETATM   79  H           0       3.133  -4.883   3.913                       H
HETATM   80  H           0       3.962  -3.391   3.502                       H
HETATM   81  H           0       0.702  -0.202  -2.500                       H
HETATM   82 Ge           0       2.661  -0.562   3.485                      Ge
END
