# Supplementary material for: Data on electronic structures for the study of ligand effects on the zirconocene-mediated trimethylene carbonate polymerization
Source: Data Brief. 2018 Sep 19;20:1867–9. doi: 10.1016/j.dib.2018.09.042 (PMC6168794; doi:10.1016/j.dib.2018.09.042)
Supplement: Supplementary file 2 — Supplementary material [file mmc2.zip › C8_TS.pdb]

TITLE      TS Opt TMC C18
HETATM    1  C           0       0.372  -0.031  -0.307                       C
HETATM    2  C           0       0.193   0.050   1.108                       C
HETATM    3  C           0       1.766  -0.119  -0.575                       C
HETATM    4  C           0       2.455  -0.118   0.676                       C
HETATM    5  C           0       1.485  -0.003   1.736                       C
HETATM    6  C           0       0.256  -3.068   3.064                       C
HETATM    7  C           0       1.537  -2.445   3.277                       C
HETATM    8  C           0       0.461  -4.301   2.371                       C
HETATM    9  C           0       2.522  -3.324   2.701                       C
HETATM   10  C           0       1.857  -4.462   2.155                       C
HETATM   11  C           0       2.620  -3.157  -0.633                       C
HETATM   12  H           0       2.392  -2.778  -1.638                       H
HETATM   13  H           0       3.668  -2.912  -0.419                       H
HETATM   14  H           0       2.531  -4.250  -0.666                       H
HETATM   15  C           0      -3.391  -4.635  -1.600                       C
HETATM   16  C           0      -4.766  -2.727  -0.653                       C
HETATM   17  H           0      -3.650  -5.219  -0.709                       H
HETATM   18  H           0      -3.335  -5.305  -2.458                       H
HETATM   19  C           0      -4.445  -3.554  -1.864                       C
HETATM   20  H           0      -4.523  -1.679  -0.593                       H
HETATM   21  H           0      -5.067  -3.215   0.262                       H
HETATM   22  H           0      -5.361  -4.067  -2.176                       H
HETATM   23  H           0      -4.123  -2.918  -2.695                       H
HETATM   24  O           0      -2.821  -2.833   0.233                       O
HETATM   25  C           0      -1.856  -3.268  -0.437                       C
HETATM   26  O           0      -0.633  -2.980  -0.256                       O
HETATM   27  C           0      -7.059   1.069  -0.379                       C
HETATM   28  H           0      -6.851   1.615  -1.304                       H
HETATM   29  H           0      -6.508   1.528   0.442                       H
HETATM   30  C           0      -8.546   0.943  -0.109                       C
HETATM   31  C           0      -9.152   0.067  -1.188                       C
HETATM   32  H           0      -9.012   1.933  -0.125                       H
HETATM   33  H           0      -8.720   0.507   0.882                       H
HETATM   34  H           0     -10.180  -0.229  -0.976                       H
HETATM   35  H           0      -9.109   0.535  -2.176                       H
HETATM   36  O           0      -6.455  -0.258  -0.526                       O
HETATM   37  C           0      -7.151  -1.291  -0.971                       C
HETATM   38  O           0      -6.605  -2.399  -1.094                       O
HETATM   39 Zr           0       1.083  -2.299   0.802                      Zr
HETATM   40  O           0      -8.425  -1.198  -1.285                       O
HETATM   41  O           0      -2.062  -4.120  -1.464                       O
HETATM   42  C           0       3.604  -0.008   4.295                       C
HETATM   43  C           0       0.619   0.308   4.970                       C
HETATM   44  H           0       3.837  -0.599   5.187                       H
HETATM   45  H           0       4.412  -0.130   3.573                       H
HETATM   46  H           0       3.570   1.046   4.590                       H
HETATM   47  H           0       0.775   1.392   4.953                       H
HETATM   48  H           0       0.920  -0.058   5.957                       H
HETATM   49  H           0      -0.447   0.115   4.850                       H
HETATM   50  C           0       3.958  -0.084   0.806                       C
HETATM   51  C           0       2.391  -0.070  -1.941                       C
HETATM   52  C           0      -0.724   0.094  -1.330                       C
HETATM   53  C           0      -1.147   0.304   1.754                       C
HETATM   54  H           0       4.355  -0.865   1.459                       H
HETATM   55  H           0       4.286   0.881   1.213                       H
HETATM   56  H           0       4.438  -0.207  -0.168                       H
HETATM   57  H           0       3.332  -0.624  -1.989                       H
HETATM   58  H           0       1.727  -0.487  -2.705                       H
HETATM   59  H           0       2.605   0.968  -2.228                       H
HETATM   60  H           0       4.516  -3.325   1.824                       H
HETATM   61  H           0      -0.879   1.145  -1.611                       H
HETATM   62  H           0      -1.675  -0.286  -0.943                       H
HETATM   63  H           0      -1.079   0.310   2.841                       H
HETATM   64  H           0      -1.525   1.290   1.450                       H
HETATM   65  H           0      -1.901  -0.438   1.466                       H
HETATM   66  C           0      -0.601  -5.321   2.064                       C
HETATM   67  C           0      -1.087  -2.657   3.617                       C
HETATM   68  C           0       2.530  -5.687   1.607                       C
HETATM   69  C           0       4.023  -3.224   2.797                       C
HETATM   70  H           0      -0.675  -6.061   2.873                       H
HETATM   71  H           0      -0.384  -5.872   1.143                       H
HETATM   72  H           0      -1.587  -4.859   1.959                       H
HETATM   73  H           0      -1.880  -2.670   2.860                       H
HETATM   74  H           0      -1.060  -1.663   4.059                       H
HETATM   75  H           0      -1.387  -3.353   4.412                       H
HETATM   76  H           0       1.906  -6.205   0.872                       H
HETATM   77  H           0       3.484  -5.451   1.128                       H
HETATM   78  H           0       2.740  -6.402   2.415                       H
HETATM   79  H           0       4.408  -4.030   3.435                       H
HETATM   80  H           0       4.343  -2.284   3.247                       H
HETATM   81  H           0      -0.491  -0.456  -2.247                       H
HETATM   82 Ge           0       1.816  -0.508   3.627                      Ge
END
