# Supplementary material for: Data on electronic structures for the study of ligand effects on the zirconocene-mediated trimethylene carbonate polymerization
Source: Data Brief. 2018 Sep 19;20:1867–9. doi: 10.1016/j.dib.2018.09.042 (PMC6168794; doi:10.1016/j.dib.2018.09.042)
Supplement: Supplementary file 2 — Supplementary material [file mmc2.zip › C9_complex.pdb]

TITLE      C9 complex Opt TMC
HETATM    1 Si           0      -0.014   2.630   0.838                      Si
HETATM    2  C           0      -1.444   1.494   0.271                       C
HETATM    3  C           0      -1.873   0.288   0.942                       C
HETATM    4  C           0      -2.573  -0.537   0.014                       C
HETATM    5  C           0      -2.593   0.133  -1.243                       C
HETATM    6  C           0      -1.913   1.384  -1.091                       C
HETATM    7  C           0      -1.822  -0.027   2.416                       C
HETATM    8  C           0      -3.308  -1.799   0.365                       C
HETATM    9  C           0      -3.332  -0.337  -2.467                       C
HETATM   10  C           0      -1.870   2.442  -2.168                       C
HETATM   11  C           0       0.069   2.998   2.690                       C
HETATM   12  H           0      -1.336  -0.985   2.632                       H
HETATM   13  H           0      -1.317   0.752   2.987                       H
HETATM   14  H           0      -2.845  -0.095   2.808                       H
HETATM   15  H           0      -4.310  -1.562   0.747                       H
HETATM   16  H           0      -3.440  -2.454  -0.501                       H
HETATM   17  H           0      -2.790  -2.371   1.140                       H
HETATM   18  H           0      -4.354   0.063  -2.484                       H
HETATM   19  H           0      -2.845  -0.017  -3.393                       H
HETATM   20  H           0      -3.415  -1.429  -2.490                       H
HETATM   21  H           0      -2.449   3.319  -1.857                       H
HETATM   22  H           0      -0.864   2.789  -2.414                       H
HETATM   23  H           0      -2.317   2.073  -3.095                       H
HETATM   24  H           0       0.284   2.157   3.351                       H
HETATM   25  H           0       0.858   3.744   2.849                       H
HETATM   26  H           0      -0.875   3.452   3.016                       H
HETATM   27  C           0       1.383   1.486   0.206                       C
HETATM   28  C           0       1.822   1.376  -1.161                       C
HETATM   29  C           0       1.800   0.259   0.860                       C
HETATM   30  C           0       2.472   0.115  -1.340                       C
HETATM   31  C           0       1.789   2.425  -2.245                       C
HETATM   32  H           0       1.307   2.072  -3.166                       H
HETATM   33  H           0       1.286   3.336  -1.924                       H
HETATM   34  H           0       2.816   2.704  -2.514                       H
HETATM   35  C           0       2.482  -0.561  -0.088                       C
HETATM   36  C           0       1.747  -0.067   2.331                       C
HETATM   37  H           0       2.540   0.474   2.864                       H
HETATM   38  H           0       0.802   0.198   2.802                       H
HETATM   39  H           0       1.908  -1.134   2.505                       H
HETATM   40  C           0       3.219  -1.836   0.211                       C
HETATM   41  H           0       4.225  -1.613   0.590                       H
HETATM   42  H           0       2.713  -2.443   0.966                       H
HETATM   43  H           0       3.341  -2.455  -0.683                       H
HETATM   44  C           0       3.168  -0.326  -2.598                       C
HETATM   45  H           0       4.191   0.072  -2.636                       H
HETATM   46  H           0       3.247  -1.417  -2.660                       H
HETATM   47  H           0       2.652   0.031  -3.495                       H
HETATM   48  C           0      -0.068   4.353   0.061                       C
HETATM   49  H           0      -0.310   4.405  -1.001                       H
HETATM   50  H           0      -0.827   4.940   0.595                       H
HETATM   51  H           0       0.894   4.857   0.216                       H
HETATM   52  C           0      -0.060  -2.424  -0.050                       C
HETATM   53  H           0      -0.059  -2.539   1.042                       H
HETATM   54  H           0       0.823  -2.952  -0.433                       H
HETATM   55  H           0      -0.952  -2.939  -0.430                       H
HETATM   56 Zr           0      -0.057  -0.283  -0.798                      Zr
HETATM   57  C           0      -0.333  -3.728  -4.886                       C
HETATM   58  H           0      -1.397  -3.894  -5.081                       H
HETATM   59  H           0       0.109  -4.648  -4.503                       H
HETATM   60  C           0       0.395  -3.167  -6.092                       C
HETATM   61  C           0      -0.137  -1.773  -6.364                       C
HETATM   62  H           0       0.223  -3.809  -6.962                       H
HETATM   63  H           0       1.475  -3.137  -5.909                       H
HETATM   64  H           0       0.453  -1.221  -7.095                       H
HETATM   65  H           0      -1.185  -1.782  -6.680                       H
HETATM   66  O           0      -0.251  -2.792  -3.762                       O
HETATM   67  C           0      -0.138  -1.493  -3.950                       C
HETATM   68  O           0      -0.081  -0.741  -2.969                       O
HETATM   69  O           0      -0.069  -0.956  -5.151                       O
END
CONECT    1    2   11   27   48
CONECT    2    1    3    6
CONECT    3    2    4    7
CONECT    4    3    5    8
CONECT    5    4    6    9
CONECT    6    2    5   10
CONECT    7    3   12   13   14
CONECT    8    4   15   16   17
CONECT    9    5   18   19   20
CONECT   10    6   21   22   23
CONECT   11    1   24   25   26
CONECT   12    7
CONECT   13    7
CONECT   14    7
CONECT   15    8
CONECT   16    8
CONECT   17    8
CONECT   18    9
CONECT   19    9
CONECT   20    9
CONECT   21   10
CONECT   22   10
CONECT   23   10
CONECT   24   11
CONECT   25   11
CONECT   26   11
CONECT   27    1   28   29
CONECT   28   27   30   31
CONECT   29   27   35   36
CONECT   30   28   35   44
CONECT   31   28   32   33   34
CONECT   32   31
CONECT   33   31
CONECT   34   31
CONECT   35   29   30   40
CONECT   36   29   37   38   39
CONECT   37   36
CONECT   38   36
CONECT   39   36
CONECT   40   35   41   42   43
CONECT   41   40
CONECT   42   40
CONECT   43   40
CONECT   44   30   45   46   47
CONECT   45   44
CONECT   46   44
CONECT   47   44
CONECT   48    1   49   50   51
CONECT   49   48
CONECT   50   48
CONECT   51   48
CONECT   52   53   54   55   56
CONECT   53   52
CONECT   54   52
CONECT   55   52
CONECT   56   52   68
CONECT   57   58   59   60   66
CONECT   58   57
CONECT   59   57
CONECT   60   57   61   62   63
CONECT   61   60   64   65   69
CONECT   62   60
CONECT   63   60
CONECT   64   61
CONECT   65   61
CONECT   66   57   67
CONECT   67   66   68   69
CONECT   68   56   67
CONECT   69   61   67
