# Supplementary material for: Data on electronic structures for the study of ligand effects on the zirconocene-mediated trimethylene carbonate polymerization
Source: Data Brief. 2018 Sep 19;20:1867–9. doi: 10.1016/j.dib.2018.09.042 (PMC6168794; doi:10.1016/j.dib.2018.09.042)
Supplement: Supplementary file 2 — Supplementary material [file mmc2.zip › C9_Pr.pdb]

TITLE      C9_Pr Opt TMC
HETATM    1  C           0       3.149  -0.595  -1.361                       C
HETATM    2  C           0       2.014  -0.076  -0.671                       C
HETATM    3  C           0       4.216  -0.727  -0.431                       C
HETATM    4  C           0       3.738  -0.311   0.848                       C
HETATM    5  C           0       2.360   0.108   0.718                       C
HETATM    6  C           0      -0.085  -2.375   1.268                       C
HETATM    7  C           0       0.736  -1.666   2.226                       C
HETATM    8  C           0       0.254  -3.761   1.312                       C
HETATM    9  C           0       1.576  -2.664   2.848                       C
HETATM   10  C           0       1.272  -3.939   2.286                       C
HETATM   11  C           0       4.110  -3.612   0.878                       C
HETATM   12  H           0       4.780  -3.598   0.007                       H
HETATM   13  H           0       4.693  -3.279   1.747                       H
HETATM   14  H           0       3.819  -4.656   1.051                       H
HETATM   15  C           0       0.383  -5.467  -3.862                       C
HETATM   16  C           0       0.458  -3.593  -5.595                       C
HETATM   17  H           0      -0.644  -5.181  -3.619                       H
HETATM   18  H           0       0.480  -6.552  -3.786                       H
HETATM   19  C           0       0.745  -5.052  -5.294                       C
HETATM   20  H           0       1.112  -2.891  -5.086                       H
HETATM   21  H           0      -0.581  -3.308  -5.431                       H
HETATM   22  H           0       0.158  -5.674  -5.981                       H
HETATM   23  H           0       1.804  -5.268  -5.477                       H
HETATM   24  O           0       0.100  -3.013  -2.860                       O
HETATM   25  C           0       0.994  -3.710  -2.375                       C
HETATM   26  O           0       1.777  -3.414  -1.398                       O
HETATM   27  C           0       0.032   0.051  -7.573                       C
HETATM   28  H           0       0.969   0.588  -7.409                       H
HETATM   29  H           0      -0.763   0.511  -6.987                       H
HETATM   30  C           0      -0.311  -0.120  -9.040                       C
HETATM   31  C           0       0.717  -1.032  -9.685                       C
HETATM   32  H           0      -0.297   0.857  -9.535                       H
HETATM   33  H           0      -1.318  -0.535  -9.155                       H
HETATM   34  H           0       0.436  -1.367 -10.682                       H
HETATM   35  H           0       1.719  -0.596  -9.712                       H
HETATM   36  O           0       0.213  -1.275  -6.942                       O
HETATM   37  C           0       0.586  -2.301  -7.642                       C
HETATM   38  O           0       0.722  -3.435  -7.077                       O
HETATM   39 Zr           0       2.270  -2.378   0.363                      Zr
HETATM   40  O           0       0.837  -2.283  -8.913                       O
HETATM   41  O           0       1.280  -4.952  -2.875                       O
HETATM   42 Si           0       1.121   0.203   2.163                      Si
HETATM   43  C           0       1.859   0.933   3.748                       C
HETATM   44  C           0      -0.377   1.333   1.894                       C
HETATM   45  H           0       1.177   0.748   4.587                       H
HETATM   46  H           0       2.849   0.581   4.035                       H
HETATM   47  H           0       1.925   2.021   3.620                       H
HETATM   48  H           0      -0.018   2.364   1.781                       H
HETATM   49  H           0      -0.992   1.303   2.803                       H
HETATM   50  H           0      -1.034   1.120   1.051                       H
HETATM   51  C           0       4.623  -0.192   2.066                       C
HETATM   52  C           0       5.630  -1.107  -0.774                       C
HETATM   53  C           0       3.225  -0.841  -2.843                       C
HETATM   54  C           0       0.750   0.333  -1.387                       C
HETATM   55  H           0       4.231  -0.710   2.943                       H
HETATM   56  H           0       4.757   0.861   2.341                       H
HETATM   57  H           0       5.615  -0.605   1.867                       H
HETATM   58  H           0       6.120  -1.656   0.034                       H
HETATM   59  H           0       5.672  -1.738  -1.668                       H
HETATM   60  H           0       6.233  -0.212  -0.978                       H
HETATM   61  H           0       3.499  -2.900   3.845                       H
HETATM   62  H           0       3.558   0.062  -3.375                       H
HETATM   63  H           0       2.246  -1.122  -3.244                       H
HETATM   64  H           0      -0.017   0.686  -0.699                       H
HETATM   65  H           0       0.968   1.163  -2.074                       H
HETATM   66  H           0       0.323  -0.483  -1.982                       H
HETATM   67  C           0      -0.434  -4.862   0.554                       C
HETATM   68  C           0      -1.247  -1.857   0.455                       C
HETATM   69  C           0       1.813  -5.256   2.764                       C
HETATM   70  C           0       2.493  -2.509   4.035                       C
HETATM   71  H           0      -1.192  -5.351   1.181                       H
HETATM   72  H           0       0.270  -5.636   0.232                       H
HETATM   73  H           0      -0.945  -4.482  -0.335                       H
HETATM   74  H           0      -1.193  -2.162  -0.596                       H
HETATM   75  H           0      -1.323  -0.772   0.484                       H
HETATM   76  H           0      -2.187  -2.255   0.862                       H
HETATM   77  H           0       1.808  -6.010   1.970                       H
HETATM   78  H           0       2.837  -5.169   3.136                       H
HETATM   79  H           0       1.198  -5.647   3.586                       H
HETATM   80  H           0       2.090  -3.072   4.887                       H
HETATM   81  H           0       2.584  -1.473   4.357                       H
HETATM   82  H           0       3.932  -1.641  -3.087                       H
END
CONECT    1    2    3   53
CONECT    2    1    5   54
CONECT    3    1    4   52
CONECT    4    3    5   51
CONECT    5    2    4   42
CONECT    6    7    8   68
CONECT    7    6    9   42
CONECT    8    6   10   67
CONECT    9    7   10   70
CONECT   10    8    9   69
CONECT   11   12   13   14   39
CONECT   12   11
CONECT   13   11
CONECT   14   11
CONECT   15   17   18   19   41
CONECT   16   19   20   21   38
CONECT   17   15
CONECT   18   15
CONECT   19   15   16   22   23
CONECT   20   16
CONECT   21   16
CONECT   22   19
CONECT   23   19
CONECT   24   25
CONECT   25   24   26   41
CONECT   26   25   39
CONECT   27   28   29   30   36
CONECT   28   27
CONECT   29   27
CONECT   30   27   31   32   33
CONECT   31   30   34   35   40
CONECT   32   30
CONECT   33   30
CONECT   34   31
CONECT   35   31
CONECT   36   27   37
CONECT   37   36   38   40
CONECT   38   16   37
CONECT   39   11   26
CONECT   40   31   37
CONECT   41   15   25
CONECT   42    7    5   43   44
CONECT   43   42   45   46   47
CONECT   44   42   48   49   50
CONECT   45   43
CONECT   46   43
CONECT   47   43
CONECT   48   44
CONECT   49   44
CONECT   50   44
CONECT   51    4   55   56   57
CONECT   52    3   58   59   60
CONECT   53    1   62   63   82
CONECT   54    2   64   65   66
CONECT   55   51
CONECT   56   51
CONECT   57   51
CONECT   58   52
CONECT   59   52
CONECT   60   52
CONECT   61   70
CONECT   62   53
CONECT   63   53
CONECT   64   54
CONECT   65   54
CONECT   66   54
CONECT   67    8   71   72   73
CONECT   68    6   74   75   76
CONECT   69   10   77   78   79
CONECT   70    9   61   80   81
CONECT   71   67
CONECT   72   67
CONECT   73   67
CONECT   74   68
CONECT   75   68
CONECT   76   68
CONECT   77   69
CONECT   78   69
CONECT   79   69
CONECT   80   70
CONECT   81   70
CONECT   82   53
