# Supplementary material for: Data on electronic structures for the study of ligand effects on the zirconocene-mediated trimethylene carbonate polymerization
Source: Data Brief. 2018 Sep 19;20:1867–9. doi: 10.1016/j.dib.2018.09.042 (PMC6168794; doi:10.1016/j.dib.2018.09.042)
Supplement: Supplementary file 2 — Supplementary material [file mmc2.zip › C9_Re.pdb]

TITLE      C9_R Opt TMC
HETATM    1  C           0       1.624   0.149  -0.330                       C
HETATM    2  C           0       1.557   0.339   1.084                       C
HETATM    3  C           0       2.810  -0.581  -0.627                       C
HETATM    4  C           0       3.462  -0.881   0.606                       C
HETATM    5  C           0       2.692  -0.308   1.693                       C
HETATM    6  C           0       0.267  -2.412   3.124                       C
HETATM    7  C           0       1.704  -2.426   3.284                       C
HETATM    8  C           0      -0.136  -3.630   2.490                       C
HETATM    9  C           0       2.155  -3.685   2.734                       C
HETATM   10  C           0       1.027  -4.414   2.257                       C
HETATM   11  C           0       2.156  -3.673  -0.604                       C
HETATM   12  H           0       2.108  -3.254  -1.618                       H
HETATM   13  H           0       3.198  -3.966  -0.421                       H
HETATM   14  H           0       1.549  -4.588  -0.594                       H
HETATM   15  C           0      -3.730  -1.930  -1.980                       C
HETATM   16  C           0      -3.875  -0.472  -0.010                       C
HETATM   17  H           0      -4.372  -2.717  -1.573                       H
HETATM   18  H           0      -3.693  -2.022  -3.066                       H
HETATM   19  C           0      -4.126  -0.551  -1.499                       C
HETATM   20  H           0      -3.987   0.533   0.386                       H
HETATM   21  H           0      -4.512  -1.155   0.559                       H
HETATM   22  H           0      -5.186  -0.353  -1.684                       H
HETATM   23  H           0      -3.551   0.220  -2.024                       H
HETATM   24  O           0      -2.481  -0.854   0.287                       O
HETATM   25  C           0      -1.831  -1.706  -0.477                       C
HETATM   26  O           0      -0.663  -2.009  -0.185                       O
HETATM   27  C           0      -7.919   4.143   1.123                       C
HETATM   28  H           0      -7.623   5.035   0.558                       H
HETATM   29  H           0      -7.869   4.375   2.189                       H
HETATM   30  C           0      -9.283   3.640   0.691                       C
HETATM   31  C           0      -9.156   3.148  -0.738                       C
HETATM   32  H           0     -10.022   4.447   0.751                       H
HETATM   33  H           0      -9.616   2.828   1.346                       H
HETATM   34  H           0     -10.047   2.622  -1.088                       H
HETATM   35  H           0      -8.943   3.973  -1.429                       H
HETATM   36  O           0      -6.906   3.129   0.914                       O
HETATM   37  C           0      -6.996   2.216  -0.067                       C
HETATM   38  O           0      -6.107   1.408  -0.226                       O
HETATM   39 Zr           0       1.265  -2.166   0.837                      Zr
HETATM   40  O           0      -8.082   2.183  -0.856                       O
HETATM   41  O           0      -2.361  -2.248  -1.549                       O
HETATM   42 Si           0       2.798  -0.873   3.514                      Si
HETATM   43  C           0       4.566  -1.195   4.102                       C
HETATM   44  C           0       2.170   0.360   4.805                       C
HETATM   45  H           0       4.545  -1.740   5.054                       H
HETATM   46  H           0       5.220  -1.736   3.417                       H
HETATM   47  H           0       5.035  -0.223   4.298                       H
HETATM   48  H           0       2.767   1.278   4.737                       H
HETATM   49  H           0       2.354  -0.071   5.798                       H
HETATM   50  H           0       1.118   0.645   4.768                       H
HETATM   51  C           0       4.824  -1.527   0.687                       C
HETATM   52  C           0       3.339  -0.849  -2.008                       C
HETATM   53  C           0       0.686   0.757  -1.336                       C
HETATM   54  C           0       0.528   1.231   1.736                       C
HETATM   55  H           0       4.862  -2.394   1.350                       H
HETATM   56  H           0       5.564  -0.804   1.052                       H
HETATM   57  H           0       5.155  -1.862  -0.298                       H
HETATM   58  H           0       3.892  -1.790  -2.069                       H
HETATM   59  H           0       2.535  -0.891  -2.748                       H
HETATM   60  H           0       4.022  -0.046  -2.317                       H
HETATM   61  H           0       3.889  -4.644   1.828                       H
HETATM   62  H           0       1.065   1.726  -1.688                       H
HETATM   63  H           0      -0.304   0.937  -0.906                       H
HETATM   64  H           0       0.713   1.352   2.803                       H
HETATM   65  H           0       0.578   2.232   1.289                       H
HETATM   66  H           0      -0.502   0.876   1.608                       H
HETATM   67  C           0      -1.552  -4.081   2.257                       C
HETATM   68  C           0      -0.725  -1.417   3.674                       C
HETATM   69  C           0       1.054  -5.829   1.756                       C
HETATM   70  C           0       3.533  -4.293   2.802                       C
HETATM   71  H           0      -1.923  -4.650   3.121                       H
HETATM   72  H           0      -1.633  -4.734   1.383                       H
HETATM   73  H           0      -2.235  -3.237   2.117                       H
HETATM   74  H           0      -1.578  -1.273   3.002                       H
HETATM   75  H           0      -0.286  -0.440   3.859                       H
HETATM   76  H           0      -1.124  -1.779   4.631                       H
HETATM   77  H           0       0.228  -6.040   1.070                       H
HETATM   78  H           0       1.988  -6.061   1.237                       H
HETATM   79  H           0       0.965  -6.531   2.597                       H
HETATM   80  H           0       3.513  -5.167   3.467                       H
HETATM   81  H           0       4.271  -3.604   3.210                       H
HETATM   82  H           0       0.563   0.121  -2.219                       H
END
