# Supplementary material for: Data on electronic structures for the study of ligand effects on the zirconocene-mediated trimethylene carbonate polymerization
Source: Data Brief. 2018 Sep 19;20:1867–9. doi: 10.1016/j.dib.2018.09.042 (PMC6168794; doi:10.1016/j.dib.2018.09.042)
Supplement: Supplementary file 2 — Supplementary material [file mmc2.zip › C9_TS.pdb]

TITLE      C9 TS Opt TMC 
HETATM    1  C           0       0.340  -0.015  -0.257                       C
HETATM    2  C           0       0.178   0.044   1.160                       C
HETATM    3  C           0       1.730  -0.093  -0.544                       C
HETATM    4  C           0       2.436  -0.108   0.696                       C
HETATM    5  C           0       1.480  -0.016   1.779                       C
HETATM    6  C           0       0.282  -3.058   3.088                       C
HETATM    7  C           0       1.566  -2.421   3.281                       C
HETATM    8  C           0       0.483  -4.295   2.403                       C
HETATM    9  C           0       2.545  -3.310   2.696                       C
HETATM   10  C           0       1.876  -4.453   2.168                       C
HETATM   11  C           0       2.605  -3.133  -0.633                       C
HETATM   12  H           0       2.349  -2.761  -1.635                       H
HETATM   13  H           0       3.654  -2.872  -0.445                       H
HETATM   14  H           0       2.530  -4.227  -0.661                       H
HETATM   15  C           0      -3.397  -4.651  -1.562                       C
HETATM   16  C           0      -4.774  -2.737  -0.630                       C
HETATM   17  H           0      -3.657  -5.230  -0.669                       H
HETATM   18  H           0      -3.338  -5.326  -2.416                       H
HETATM   19  C           0      -4.452  -3.572  -1.835                       C
HETATM   20  H           0      -4.530  -1.690  -0.576                       H
HETATM   21  H           0      -5.081  -3.219   0.287                       H
HETATM   22  H           0      -5.366  -4.089  -2.144                       H
HETATM   23  H           0      -4.129  -2.943  -2.670                       H
HETATM   24  O           0      -2.834  -2.841   0.265                       O
HETATM   25  C           0      -1.867  -3.276  -0.403                       C
HETATM   26  O           0      -0.645  -2.983  -0.222                       O
HETATM   27  C           0      -7.039   1.083  -0.464                       C
HETATM   28  H           0      -6.825   1.602  -1.403                       H
HETATM   29  H           0      -6.485   1.559   0.345                       H
HETATM   30  C           0      -8.527   0.976  -0.192                       C
HETATM   31  C           0      -9.139   0.075  -1.248                       C
HETATM   32  H           0      -8.985   1.969  -0.237                       H
HETATM   33  H           0      -8.706   0.570   0.809                       H
HETATM   34  H           0     -10.169  -0.205  -1.030                       H
HETATM   35  H           0      -9.090   0.515  -2.249                       H
HETATM   36  O           0      -6.446  -0.252  -0.573                       O
HETATM   37  C           0      -7.149  -1.292  -0.989                       C
HETATM   38  O           0      -6.612  -2.407  -1.080                       O
HETATM   39 Zr           0       1.077  -2.293   0.821                      Zr
HETATM   40  O           0      -8.422  -1.198  -1.307                       O
HETATM   41  O           0      -2.069  -4.133  -1.427                       O
HETATM   42 Si           0       1.827  -0.551   3.576                      Si
HETATM   43  C           0       3.546  -0.053   4.191                       C
HETATM   44  C           0       0.710   0.223   4.897                       C
HETATM   45  H           0       3.772  -0.581   5.126                       H
HETATM   46  H           0       4.376  -0.213   3.503                       H
HETATM   47  H           0       3.522   1.019   4.426                       H
HETATM   48  H           0       0.878   1.307   4.903                       H
HETATM   49  H           0       1.026  -0.159   5.876                       H
HETATM   50  H           0      -0.365   0.059   4.819                       H
HETATM   51  C           0       3.942  -0.063   0.795                       C
HETATM   52  C           0       2.338  -0.026  -1.917                       C
HETATM   53  C           0      -0.770   0.120  -1.263                       C
HETATM   54  C           0      -1.161   0.288   1.812                       C
HETATM   55  H           0       4.366  -0.875   1.389                       H
HETATM   56  H           0       4.268   0.881   1.247                       H
HETATM   57  H           0       4.397  -0.123  -0.197                       H
HETATM   58  H           0       3.265  -0.600  -1.992                       H
HETATM   59  H           0       1.654  -0.410  -2.681                       H
HETATM   60  H           0       2.571   1.013  -2.184                       H
HETATM   61  H           0       4.525  -3.326   1.788                       H
HETATM   62  H           0      -0.946   1.176  -1.513                       H
HETATM   63  H           0      -1.710  -0.287  -0.877                       H
HETATM   64  H           0      -1.095   0.290   2.899                       H
HETATM   65  H           0      -1.542   1.274   1.513                       H
HETATM   66  H           0      -1.913  -0.454   1.520                       H
HETATM   67  C           0      -0.579  -5.321   2.116                       C
HETATM   68  C           0      -1.061  -2.666   3.656                       C
HETATM   69  C           0       2.545  -5.678   1.616                       C
HETATM   70  C           0       4.048  -3.221   2.769                       C
HETATM   71  H           0      -0.649  -6.047   2.938                       H
HETATM   72  H           0      -0.364  -5.886   1.204                       H
HETATM   73  H           0      -1.567  -4.862   2.007                       H
HETATM   74  H           0      -1.862  -2.696   2.909                       H
HETATM   75  H           0      -1.051  -1.671   4.097                       H
HETATM   76  H           0      -1.338  -3.366   4.455                       H
HETATM   77  H           0       1.910  -6.203   0.895                       H
HETATM   78  H           0       3.489  -5.441   1.119                       H
HETATM   79  H           0       2.771  -6.387   2.424                       H
HETATM   80  H           0       4.433  -4.035   3.397                       H
HETATM   81  H           0       4.388  -2.289   3.217                       H
HETATM   82  H           0      -0.539  -0.400  -2.198                       H
END
