# Supplementary material for: Data on electronic structures for the study of ligand effects on the zirconocene-mediated trimethylene carbonate polymerization
Source: Data Brief. 2018 Sep 19;20:1867–9. doi: 10.1016/j.dib.2018.09.042 (PMC6168794; doi:10.1016/j.dib.2018.09.042)
Supplement: Supplementary file 2 — Supplementary material [file mmc2.zip › C10_cation.pdb]

TITLE      C10_cation
HETATM    1  C           0       0.826  -1.183  -2.360                       C
HETATM    2  C           0       0.117  -0.739  -1.206                       C
HETATM    3  C           0       2.210  -0.937  -2.150                       C
HETATM    4  C           0       2.361  -0.361  -0.861                       C
HETATM    5  C           0       1.066  -0.226  -0.283                       C
HETATM    6  C           0       0.401  -2.795   1.829                       C
HETATM    7  C           0       1.828  -2.621   1.996                       C
HETATM    8  C           0       0.197  -4.080   1.198                       C
HETATM    9  C           0       2.456  -3.839   1.610                       C
HETATM   10  C           0       1.492  -4.701   1.051                       C
HETATM   11  C           0       3.340  -3.595  -1.399                       C
HETATM   12  H           0       3.169  -3.633  -2.487                       H
HETATM   13  H           0       4.266  -3.023  -1.256                       H
HETATM   14  H           0       3.522  -4.616  -1.043                       H
HETATM   15 Zr           0       1.498  -2.710  -0.468                      Zr
HETATM   16  H           0      -0.956  -0.772  -1.061                       H
HETATM   17  C           0      -0.714  -1.962   2.109                       C
HETATM   18  C           0      -1.098  -4.448   0.746                       C
HETATM   19  C           0      -1.974  -2.380   1.723                       C
HETATM   20  H           0      -0.577  -1.025   2.640                       H
HETATM   21  C           0      -2.161  -3.599   1.022                       C
HETATM   22  H           0      -1.262  -5.403   0.256                       H
HETATM   23  H           0      -2.839  -1.766   1.953                       H
HETATM   24  H           0      -3.164  -3.886   0.720                       H
HETATM   25  H           0       0.383  -1.599  -3.258                       H
HETATM   26  H           0       3.294  -0.045  -0.410                       H
HETATM   27  H           0       3.008  -1.143  -2.850                       H
HETATM   28  H           0       2.311  -1.793   2.501                       H
HETATM   29  H           0       0.842   0.213   0.680                       H
HETATM   30  H           0       1.681  -5.686   0.641                       H
HETATM   31  H           0       3.519  -4.038   1.662                       H
END
