# Supplementary material for: Data on electronic structures for the study of ligand effects on the zirconocene-mediated trimethylene carbonate polymerization
Source: Data Brief. 2018 Sep 19;20:1867–9. doi: 10.1016/j.dib.2018.09.042 (PMC6168794; doi:10.1016/j.dib.2018.09.042)
Supplement: Supplementary file 2 — Supplementary material [file mmc2.zip › C10_complex.pdb]

TITLE      C10_complex
HETATM    1  C           0       0.137  -0.637  -1.718                       C
HETATM    2  C           0       0.305  -0.281  -0.356                       C
HETATM    3  C           0       1.423  -0.825  -2.288                       C
HETATM    4  C           0       2.392  -0.566  -1.284                       C
HETATM    5  C           0       1.705  -0.233  -0.087                       C
HETATM    6  C           0       0.544  -2.682   2.069                       C
HETATM    7  C           0       1.962  -2.865   1.872                       C
HETATM    8  C           0      -0.121  -3.829   1.498                       C
HETATM    9  C           0       2.156  -4.150   1.300                       C
HETATM   10  C           0       0.897  -4.708   0.981                       C
HETATM   11  C           0       2.975  -3.528  -1.491                       C
HETATM   12  H           0       2.995  -3.233  -2.548                       H
HETATM   13  H           0       3.934  -3.228  -1.050                       H
HETATM   14  H           0       2.913  -4.624  -1.441                       H
HETATM   15 Zr           0       1.141  -2.658  -0.489                      Zr
HETATM   16  H           0      -0.487  -0.066   0.350                       H
HETATM   17  C           0      -0.218  -1.662   2.698                       C
HETATM   18  C           0      -1.539  -3.911   1.533                       C
HETATM   19  C           0      -1.590  -1.792   2.749                       C
HETATM   20  H           0       0.280  -0.815   3.163                       H
HETATM   21  C           0      -2.248  -2.908   2.161                       C
HETATM   22  H           0      -2.047  -4.777   1.117                       H
HETATM   23  H           0      -2.183  -1.037   3.256                       H
HETATM   24  H           0      -3.330  -2.976   2.230                       H
HETATM   25  H           0      -0.812  -0.757  -2.226                       H
HETATM   26  H           0       3.465  -0.611  -1.412                       H
HETATM   27  H           0       1.634  -1.110  -3.311                       H
HETATM   28  C           0      -2.128  -5.294  -4.364                       C
HETATM   29  C           0      -3.471  -3.507  -3.339                       C
HETATM   30  H           0      -2.693  -6.120  -3.921                       H
HETATM   31  H           0      -1.585  -5.659  -5.236                       H
HETATM   32  C           0      -2.998  -4.088  -4.658                       C
HETATM   33  H           0      -3.955  -2.536  -3.442                       H
HETATM   34  H           0      -4.136  -4.186  -2.798                       H
HETATM   35  H           0      -3.860  -4.389  -5.262                       H
HETATM   36  H           0      -2.437  -3.338  -5.227                       H
HETATM   37  O           0      -2.326  -3.249  -2.459                       O
HETATM   38  C           0      -1.232  -3.980  -2.526                       C
HETATM   39  O           0      -0.305  -3.749  -1.737                       O
HETATM   40  O           0      -1.078  -4.945  -3.404                       O
HETATM   41  H           0       2.743  -2.218   2.251                       H
HETATM   42  H           0       2.162   0.057   0.850                       H
HETATM   43  H           0       0.729  -5.673   0.519                       H
HETATM   44  H           0       3.115  -4.601   1.086                       H
END
