# Supplementary material for: Data on electronic structures for the study of ligand effects on the zirconocene-mediated trimethylene carbonate polymerization
Source: Data Brief. 2018 Sep 19;20:1867–9. doi: 10.1016/j.dib.2018.09.042 (PMC6168794; doi:10.1016/j.dib.2018.09.042)
Supplement: Supplementary file 2 — Supplementary material [file mmc2.zip › C10_Pr.pdb]

TITLE      C10_Pr 
HETATM    1  C           0      -0.237   0.641  -0.300                       C
HETATM    2  C           0      -0.244   0.307   1.079                       C
HETATM    3  C           0       1.108   0.815  -0.705                       C
HETATM    4  C           0       1.941   0.613   0.428                       C
HETATM    5  C           0       1.108   0.301   1.533                       C
HETATM    6  C           0       0.119  -2.906   2.202                       C
HETATM    7  C           0       1.542  -3.019   2.021                       C
HETATM    8  C           0      -0.511  -3.599   1.103                       C
HETATM    9  C           0       1.769  -3.873   0.911                       C
HETATM   10  C           0       0.533  -4.170   0.293                       C
HETATM   11  C           0       2.887  -1.891  -1.029                       C
HETATM   12  H           0       3.741  -1.814  -0.345                       H
HETATM   13  H           0       2.943  -2.868  -1.526                       H
HETATM   14  H           0       3.001  -1.116  -1.797                       H
HETATM   15  C           0      -0.395  -3.769  -4.825                       C
HETATM   16  C           0      -2.952  -3.785  -4.802                       C
HETATM   17  H           0      -0.410  -4.752  -4.344                       H
HETATM   18  H           0       0.441  -3.726  -5.526                       H
HETATM   19  C           0      -1.693  -3.519  -5.605                       C
HETATM   20  H           0      -3.147  -3.063  -4.013                       H
HETATM   21  H           0      -3.004  -4.794  -4.393                       H
HETATM   22  H           0      -1.689  -4.183  -6.478                       H
HETATM   23  H           0      -1.697  -2.488  -5.977                       H
HETATM   24  O           0      -1.505  -3.788  -2.401                       O
HETATM   25  C           0      -0.675  -2.909  -2.623                       C
HETATM   26  O           0      -0.239  -2.008  -1.803                       O
HETATM   27  C           0      -6.939  -4.373  -3.736                       C
HETATM   28  H           0      -7.278  -3.421  -3.319                       H
HETATM   29  H           0      -6.831  -5.106  -2.938                       H
HETATM   30  C           0      -7.787  -4.854  -4.897                       C
HETATM   31  C           0      -7.616  -3.897  -6.063                       C
HETATM   32  H           0      -8.839  -4.881  -4.595                       H
HETATM   33  H           0      -7.499  -5.869  -5.189                       H
HETATM   34  H           0      -8.030  -4.272  -6.998                       H
HETATM   35  H           0      -8.014  -2.899  -5.860                       H
HETATM   36  O           0      -5.550  -4.140  -4.190                       O
HETATM   37  C           0      -5.294  -3.842  -5.426                       C
HETATM   38  O           0      -4.088  -3.661  -5.795                       O
HETATM   39 Zr           0       0.849  -1.681  -0.039                      Zr
HETATM   40  O           0      -6.183  -3.713  -6.359                       O
HETATM   41  O           0      -0.106  -2.756  -3.857                       O
HETATM   42  H           0      -1.118   0.106   1.685                       H
HETATM   43  C           0      -0.684  -2.298   3.205                       C
HETATM   44  C           0      -1.929  -3.609   0.992                       C
HETATM   45  C           0      -2.055  -2.376   3.098                       C
HETATM   46  H           0      -0.218  -1.806   4.055                       H
HETATM   47  C           0      -2.675  -3.015   1.987                       C
HETATM   48  H           0      -2.393  -4.088   0.136                       H
HETATM   49  H           0      -2.681  -1.941   3.874                       H
HETATM   50  H           0      -3.761  -3.039   1.934                       H
HETATM   51  H           0      -1.106   0.705  -0.941                       H
HETATM   52  H           0       3.020   0.685   0.443                       H
HETATM   53  H           0       1.445   1.046  -1.707                       H
HETATM   54  H           0       2.300  -2.648   2.699                       H
HETATM   55  H           0       1.437   0.116   2.547                       H
HETATM   56  H           0       0.380  -4.783  -0.585                       H
HETATM   57  H           0       2.741  -4.192   0.560                       H
END
