# Supplementary material for: Data on electronic structures for the study of ligand effects on the zirconocene-mediated trimethylene carbonate polymerization
Source: Data Brief. 2018 Sep 19;20:1867–9. doi: 10.1016/j.dib.2018.09.042 (PMC6168794; doi:10.1016/j.dib.2018.09.042)
Supplement: Supplementary file 2 — Supplementary material [file mmc2.zip › C10_Re.pdb]

TITLE      C10_Re 
HETATM    1  C           0       2.067  -2.110  -2.143                       C
HETATM    2  C           0       1.178  -1.033  -1.899                       C
HETATM    3  C           0       2.675  -2.468  -0.911                       C
HETATM    4  C           0       2.148  -1.622   0.100                       C
HETATM    5  C           0       1.214  -0.735  -0.513                       C
HETATM    6  C           0      -0.809  -2.331   1.710                       C
HETATM    7  C           0       0.007  -3.513   1.839                       C
HETATM    8  C           0      -1.931  -2.671   0.869                       C
HETATM    9  C           0      -0.678  -4.580   1.198                       C
HETATM   10  C           0      -1.811  -4.067   0.528                       C
HETATM   11  C           0       1.120  -5.045  -1.123                       C
HETATM   12  H           0       1.637  -4.988  -2.089                       H
HETATM   13  H           0       1.838  -5.416  -0.382                       H
HETATM   14  H           0       0.313  -5.785  -1.211                       H
HETATM   15 Zr           0       0.188  -3.036  -0.627                      Zr
HETATM   16  H           0       0.560  -0.535  -2.636                       H
HETATM   17  C           0      -0.704  -1.021   2.251                       C
HETATM   18  C           0      -2.900  -1.685   0.542                       C
HETATM   19  C           0      -1.685  -0.100   1.953                       C
HETATM   20  H           0       0.118  -0.766   2.914                       H
HETATM   21  C           0      -2.772  -0.427   1.093                       C
HETATM   22  H           0      -3.734  -1.945  -0.102                       H
HETATM   23  H           0      -1.637   0.896   2.384                       H
HETATM   24  H           0      -3.520   0.332   0.882                       H
HETATM   25  H           0       2.253  -2.580  -3.100                       H
HETATM   26  H           0       2.435  -1.620   1.143                       H
HETATM   27  H           0       3.412  -3.247  -0.770                       H
HETATM   28  C           0      -3.412  -3.340  -5.052                       C
HETATM   29  C           0      -3.672  -1.154  -3.957                       C
HETATM   30  H           0      -4.317  -3.770  -4.618                       H
HETATM   31  H           0      -3.120  -3.898  -5.942                       H
HETATM   32  C           0      -3.548  -1.849  -5.300                       C
HETATM   33  H           0      -3.596  -0.069  -4.026                       H
HETATM   34  H           0      -4.584  -1.436  -3.428                       H
HETATM   35  H           0      -4.440  -1.654  -5.904                       H
HETATM   36  H           0      -2.681  -1.468  -5.853                       H
HETATM   37  O           0      -2.560  -1.539  -3.087                       O
HETATM   38  C           0      -2.038  -2.742  -3.153                       C
HETATM   39  O           0      -1.163  -3.059  -2.328                       O
HETATM   40  C           0      -6.543  -5.868  -0.267                       C
HETATM   41  H           0      -7.379  -5.298   0.155                       H
HETATM   42  H           0      -6.117  -6.497   0.515                       H
HETATM   43  C           0      -6.962  -6.649  -1.497                       C
HETATM   44  C           0      -7.316  -5.651  -2.582                       C
HETATM   45  H           0      -7.828  -7.280  -1.267                       H
HETATM   46  H           0      -6.148  -7.304  -1.830                       H
HETATM   47  H           0      -7.473  -6.117  -3.556                       H
HETATM   48  H           0      -8.207  -5.069  -2.321                       H
HETATM   49  O           0      -5.490  -4.922  -0.596                       O
HETATM   50  C           0      -5.388  -4.356  -1.804                       C
HETATM   51  O           0      -4.518  -3.535  -2.021                       O
HETATM   52  O           0      -6.226  -4.711  -2.790                       O
HETATM   53  O           0      -2.337  -3.602  -4.095                       O
HETATM   54  H           0       0.891  -3.611   2.456                       H
HETATM   55  H           0       0.646   0.038  -0.012                       H
HETATM   56  H           0      -2.524  -4.628  -0.062                       H
HETATM   57  H           0      -0.345  -5.609   1.175                       H
END
