# Supplementary material for: Data on electronic structures for the study of ligand effects on the zirconocene-mediated trimethylene carbonate polymerization
Source: Data Brief. 2018 Sep 19;20:1867–9. doi: 10.1016/j.dib.2018.09.042 (PMC6168794; doi:10.1016/j.dib.2018.09.042)
Supplement: Supplementary file 2 — Supplementary material [file mmc2.zip › C10_TS.pdb]

TITLE      C10_TS
HETATM    1  C           0       0.135   0.747  -0.171                       C
HETATM    2  C           0      -0.021   0.338   1.179                       C
HETATM    3  C           0       1.520   0.816  -0.455                       C
HETATM    4  C           0       2.230   0.484   0.731                       C
HETATM    5  C           0       1.282   0.189   1.741                       C
HETATM    6  C           0       0.169  -2.951   2.194                       C
HETATM    7  C           0       1.575  -3.188   1.979                       C
HETATM    8  C           0      -0.540  -3.511   1.069                       C
HETATM    9  C           0       1.701  -3.999   0.822                       C
HETATM   10  C           0       0.436  -4.131   0.207                       C
HETATM   11  C           0       2.954  -1.942  -1.095                       C
HETATM   12  H           0       3.533  -2.841  -0.865                       H
HETATM   13  H           0       2.587  -2.046  -2.131                       H
HETATM   14  H           0       3.641  -1.093  -1.084                       H
HETATM   15  C           0      -0.397  -3.288  -4.884                       C
HETATM   16  C           0      -2.796  -3.825  -4.327                       C
HETATM   17  H           0      -0.141  -4.309  -4.581                       H
HETATM   18  H           0       0.241  -2.991  -5.717                       H
HETATM   19  C           0      -1.871  -3.200  -5.313                       C
HETATM   20  H           0      -3.552  -3.266  -3.799                       H
HETATM   21  H           0      -2.671  -4.863  -4.053                       H
HETATM   22  H           0      -1.966  -3.751  -6.255                       H
HETATM   23  H           0      -2.140  -2.157  -5.505                       H
HETATM   24  O           0      -1.609  -3.381  -2.525                       O
HETATM   25  C           0      -0.678  -2.554  -2.647                       C
HETATM   26  O           0      -0.223  -1.805  -1.725                       O
HETATM   27  C           0      -7.317  -3.939  -4.118                       C
HETATM   28  H           0      -7.654  -2.928  -4.364                       H
HETATM   29  H           0      -7.394  -4.090  -3.040                       H
HETATM   30  C           0      -8.046  -4.997  -4.924                       C
HETATM   31  C           0      -7.658  -4.831  -6.380                       C
HETATM   32  H           0      -9.128  -4.874  -4.808                       H
HETATM   33  H           0      -7.782  -5.999  -4.568                       H
HETATM   34  H           0      -7.992  -5.655  -7.011                       H
HETATM   35  H           0      -8.021  -3.888  -6.801                       H
HETATM   36  O           0      -5.881  -3.990  -4.392                       O
HETATM   37  C           0      -5.408  -4.412  -5.559                       C
HETATM   38  O           0      -4.189  -4.430  -5.757                       O
HETATM   39 Zr           0       0.987  -1.664   0.033                      Zr
HETATM   40  O           0      -6.205  -4.831  -6.523                       O
HETATM   41  O           0      -0.060  -2.374  -3.835                       O
HETATM   42  H           0      -0.958   0.184   1.699                       H
HETATM   43  C           0      -0.556  -2.329   3.246                       C
HETATM   44  C           0      -1.952  -3.379   0.985                       C
HETATM   45  C           0      -1.931  -2.268   3.162                       C
HETATM   46  H           0      -0.034  -1.940   4.116                       H
HETATM   47  C           0      -2.625  -2.777   2.028                       C
HETATM   48  H           0      -2.479  -3.766   0.119                       H
HETATM   49  H           0      -2.500  -1.824   3.973                       H
HETATM   50  H           0      -3.707  -2.695   1.994                       H
HETATM   51  H           0      -0.667   0.927  -0.876                       H
HETATM   52  H           0       3.306   0.454   0.841                       H
HETATM   53  H           0       1.964   1.071  -1.409                       H
HETATM   54  H           0       2.374  -2.936   2.666                       H
HETATM   55  H           0       1.505  -0.079   2.765                       H
HETATM   56  H           0       0.214  -4.683  -0.697                       H
HETATM   57  H           0       2.628  -4.402   0.441                       H
END
