# Supplementary material for: Data on electronic structures for the study of ligand effects on the zirconocene-mediated trimethylene carbonate polymerization
Source: Data Brief. 2018 Sep 19;20:1867–9. doi: 10.1016/j.dib.2018.09.042 (PMC6168794; doi:10.1016/j.dib.2018.09.042)
Supplement: Supplementary file 2 — Supplementary material [file mmc2.zip › C11_cation.pdb]

TITLE      C11_cation
HETATM    1  C           0       2.536  -4.756   1.354                       C
HETATM    2  C           0       2.763  -4.685  -0.054                       C
HETATM    3  C           0       3.181  -3.651   1.942                       C
HETATM    4  C           0       3.843  -2.842   0.954                       C
HETATM    5  C           0       3.588  -3.503  -0.304                       C
HETATM    6  C           0       0.446  -0.253  -0.137                       C
HETATM    7  C           0       1.865  -0.135  -0.251                       C
HETATM    8  C           0       0.146  -0.596   1.202                       C
HETATM    9  C           0       2.472  -0.415   1.010                       C
HETATM   10  C           0       1.379  -0.734   1.898                       C
HETATM   11 Zr           0       1.492  -2.570   0.258                      Zr
HETATM   12  C           0      -0.431  -3.602   0.831                       C
HETATM   13  H           0      -0.701  -3.528   1.892                       H
HETATM   14  H           0      -1.253  -3.142   0.260                       H
HETATM   15  H           0      -0.405  -4.670   0.579                       H
HETATM   16  H           0       3.159  -3.433   3.004                       H
HETATM   17  H           0       1.961  -5.513   1.871                       H
HETATM   18  C           0       2.111  -5.359  -1.128                       C
HETATM   19  C           0       2.138  -4.796  -2.388                       C
HETATM   20  H           0       1.547  -6.267  -0.936                       H
HETATM   21  C           0       3.579  -2.953  -1.621                       C
HETATM   22  C           0       2.844  -3.579  -2.622                       C
HETATM   23  H           0       1.611  -5.270  -3.210                       H
HETATM   24  H           0       4.146  -2.056  -1.847                       H
HETATM   25  H           0       2.831  -3.147  -3.619                       H
HETATM   26  H           0      -0.275  -0.069  -0.926                       H
HETATM   27  H           0       2.394   0.127  -1.161                       H
HETATM   28 Si           0       4.257  -1.011   1.300                      Si
HETATM   29  C           0       4.780  -0.789   3.089                       C
HETATM   30  C           0       5.482  -0.243   0.103                       C
HETATM   31  H           0       5.138  -0.219  -0.937                       H
HETATM   32  H           0       6.435  -0.784   0.127                       H
HETATM   33  H           0       5.684   0.793   0.400                       H
HETATM   34  H           0       4.901   0.277   3.315                       H
HETATM   35  H           0       4.058  -1.195   3.806                       H
HETATM   36  H           0       5.743  -1.279   3.272                       H
HETATM   37  H           0      -0.842  -0.736   1.620                       H
HETATM   38  H           0       1.475  -0.984   2.948                       H
END
