# Supplementary material for: Data on electronic structures for the study of ligand effects on the zirconocene-mediated trimethylene carbonate polymerization
Source: Data Brief. 2018 Sep 19;20:1867–9. doi: 10.1016/j.dib.2018.09.042 (PMC6168794; doi:10.1016/j.dib.2018.09.042)
Supplement: Supplementary file 2 — Supplementary material [file mmc2.zip › C11_complex.pdb]

TITLE      C11_complex
HETATM    1  C           0       2.322  -4.844   0.941                       C
HETATM    2  C           0       2.596  -4.635  -0.447                       C
HETATM    3  C           0       2.945  -3.807   1.664                       C
HETATM    4  C           0       3.565  -2.866   0.773                       C
HETATM    5  C           0       3.352  -3.403  -0.559                       C
HETATM    6  C           0       0.330  -0.164  -0.277                       C
HETATM    7  C           0       1.746  -0.251  -0.390                       C
HETATM    8  C           0      -0.004  -0.279   1.091                       C
HETATM    9  C           0       2.316  -0.391   0.920                       C
HETATM   10  C           0       1.204  -0.433   1.822                       C
HETATM   11 Zr           0       1.131  -2.538   0.419                      Zr
HETATM   12  C           0      -0.177  -3.245   2.115                       C
HETATM   13  H           0       0.260  -3.165   3.118                       H
HETATM   14  H           0      -1.133  -2.707   2.129                       H
HETATM   15  H           0      -0.382  -4.311   1.934                       H
HETATM   16  H           0       2.921  -3.716   2.744                       H
HETATM   17  H           0       1.784  -5.682   1.366                       H
HETATM   18  C           0       2.283  -5.395  -1.607                       C
HETATM   19  C           0       2.706  -4.937  -2.834                       C
HETATM   20  H           0       1.749  -6.337  -1.512                       H
HETATM   21  C           0       3.748  -2.954  -1.853                       C
HETATM   22  C           0       3.432  -3.717  -2.957                       C
HETATM   23  H           0       2.515  -5.528  -3.726                       H
HETATM   24  H           0       4.339  -2.050  -1.964                       H
HETATM   25  H           0       3.770  -3.400  -3.940                       H
HETATM   26  H           0      -0.365  -0.027  -1.096                       H
HETATM   27  H           0       2.303  -0.195  -1.317                       H
HETATM   28 Si           0       4.039  -1.099   1.265                      Si
HETATM   29  C           0       4.468  -1.009   3.092                       C
HETATM   30  C           0       5.371  -0.312   0.195                       C
HETATM   31  H           0       5.067  -0.182  -0.849                       H
HETATM   32  H           0       6.289  -0.912   0.207                       H
HETATM   33  H           0       5.618   0.681   0.587                       H
HETATM   34  H           0       4.598   0.034   3.403                       H
HETATM   35  H           0       3.699  -1.452   3.735                       H
HETATM   36  H           0       5.409  -1.534   3.293                       H
HETATM   37  H           0      -1.001  -0.255   1.511                       H
HETATM   38  H           0       1.268  -0.553   2.897                       H
HETATM   39  C           0      -2.060  -4.197  -4.033                       C
HETATM   40  C           0      -0.550  -2.364  -4.672                       C
HETATM   41  H           0      -2.963  -3.580  -4.031                       H
HETATM   42  H           0      -2.342  -5.245  -4.136                       H
HETATM   43  C           0      -1.047  -3.741  -5.065                       C
HETATM   44  H           0       0.323  -2.041  -5.239                       H
HETATM   45  H           0      -1.331  -1.602  -4.747                       H
HETATM   46  H           0      -1.513  -3.700  -6.055                       H
HETATM   47  H           0      -0.212  -4.449  -5.118                       H
HETATM   48  O           0      -0.098  -2.361  -3.277                       O
HETATM   49  C           0      -0.567  -3.218  -2.396                       C
HETATM   50  O           0      -0.137  -3.184  -1.232                       O
HETATM   51  O           0      -1.483  -4.110  -2.690                       O
END
