# Supplementary material for: Data on electronic structures for the study of ligand effects on the zirconocene-mediated trimethylene carbonate polymerization
Source: Data Brief. 2018 Sep 19;20:1867–9. doi: 10.1016/j.dib.2018.09.042 (PMC6168794; doi:10.1016/j.dib.2018.09.042)
Supplement: Supplementary file 2 — Supplementary material [file mmc2.zip › C11_Pr.pdb]

TITLE      C11_Pr
HETATM    1  C           0       1.348  -4.387   1.909                       C
HETATM    2  C           0       2.493  -4.518   1.065                       C
HETATM    3  C           0       1.609  -3.353   2.833                       C
HETATM    4  C           0       2.876  -2.739   2.563                       C
HETATM    5  C           0       3.435  -3.487   1.450                       C
HETATM    6  C           0       2.032   0.182  -0.548                       C
HETATM    7  C           0       3.069  -0.192   0.347                       C
HETATM    8  C           0       0.886   0.479   0.223                       C
HETATM    9  C           0       2.591  -0.094   1.700                       C
HETATM   10  C           0       1.222   0.306   1.594                       C
HETATM   11 Zr           0       1.414  -2.050   0.643                      Zr
HETATM   12  C           0      -0.780  -2.041   1.219                       C
HETATM   13  H           0      -0.998  -1.764   2.257                       H
HETATM   14  H           0      -1.344  -1.358   0.571                       H
HETATM   15  H           0      -1.162  -3.059   1.060                       H
HETATM   16  H           0       0.920  -3.038   3.608                       H
HETATM   17  H           0       0.462  -5.009   1.882                       H
HETATM   18  C           0       2.808  -5.422   0.016                       C
HETATM   19  C           0       4.023  -5.307  -0.620                       C
HETATM   20  H           0       2.104  -6.204  -0.257                       H
HETATM   21  C           0       4.674  -3.393   0.752                       C
HETATM   22  C           0       4.953  -4.293  -0.253                       C
HETATM   23  H           0       4.290  -6.010  -1.404                       H
HETATM   24  H           0       5.410  -2.649   1.040                       H
HETATM   25  H           0       5.911  -4.244  -0.764                       H
HETATM   26  H           0       2.098   0.179  -1.629                       H
HETATM   27  H           0       4.069  -0.487   0.051                       H
HETATM   28 Si           0       3.364  -1.014   3.158                      Si
HETATM   29  C           0       2.497  -0.595   4.776                       C
HETATM   30  C           0       5.220  -0.722   3.296                       C
HETATM   31  H           0       5.740  -0.798   2.336                       H
HETATM   32  H           0       5.680  -1.440   3.985                       H
HETATM   33  H           0       5.409   0.285   3.689                       H
HETATM   34  H           0       2.669   0.454   5.044                       H
HETATM   35  H           0       1.413  -0.749   4.728                       H
HETATM   36  H           0       2.884  -1.215   5.593                       H
HETATM   37  H           0       0.541   0.453   2.423                       H
HETATM   38  H           0      -0.081   0.781  -0.158                       H
HETATM   39  C           0      -0.090  -3.038  -4.521                       C
HETATM   40  C           0       2.230  -3.319  -5.563                       C
HETATM   41  H           0      -0.018  -1.963  -4.711                       H
HETATM   42  H           0      -1.123  -3.358  -4.669                       H
HETATM   43  C           0       0.802  -3.828  -5.490                       C
HETATM   44  H           0       2.832  -3.529  -4.684                       H
HETATM   45  H           0       2.304  -2.261  -5.812                       H
HETATM   46  H           0       0.354  -3.751  -6.488                       H
HETATM   47  H           0       0.795  -4.886  -5.207                       H
HETATM   48  O           0       1.913  -1.853  -3.219                       O
HETATM   49  C           0       1.175  -2.580  -2.562                       C
HETATM   50  O           0       1.212  -2.797  -1.285                       O
HETATM   51  C           0       6.168  -2.693  -6.771                       C
HETATM   52  H           0       6.784  -3.311  -6.113                       H
HETATM   53  H           0       6.295  -1.642  -6.513                       H
HETATM   54  C           0       6.380  -2.992  -8.242                       C
HETATM   55  C           0       5.884  -4.396  -8.538                       C
HETATM   56  H           0       7.447  -2.922  -8.480                       H
HETATM   57  H           0       5.853  -2.260  -8.863                       H
HETATM   58  H           0       5.812  -4.617  -9.602                       H
HETATM   59  H           0       6.473  -5.172  -8.041                       H
HETATM   60  O           0       4.766  -2.980  -6.397                       O
HETATM   61  C           0       4.069  -3.860  -7.047                       C
HETATM   62  O           0       2.859  -4.079  -6.713                       O
HETATM   63  O           0       4.502  -4.557  -8.050                       O
HETATM   64  O           0       0.176  -3.309  -3.142                       O
END
