# Supplementary material for: Data on electronic structures for the study of ligand effects on the zirconocene-mediated trimethylene carbonate polymerization
Source: Data Brief. 2018 Sep 19;20:1867–9. doi: 10.1016/j.dib.2018.09.042 (PMC6168794; doi:10.1016/j.dib.2018.09.042)
Supplement: Supplementary file 2 — Supplementary material [file mmc2.zip › C11_Re.pdb]

TITLE      C11_Re
HETATM    1  C           0       2.327  -4.852   0.952                       C
HETATM    2  C           0       2.598  -4.652  -0.438                       C
HETATM    3  C           0       2.948  -3.809   1.668                       C
HETATM    4  C           0       3.563  -2.872   0.769                       C
HETATM    5  C           0       3.349  -3.418  -0.559                       C
HETATM    6  C           0       0.316  -0.187  -0.297                       C
HETATM    7  C           0       1.731  -0.272  -0.412                       C
HETATM    8  C           0      -0.016  -0.291   1.072                       C
HETATM    9  C           0       2.304  -0.397   0.899                       C
HETATM   10  C           0       1.194  -0.433   1.803                       C
HETATM   11 Zr           0       1.124  -2.554   0.421                      Zr
HETATM   12  C           0      -0.167  -3.249   2.138                       C
HETATM   13  H           0       0.280  -3.158   3.136                       H
HETATM   14  H           0      -1.124  -2.713   2.155                       H
HETATM   15  H           0      -0.371  -4.316   1.969                       H
HETATM   16  H           0       2.925  -3.710   2.747                       H
HETATM   17  H           0       1.792  -5.689   1.383                       H
HETATM   18  C           0       2.283  -5.419  -1.592                       C
HETATM   19  C           0       2.701  -4.967  -2.824                       C
HETATM   20  H           0       1.749  -6.359  -1.491                       H
HETATM   21  C           0       3.740  -2.976  -1.857                       C
HETATM   22  C           0       3.424  -3.746  -2.955                       C
HETATM   23  H           0       2.503  -5.560  -3.712                       H
HETATM   24  H           0       4.327  -2.070  -1.975                       H
HETATM   25  H           0       3.754  -3.432  -3.942                       H
HETATM   26  H           0      -0.382  -0.065  -1.117                       H
HETATM   27  H           0       2.285  -0.226  -1.341                       H
HETATM   28 Si           0       4.027  -1.100   1.246                      Si
HETATM   29  C           0       4.459  -0.993   3.073                       C
HETATM   30  C           0       5.358  -0.315   0.171                       C
HETATM   31  H           0       5.053  -0.194  -0.873                       H
HETATM   32  H           0       6.277  -0.912   0.187                       H
HETATM   33  H           0       5.602   0.682   0.557                       H
HETATM   34  H           0       4.584   0.053   3.376                       H
HETATM   35  H           0       3.693  -1.436   3.720                       H
HETATM   36  H           0       5.404  -1.512   3.276                       H
HETATM   37  H           0      -1.013  -0.268   1.493                       H
HETATM   38  H           0       1.260  -0.544   2.879                       H
HETATM   39  C           0      -2.031  -4.180  -4.056                       C
HETATM   40  C           0      -0.549  -2.320  -4.627                       C
HETATM   41  H           0      -2.941  -3.576  -4.080                       H
HETATM   42  H           0      -2.290  -5.233  -4.164                       H
HETATM   43  C           0      -1.003  -3.698  -5.056                       C
HETATM   44  H           0       0.310  -1.953  -5.187                       H
HETATM   45  H           0      -1.358  -1.589  -4.682                       H
HETATM   46  H           0      -1.462  -3.615  -6.045                       H
HETATM   47  H           0      -0.155  -4.391  -5.106                       H
HETATM   48  O           0      -0.073  -2.358  -3.231                       O
HETATM   49  C           0      -0.568  -3.218  -2.376                       C
HETATM   50  O           0      -0.147  -3.215  -1.201                       O
HETATM   51  C           0      -4.313   0.693  -8.669                       C
HETATM   52  H           0      -3.562   1.283  -9.208                       H
HETATM   53  H           0      -5.006   1.378  -8.175                       H
HETATM   54  C           0      -5.010  -0.292  -9.588                       C
HETATM   55  C           0      -3.983  -1.319 -10.022                       C
HETATM   56  H           0      -5.420   0.228 -10.460                       H
HETATM   57  H           0      -5.840  -0.780  -9.065                       H
HETATM   58  H           0      -4.423  -2.161 -10.560                       H
HETATM   59  H           0      -3.206  -0.869 -10.652                       H
HETATM   60  O           0      -3.639   0.001  -7.588                       O
HETATM   61  C           0      -3.153  -1.242  -7.723                       C
HETATM   62  O           0      -2.570  -1.768  -6.799                       O
HETATM   63  O           0      -3.331  -1.912  -8.871                       O
HETATM   64  O           0      -1.498  -4.085  -2.688                       O
END
