# Supplementary material for: Data on electronic structures for the study of ligand effects on the zirconocene-mediated trimethylene carbonate polymerization
Source: Data Brief. 2018 Sep 19;20:1867–9. doi: 10.1016/j.dib.2018.09.042 (PMC6168794; doi:10.1016/j.dib.2018.09.042)
Supplement: Supplementary file 2 — Supplementary material [file mmc2.zip › C11_Ts.pdb]

TITLE      C11_Ts
HETATM    1  C           0       0.988  -4.052   2.224                       C
HETATM    2  C           0       2.062  -4.520   1.406                       C
HETATM    3  C           0       1.464  -2.959   2.979                       C
HETATM    4  C           0       2.815  -2.641   2.614                       C
HETATM    5  C           0       3.191  -3.640   1.627                       C
HETATM    6  C           0       2.447  -0.140  -0.918                       C
HETATM    7  C           0       3.420  -0.560   0.028                       C
HETATM    8  C           0       1.399   0.487  -0.208                       C
HETATM    9  C           0       3.005  -0.162   1.346                       C
HETATM   10  C           0       1.733   0.469   1.174                       C
HETATM   11 Zr           0       1.455  -1.996   0.619                      Zr
HETATM   12  C           0      -0.676  -1.481   1.189                       C
HETATM   13  H           0      -0.814  -1.033   2.180                       H
HETATM   14  H           0      -1.120  -0.797   0.454                       H
HETATM   15  H           0      -1.245  -2.422   1.172                       H
HETATM   16  H           0       0.871  -2.410   3.700                       H
HETATM   17  H           0       0.002  -4.494   2.297                       H
HETATM   18  C           0       2.168  -5.612   0.503                       C
HETATM   19  C           0       3.362  -5.820  -0.150                       C
HETATM   20  H           0       1.324  -6.280   0.357                       H
HETATM   21  C           0       4.402  -3.883   0.917                       C
HETATM   22  C           0       4.475  -4.956   0.056                       C
HETATM   23  H           0       3.469  -6.668  -0.821                       H
HETATM   24  H           0       5.273  -3.259   1.089                       H
HETATM   25  H           0       5.407  -5.165  -0.462                       H
HETATM   26  H           0       2.488  -0.312  -1.986                       H
HETATM   27  H           0       4.338  -1.081  -0.215                       H
HETATM   28 Si           0       3.634  -0.969   2.937                      Si
HETATM   29  C           0       2.897  -0.146   4.460                       C
HETATM   30  C           0       5.515  -1.015   3.034                       C
HETATM   31  H           0       5.987  -1.341   2.102                       H
HETATM   32  H           0       5.848  -1.688   3.833                       H
HETATM   33  H           0       5.898  -0.012   3.260                       H
HETATM   34  H           0       3.270   0.880   4.561                       H
HETATM   35  H           0       1.803  -0.097   4.428                       H
HETATM   36  H           0       3.177  -0.691   5.369                       H
HETATM   37  H           0       1.116   0.872   1.967                       H
HETATM   38  H           0       0.497   0.906  -0.636                       H
HETATM   39  C           0      -0.137  -3.863  -4.355                       C
HETATM   40  C           0       2.289  -3.718  -5.070                       C
HETATM   41  H           0      -0.278  -2.851  -4.750                       H
HETATM   42  H           0      -1.048  -4.438  -4.523                       H
HETATM   43  C           0       1.045  -4.558  -5.042                       C
HETATM   44  H           0       3.183  -4.002  -4.542                       H
HETATM   45  H           0       2.255  -2.717  -5.474                       H
HETATM   46  H           0       0.746  -4.759  -6.076                       H
HETATM   47  H           0       1.239  -5.522  -4.562                       H
HETATM   48  O           0       1.953  -2.726  -3.225                       O
HETATM   49  C           0       1.057  -3.136  -2.456                       C
HETATM   50  O           0       1.035  -2.988  -1.189                       O
HETATM   51  C           0       6.133  -2.839  -7.036                       C
HETATM   52  H           0       6.872  -3.491  -6.560                       H
HETATM   53  H           0       6.259  -1.822  -6.664                       H
HETATM   54  C           0       6.171  -2.935  -8.549                       C
HETATM   55  C           0       5.731  -4.330  -8.948                       C
HETATM   56  H           0       7.189  -2.748  -8.908                       H
HETATM   57  H           0       5.514  -2.182  -8.997                       H
HETATM   58  H           0       5.552  -4.436 -10.018                       H
HETATM   59  H           0       6.439  -5.099  -8.625                       H
HETATM   60  O           0       4.820  -3.251  -6.534                       O
HETATM   61  C           0       4.070  -4.121  -7.189                       C
HETATM   62  O           0       2.966  -4.450  -6.730                       O
HETATM   63  O           0       4.444  -4.654  -8.332                       O
HETATM   64  O           0      -0.011  -3.805  -2.929                       O
END
