# Supplementary material for: Data on electronic structures for the study of ligand effects on the zirconocene-mediated trimethylene carbonate polymerization
Source: Data Brief. 2018 Sep 19;20:1867–9. doi: 10.1016/j.dib.2018.09.042 (PMC6168794; doi:10.1016/j.dib.2018.09.042)
Supplement: Supplementary file 2 — Supplementary material [file mmc2.zip › C12_cation.pdb]

TITLE      C12_cation 
HETATM    1  C           0      -0.131   0.229  -0.054                       C
HETATM    2  C           0      -0.335   0.074   1.366                       C
HETATM    3  C           0       0.469   0.392   2.493                       C
HETATM    4  C           0       0.000   0.064   3.754                       C
HETATM    5  C           0      -1.265  -0.552   3.934                       C
HETATM    6  C           0      -2.095  -0.818   2.860                       C
HETATM    7  C           0      -1.647  -0.501   1.553                       C
HETATM    8  C           0      -2.253  -0.620   0.249                       C
HETATM    9  C           0      -1.264  -0.288  -0.738                       C
HETATM   10  C           0      -1.456  -0.319  -2.198                       C
HETATM   11  C           0      -2.740  -0.463  -2.760                       C
HETATM   12  C           0      -2.911  -0.500  -4.142                       C
HETATM   13  C           0      -1.805  -0.400  -4.989                       C
HETATM   14  C           0      -0.524  -0.265  -4.445                       C
HETATM   15  C           0      -0.350  -0.223  -3.065                       C
HETATM   16  C           0      -3.396   3.852   0.585                       C
HETATM   17  C           0      -4.333   2.769   0.422                       C
HETATM   18  C           0      -5.194   2.395  -0.646                       C
HETATM   19  C           0      -6.021   1.298  -0.477                       C
HETATM   20  C           0      -6.004   0.538   0.722                       C
HETATM   21  C           0      -5.136   0.841   1.754                       C
HETATM   22  C           0      -4.273   1.959   1.618                       C
HETATM   23  C           0      -3.254   2.523   2.467                       C
HETATM   24  C           0      -2.802   3.747   1.873                       C
HETATM   25  C           0      -1.756   4.635   2.411                       C
HETATM   26  C           0      -0.880   4.196   3.424                       C
HETATM   27  C           0       0.103   5.044   3.930                       C
HETATM   28  C           0       0.227   6.345   3.438                       C
HETATM   29  C           0      -0.639   6.796   2.437                       C
HETATM   30  C           0      -1.620   5.950   1.927                       C
HETATM   31  H           0       0.772   0.605  -0.514                       H
HETATM   32  H           0       1.454   0.829   2.359                       H
HETATM   33  H           0       0.621   0.261   4.623                       H
HETATM   34  H           0      -1.582  -0.821   4.937                       H
HETATM   35  H           0      -3.058  -1.297   3.007                       H
HETATM   36  H           0      -3.210  -1.085   0.053                       H
HETATM   37  H           0      -3.611  -0.539  -2.116                       H
HETATM   38  H           0      -3.908  -0.612  -4.558                       H
HETATM   39  H           0      -1.938  -0.434  -6.066                       H
HETATM   40  H           0       0.341  -0.199  -5.098                       H
HETATM   41  H           0       0.653  -0.144  -2.657                       H
HETATM   42  H           0      -3.229   4.647  -0.127                       H
HETATM   43  H           0      -5.238   2.994  -1.551                       H
HETATM   44  H           0      -6.713   1.024  -1.267                       H
HETATM   45  H           0      -6.691  -0.296   0.826                       H
HETATM   46  H           0      -5.136   0.259   2.670                       H
HETATM   47  H           0      -3.013   2.177   3.463                       H
HETATM   48  H           0      -0.962   3.185   3.814                       H
HETATM   49  H           0       0.771   4.690   4.710                       H
HETATM   50  H           0       0.990   7.007   3.836                       H
HETATM   51  H           0      -0.555   7.810   2.060                       H
HETATM   52  H           0      -2.303   6.321   1.169                       H
HETATM   53 Zr           0      -1.968   1.825   0.471                      Zr
HETATM   54  C           0      -0.929   3.152  -1.027                       C
HETATM   55  H           0      -1.653   3.381  -1.827                       H
HETATM   56  H           0      -0.629   4.115  -0.593                       H
HETATM   57  H           0      -0.055   2.704  -1.512                       H
END
