# Supplementary material for: Data on electronic structures for the study of ligand effects on the zirconocene-mediated trimethylene carbonate polymerization
Source: Data Brief. 2018 Sep 19;20:1867–9. doi: 10.1016/j.dib.2018.09.042 (PMC6168794; doi:10.1016/j.dib.2018.09.042)
Supplement: Supplementary file 2 — Supplementary material [file mmc2.zip › C12_complex.pdb]

TITLE      C12_complex
HETATM    1  C           0      -0.046  -0.075  -0.186                       C
HETATM    2  C           0      -0.194  -0.408   1.204                       C
HETATM    3  C           0       0.741  -0.547   2.261                       C
HETATM    4  C           0       0.284  -0.938   3.503                       C
HETATM    5  C           0      -1.097  -1.171   3.743                       C
HETATM    6  C           0      -2.034  -1.016   2.741                       C
HETATM    7  C           0      -1.595  -0.641   1.444                       C
HETATM    8  C           0      -2.282  -0.443   0.188                       C
HETATM    9  C           0      -1.296  -0.242  -0.837                       C
HETATM   10  C           0      -1.539  -0.215  -2.291                       C
HETATM   11  C           0      -2.846  -0.179  -2.812                       C
HETATM   12  C           0      -3.066  -0.188  -4.187                       C
HETATM   13  C           0      -1.988  -0.237  -5.073                       C
HETATM   14  C           0      -0.686  -0.281  -4.571                       C
HETATM   15  C           0      -0.464  -0.272  -3.196                       C
HETATM   16  C           0      -3.119   3.843   0.625                       C
HETATM   17  C           0      -4.008   2.722   0.511                       C
HETATM   18  C           0      -4.880   2.292  -0.529                       C
HETATM   19  C           0      -5.727   1.232  -0.286                       C
HETATM   20  C           0      -5.726   0.554   0.968                       C
HETATM   21  C           0      -4.858   0.912   1.976                       C
HETATM   22  C           0      -3.975   2.006   1.766                       C
HETATM   23  C           0      -3.021   2.669   2.609                       C
HETATM   24  C           0      -2.590   3.861   1.946                       C
HETATM   25  C           0      -1.780   4.946   2.537                       C
HETATM   26  C           0      -1.835   5.193   3.922                       C
HETATM   27  C           0      -1.129   6.255   4.489                       C
HETATM   28  C           0      -0.348   7.091   3.684                       C
HETATM   29  C           0      -0.283   6.856   2.308                       C
HETATM   30  C           0      -0.992   5.797   1.740                       C
HETATM   31  H           0       0.897   0.144  -0.671                       H
HETATM   32  H           0       1.801  -0.398   2.075                       H
HETATM   33  H           0       0.992  -1.093   4.313                       H
HETATM   34  H           0      -1.415  -1.497   4.729                       H
HETATM   35  H           0      -3.083  -1.225   2.923                       H
HETATM   36  H           0      -3.330  -0.654   0.022                       H
HETATM   37  H           0      -3.696  -0.131  -2.140                       H
HETATM   38  H           0      -4.083  -0.160  -4.568                       H
HETATM   39  H           0      -2.161  -0.249  -6.146                       H
HETATM   40  H           0       0.160  -0.331  -5.251                       H
HETATM   41  H           0       0.555  -0.334  -2.825                       H
HETATM   42  H           0      -3.001   4.623  -0.114                       H
HETATM   43  H           0      -4.909   2.826  -1.474                       H
HETATM   44  H           0      -6.430   0.919  -1.052                       H
HETATM   45  H           0      -6.434  -0.253   1.129                       H
HETATM   46  H           0      -4.880   0.405   2.936                       H
HETATM   47  H           0      -2.783   2.389   3.628                       H
HETATM   48  H           0      -2.467   4.573   4.550                       H
HETATM   49  H           0      -1.213   6.447   5.555                       H
HETATM   50  H           0       0.183   7.932   4.122                       H
HETATM   51  H           0       0.309   7.507   1.670                       H
HETATM   52  H           0      -0.932   5.629   0.669                       H
HETATM   53 Zr           0      -1.559   1.850   0.693                      Zr
HETATM   54  C           0      -1.117   2.862  -1.287                       C
HETATM   55  H           0      -1.950   2.793  -1.997                       H
HETATM   56  H           0      -0.886   3.926  -1.145                       H
HETATM   57  H           0      -0.249   2.380  -1.752                       H
HETATM   58  C           0       2.785   4.454   3.273                       C
HETATM   59  C           0       1.356   3.345   4.937                       C
HETATM   60  H           0       2.342   5.443   3.425                       H
HETATM   61  H           0       3.769   4.560   2.819                       H
HETATM   62  C           0       2.793   3.623   4.542                       C
HETATM   63  H           0       1.261   2.588   5.716                       H
HETATM   64  H           0       0.823   4.251   5.237                       H
HETATM   65  H           0       3.298   4.170   5.344                       H
HETATM   66  H           0       3.339   2.686   4.381                       H
HETATM   67  O           0       0.609   2.791   3.804                       O
HETATM   68  C           0       0.937   3.064   2.561                       C
HETATM   69  O           0       0.257   2.588   1.638                       O
HETATM   70  O           0       1.981   3.794   2.245                       O
END
