# Supplementary material for: Data on electronic structures for the study of ligand effects on the zirconocene-mediated trimethylene carbonate polymerization
Source: Data Brief. 2018 Sep 19;20:1867–9. doi: 10.1016/j.dib.2018.09.042 (PMC6168794; doi:10.1016/j.dib.2018.09.042)
Supplement: Supplementary file 2 — Supplementary material [file mmc2.zip › C12_Pr.pdb]

TITLE      C12_Pr 
HETATM    1  C           0      -0.452  -0.660  -0.076                       C
HETATM    2  C           0      -0.627  -0.860   1.329                       C
HETATM    3  C           0       0.195  -1.447   2.321                       C
HETATM    4  C           0      -0.282  -1.531   3.614                       C
HETATM    5  C           0      -1.558  -1.012   3.966                       C
HETATM    6  C           0      -2.374  -0.413   3.027                       C
HETATM    7  C           0      -1.931  -0.349   1.681                       C
HETATM    8  C           0      -2.534   0.154   0.477                       C
HETATM    9  C           0      -1.658  -0.145  -0.620                       C
HETATM   10  C           0      -1.963   0.034  -2.054                       C
HETATM   11  C           0      -3.289   0.228  -2.484                       C
HETATM   12  C           0      -3.592   0.357  -3.839                       C
HETATM   13  C           0      -2.578   0.290  -4.797                       C
HETATM   14  C           0      -1.258   0.087  -4.386                       C
HETATM   15  C           0      -0.955  -0.041  -3.033                       C
HETATM   16  C           0      -1.477   4.122  -0.044                       C
HETATM   17  C           0      -2.742   3.521   0.251                       C
HETATM   18  C           0      -3.865   3.192  -0.559                       C
HETATM   19  C           0      -5.010   2.729   0.051                       C
HETATM   20  C           0      -5.075   2.541   1.464                       C
HETATM   21  C           0      -3.996   2.820   2.274                       C
HETATM   22  C           0      -2.808   3.336   1.684                       C
HETATM   23  C           0      -1.586   3.832   2.239                       C
HETATM   24  C           0      -0.810   4.404   1.188                       C
HETATM   25  C           0       0.453   5.156   1.342                       C
HETATM   26  C           0       1.092   5.257   2.591                       C
HETATM   27  C           0       2.263   5.998   2.736                       C
HETATM   28  C           0       2.824   6.657   1.640                       C
HETATM   29  C           0       2.197   6.571   0.395                       C
HETATM   30  C           0       1.024   5.833   0.249                       C
HETATM   31  H           0       0.416  -0.969  -0.642                       H
HETATM   32  H           0       1.171  -1.844   2.058                       H
HETATM   33  H           0       0.322  -2.024   4.373                       H
HETATM   34  H           0      -1.905  -1.104   4.994                       H
HETATM   35  H           0      -3.355  -0.033   3.296                       H
HETATM   36  H           0      -3.544   0.530   0.400                       H
HETATM   37  H           0      -4.092   0.259  -1.756                       H
HETATM   38  H           0      -4.624   0.499  -4.147                       H
HETATM   39  H           0      -2.814   0.386  -5.852                       H
HETATM   40  H           0      -0.461   0.027  -5.122                       H
HETATM   41  H           0       0.077  -0.192  -2.735                       H
HETATM   42  H           0      -1.151   4.424  -1.029                       H
HETATM   43  H           0      -3.826   3.344  -1.634                       H
HETATM   44  H           0      -5.890   2.513  -0.549                       H
HETATM   45  H           0      -6.003   2.187   1.904                       H
HETATM   46  H           0      -4.061   2.703   3.352                       H
HETATM   47  H           0      -1.336   3.835   3.291                       H
HETATM   48  H           0       0.678   4.746   3.454                       H
HETATM   49  H           0       2.738   6.066   3.711                       H
HETATM   50  H           0       3.735   7.237   1.755                       H
HETATM   51  H           0       2.617   7.086  -0.464                       H
HETATM   52  H           0       0.543   5.797  -0.723                       H
HETATM   53 Zr           0      -0.756   1.852   0.851                      Zr
HETATM   54  C           0       0.703   2.201  -0.839                       C
HETATM   55  H           0       0.248   2.182  -1.836                       H
HETATM   56  H           0       1.210   3.164  -0.708                       H
HETATM   57  H           0       1.467   1.411  -0.802                       H
HETATM   58  C           0       3.078   1.810   4.864                       C
HETATM   59  C           0       1.487   0.607   6.460                       C
HETATM   60  H           0       2.738   2.772   5.258                       H
HETATM   61  H           0       4.138   1.878   4.613                       H
HETATM   62  C           0       2.895   0.693   5.901                       C
HETATM   63  H           0       0.742   0.255   5.750                       H
HETATM   64  H           0       1.144   1.527   6.931                       H
HETATM   65  H           0       3.592   0.885   6.727                       H
HETATM   66  H           0       3.174  -0.266   5.450                       H
HETATM   67  O           0       0.499   2.358   4.495                       O
HETATM   68  C           0       1.115   1.907   3.533                       C
HETATM   69  O           0       0.667   1.702   2.338                       O
HETATM   70  C           0      -1.792  -0.409   8.827                       C
HETATM   71  H           0      -2.366  -1.140   8.251                       H
HETATM   72  H           0      -2.325   0.540   8.851                       H
HETATM   73  C           0      -1.384  -0.917  10.197                       C
HETATM   74  C           0      -0.397  -2.056  10.027                       C
HETATM   75  H           0      -2.270  -1.273  10.733                       H
HETATM   76  H           0      -0.941  -0.109  10.790                       H
HETATM   77  H           0       0.094  -2.348  10.955                       H
HETATM   78  H           0      -0.837  -2.937   9.552                       H
HETATM   79  O           0      -0.587  -0.117   8.019                       O
HETATM   80  C           0       0.534  -0.728   8.247                       C
HETATM   81  O           0       1.563  -0.441   7.553                       O
HETATM   82  O           0       0.715  -1.634   9.157                       O
HETATM   83  O           0       2.424   1.532   3.623                       O
END
