# Supplementary material for: Data on electronic structures for the study of ligand effects on the zirconocene-mediated trimethylene carbonate polymerization
Source: Data Brief. 2018 Sep 19;20:1867–9. doi: 10.1016/j.dib.2018.09.042 (PMC6168794; doi:10.1016/j.dib.2018.09.042)
Supplement: Supplementary file 2 — Supplementary material [file mmc2.zip › C12_Re.pdb]

TITLE      C12_R 
HETATM    1  C           0      -0.020  -0.071  -0.263                       C
HETATM    2  C           0      -0.126  -0.416   1.127                       C
HETATM    3  C           0       0.843  -0.571   2.150                       C
HETATM    4  C           0       0.425  -0.969   3.404                       C
HETATM    5  C           0      -0.950  -1.193   3.687                       C
HETATM    6  C           0      -1.918  -1.023   2.718                       C
HETATM    7  C           0      -1.519  -0.642   1.410                       C
HETATM    8  C           0      -2.246  -0.430   0.179                       C
HETATM    9  C           0      -1.292  -0.221  -0.875                       C
HETATM   10  C           0      -1.582  -0.171  -2.320                       C
HETATM   11  C           0      -2.905  -0.174  -2.798                       C
HETATM   12  C           0      -3.172  -0.159  -4.165                       C
HETATM   13  C           0      -2.123  -0.145  -5.087                       C
HETATM   14  C           0      -0.804  -0.150  -4.628                       C
HETATM   15  C           0      -0.537  -0.166  -3.261                       C
HETATM   16  C           0      -3.114   3.816   0.560                       C
HETATM   17  C           0      -3.985   2.676   0.522                       C
HETATM   18  C           0      -4.879   2.185  -0.471                       C
HETATM   19  C           0      -5.700   1.123  -0.155                       C
HETATM   20  C           0      -5.648   0.502   1.127                       C
HETATM   21  C           0      -4.759   0.921   2.092                       C
HETATM   22  C           0      -3.904   2.021   1.807                       C
HETATM   23  C           0      -2.943   2.741   2.593                       C
HETATM   24  C           0      -2.551   3.907   1.864                       C
HETATM   25  C           0      -1.727   5.023   2.376                       C
HETATM   26  C           0      -1.657   5.278   3.758                       C
HETATM   27  C           0      -0.912   6.349   4.255                       C
HETATM   28  C           0      -0.225   7.191   3.375                       C
HETATM   29  C           0      -0.292   6.954   1.999                       C
HETATM   30  C           0      -1.034   5.883   1.505                       C
HETATM   31  H           0       0.908   0.147  -0.774                       H
HETATM   32  H           0       1.897  -0.423   1.931                       H
HETATM   33  H           0       1.158  -1.132   4.189                       H
HETATM   34  H           0      -1.237  -1.522   4.681                       H
HETATM   35  H           0      -2.963  -1.224   2.934                       H
HETATM   36  H           0      -3.300  -0.632   0.046                       H
HETATM   37  H           0      -3.734  -0.179  -2.097                       H
HETATM   38  H           0      -4.202  -0.162  -4.511                       H
HETATM   39  H           0      -2.332  -0.137  -6.153                       H
HETATM   40  H           0       0.019  -0.151  -5.336                       H
HETATM   41  H           0       0.496  -0.194  -2.926                       H
HETATM   42  H           0      -3.031   4.560  -0.220                       H
HETATM   43  H           0      -4.944   2.674  -1.438                       H
HETATM   44  H           0      -6.419   0.763  -0.885                       H
HETATM   45  H           0      -6.334  -0.311   1.345                       H
HETATM   46  H           0      -4.741   0.457   3.074                       H
HETATM   47  H           0      -2.667   2.509   3.613                       H
HETATM   48  H           0      -2.216   4.651   4.447                       H
HETATM   49  H           0      -0.868   6.528   5.326                       H
HETATM   50  H           0       0.346   8.031   3.758                       H
HETATM   51  H           0       0.234   7.607   1.307                       H
HETATM   52  H           0      -1.067   5.709   0.434                       H
HETATM   53 Zr           0      -1.508   1.860   0.680                      Zr
HETATM   54  C           0      -1.030   2.885  -1.286                       C
HETATM   55  H           0      -1.840   2.804  -2.021                       H
HETATM   56  H           0      -0.817   3.950  -1.136                       H
HETATM   57  H           0      -0.141   2.416  -1.724                       H
HETATM   58  C           0       2.645   4.369   3.616                       C
HETATM   59  C           0       1.070   3.216   5.094                       C
HETATM   60  H           0       2.207   5.359   3.769                       H
HETATM   61  H           0       3.662   4.469   3.239                       H
HETATM   62  C           0       2.536   3.501   4.852                       C
HETATM   63  H           0       0.899   2.461   5.861                       H
HETATM   64  H           0       0.515   4.121   5.337                       H
HETATM   65  H           0       2.929   4.039   5.718                       H
HETATM   66  H           0       3.101   2.570   4.723                       H
HETATM   67  O           0       0.460   2.638   3.885                       O
HETATM   68  C           0       0.871   2.994   2.693                       C
HETATM   69  O           0       0.272   2.556   1.690                       O
HETATM   70  C           0      -0.062   7.868   9.068                       C
HETATM   71  H           0      -0.728   7.333   9.756                       H
HETATM   72  H           0      -0.623   8.678   8.599                       H
HETATM   73  C           0       1.193   8.347   9.772                       C
HETATM   74  C           0       1.984   7.121  10.184                       C
HETATM   75  H           0       0.930   8.943  10.653                       H
HETATM   76  H           0       1.788   8.979   9.103                       H
HETATM   77  H           0       2.981   7.363  10.557                       H
HETATM   78  H           0       1.455   6.540  10.948                       H
HETATM   79  O           0       0.272   6.966   7.983                       O
HETATM   80  C           0       1.360   6.172   8.016                       C
HETATM   81  O           0       1.575   5.407   7.103                       O
HETATM   82  O           0       2.213   6.251   9.048                       O
HETATM   83  O           0       1.908   3.768   2.495                       O
END
