# Supplementary material for: Data on electronic structures for the study of ligand effects on the zirconocene-mediated trimethylene carbonate polymerization
Source: Data Brief. 2018 Sep 19;20:1867–9. doi: 10.1016/j.dib.2018.09.042 (PMC6168794; doi:10.1016/j.dib.2018.09.042)
Supplement: Supplementary file 2 — Supplementary material [file mmc2.zip › C12_TS.pdb]

TITLE      C12_ts 
HETATM    1  C           0      -0.056  -0.092   0.234                       C
HETATM    2  C           0      -0.174   0.014   1.656                       C
HETATM    3  C           0       0.791   0.118   2.689                       C
HETATM    4  C           0       0.360   0.152   3.999                       C
HETATM    5  C           0      -1.025   0.120   4.321                       C
HETATM    6  C           0      -1.989   0.045   3.335                       C
HETATM    7  C           0      -1.578  -0.028   1.978                       C
HETATM    8  C           0      -2.298  -0.164   0.736                       C
HETATM    9  C           0      -1.340  -0.330  -0.321                       C
HETATM   10  C           0      -1.637  -0.688  -1.722                       C
HETATM   11  C           0      -2.955  -0.943  -2.141                       C
HETATM   12  C           0      -3.231  -1.311  -3.456                       C
HETATM   13  C           0      -2.195  -1.439  -4.384                       C
HETATM   14  C           0      -0.880  -1.200  -3.981                       C
HETATM   15  C           0      -0.604  -0.831  -2.667                       C
HETATM   16  C           0      -3.041   3.918  -0.376                       C
HETATM   17  C           0      -3.934   2.852  -0.026                       C
HETATM   18  C           0      -4.812   2.041  -0.798                       C
HETATM   19  C           0      -5.664   1.176  -0.145                       C
HETATM   20  C           0      -5.659   1.065   1.277                       C
HETATM   21  C           0      -4.791   1.803   2.051                       C
HETATM   22  C           0      -3.909   2.718   1.414                       C
HETATM   23  C           0      -2.966   3.673   1.915                       C
HETATM   24  C           0      -2.521   4.483   0.825                       C
HETATM   25  C           0      -1.682   5.695   0.923                       C
HETATM   26  C           0      -1.563   6.380   2.146                       C
HETATM   27  C           0      -0.810   7.550   2.241                       C
HETATM   28  C           0      -0.158   8.063   1.116                       C
HETATM   29  C           0      -0.273   7.397  -0.106                       C
HETATM   30  C           0      -1.028   6.230  -0.202                       C
HETATM   31  H           0       0.882  -0.103  -0.306                       H
HETATM   32  H           0       1.850   0.130   2.446                       H
HETATM   33  H           0       1.090   0.182   4.804                       H
HETATM   34  H           0      -1.327   0.133   5.364                       H
HETATM   35  H           0      -3.043  -0.008   3.589                       H
HETATM   36  H           0      -3.365  -0.321   0.659                       H
HETATM   37  H           0      -3.774  -0.854  -1.435                       H
HETATM   38  H           0      -4.257  -1.506  -3.755                       H
HETATM   39  H           0      -2.410  -1.731  -5.408                       H
HETATM   40  H           0      -0.064  -1.304  -4.691                       H
HETATM   41  H           0       0.427  -0.658  -2.375                       H
HETATM   42  H           0      -2.912   4.315  -1.372                       H
HETATM   43  H           0      -4.837   2.139  -1.879                       H
HETATM   44  H           0      -6.369   0.581  -0.717                       H
HETATM   45  H           0      -6.365   0.390   1.753                       H
HETATM   46  H           0      -4.809   1.728   3.134                       H
HETATM   47  H           0      -2.713   3.819   2.956                       H
HETATM   48  H           0      -2.083   6.007   3.022                       H
HETATM   49  H           0      -0.751   8.076   3.191                       H
HETATM   50  H           0       0.421   8.979   1.188                       H
HETATM   51  H           0       0.223   7.788  -0.989                       H
HETATM   52  H           0      -1.106   5.728  -1.161                       H
HETATM   53 Zr           0      -1.460   2.150   0.531                      Zr
HETATM   54  C           0      -0.733   2.538  -1.580                       C
HETATM   55  H           0      -1.438   2.226  -2.359                       H
HETATM   56  H           0      -0.513   3.603  -1.723                       H
HETATM   57  H           0       0.199   1.978  -1.733                       H
HETATM   58  C           0       2.349   5.093   3.272                       C
HETATM   59  C           0       1.290   4.077   5.344                       C
HETATM   60  H           0       1.664   5.943   3.358                       H
HETATM   61  H           0       3.306   5.441   2.883                       H
HETATM   62  C           0       2.567   4.418   4.633                       C
HETATM   63  H           0       0.954   3.059   5.454                       H
HETATM   64  H           0       0.576   4.854   5.573                       H
HETATM   65  H           0       3.128   5.122   5.257                       H
HETATM   66  H           0       3.187   3.526   4.507                       H
HETATM   67  O           0       0.070   3.854   3.600                       O
HETATM   68  C           0       0.638   3.682   2.502                       C
HETATM   69  O           0       0.170   3.029   1.509                       O
HETATM   70  C           0      -0.706   3.106   9.139                       C
HETATM   71  H           0      -0.658   2.016   9.233                       H
HETATM   72  H           0      -1.717   3.398   8.858                       H
HETATM   73  C           0      -0.201   3.812  10.383                       C
HETATM   74  C           0       1.283   3.531  10.519                       C
HETATM   75  H           0      -0.734   3.440  11.264                       H
HETATM   76  H           0      -0.382   4.890  10.312                       H
HETATM   77  H           0       1.770   4.143  11.279                       H
HETATM   78  H           0       1.490   2.476  10.721                       H
HETATM   79  O           0       0.113   3.468   7.980                       O
HETATM   80  C           0       1.383   3.812   8.110                       C
HETATM   81  O           0       2.048   4.107   7.105                       O
HETATM   82  O           0       1.981   3.871   9.280                       O
HETATM   83  O           0       1.862   4.193   2.270                       O
END
