# Supplementary material for: Data on electronic structures for the study of ligand effects on the zirconocene-mediated trimethylene carbonate polymerization
Source: Data Brief. 2018 Sep 19;20:1867–9. doi: 10.1016/j.dib.2018.09.042 (PMC6168794; doi:10.1016/j.dib.2018.09.042)
Supplement: Supplementary file 2 — Supplementary material [file mmc2.zip › C13_cation.pdb]

TITLE      C13 cation 
HETATM    1  C           0       0.244   1.385  -0.610                       C
HETATM    2  C           0       0.459   1.482   0.812                       C
HETATM    3  C           0       1.131   2.439   1.619                       C
HETATM    4  C           0       1.169   2.242   2.989                       C
HETATM    5  C           0       0.539   1.121   3.592                       C
HETATM    6  C           0      -0.182   0.211   2.842                       C
HETATM    7  C           0      -0.253   0.387   1.436                       C
HETATM    8  C           0      -0.943  -0.327   0.391                       C
HETATM    9  C           0      -0.554   0.236  -0.866                       C
HETATM   10  C           0      -1.080  -0.169  -2.184                       C
HETATM   11  C           0      -2.302  -0.850  -2.278                       C
HETATM   12  C           0      -2.836  -1.189  -3.522                       C
HETATM   13  C           0      -2.146  -0.882  -4.692                       C
HETATM   14  C           0      -0.915  -0.222  -4.605                       C
HETATM   15  C           0      -0.388   0.140  -3.369                       C
HETATM   16  C           0      -4.210   3.009   0.687                       C
HETATM   17  C           0      -4.483   1.594   0.714                       C
HETATM   18  C           0      -5.159   0.729  -0.189                       C
HETATM   19  C           0      -5.266  -0.613   0.135                       C
HETATM   20  C           0      -4.702  -1.133   1.330                       C
HETATM   21  C           0      -3.980  -0.329   2.194                       C
HETATM   22  C           0      -3.842   1.050   1.891                       C
HETATM   23  C           0      -3.129   2.129   2.528                       C
HETATM   24  C           0      -3.447   3.344   1.838                       C
HETATM   25  C           0      -2.896   4.676   2.152                       C
HETATM   26  C           0      -1.742   4.801   2.941                       C
HETATM   27  C           0      -1.185   6.053   3.196                       C
HETATM   28  C           0      -1.780   7.207   2.691                       C
HETATM   29  C           0      -2.944   7.093   1.924                       C
HETATM   30  C           0      -3.495   5.845   1.651                       C
HETATM   31  H           0       0.664   2.044  -1.356                       H
HETATM   32  H           0       1.642   3.283   1.166                       H
HETATM   33  H           0       1.692   2.958   3.614                       H
HETATM   34  H           0       0.622   0.985   4.667                       H
HETATM   35  H           0      -0.665  -0.641   3.312                       H
HETATM   36  H           0      -1.517  -1.234   0.528                       H
HETATM   37  H           0      -2.855  -1.110  -1.382                       H
HETATM   38  H           0      -2.552  -1.160  -5.658                       H
HETATM   39  H           0       0.575   0.636  -3.326                       H
HETATM   40  H           0      -4.577   3.703  -0.056                       H
HETATM   41  H           0      -5.616   1.121  -1.092                       H
HETATM   42  H           0      -5.791  -1.281  -0.540                       H
HETATM   43  H           0      -4.837  -2.185   1.561                       H
HETATM   44  H           0      -3.548  -0.736   3.104                       H
HETATM   45  H           0      -2.602   2.057   3.471                       H
HETATM   46  H           0      -1.259   3.920   3.350                       H
HETATM   47  H           0      -1.354   8.182   2.899                       H
HETATM   48  H           0      -4.408   5.785   1.069                       H
HETATM   49 Zr           0      -1.991   1.931   0.328                      Zr
HETATM   50  C           0      -1.795   3.516  -1.264                       C
HETATM   51  H           0      -1.606   3.087  -2.258                       H
HETATM   52  H           0      -2.639   4.208  -1.348                       H
HETATM   53  H           0      -0.907   4.124  -1.017                       H
HETATM   54  C           0      -4.202  -1.829  -3.561                       C
HETATM   55  C           0      -0.186   0.150  -5.877                       C
HETATM   56  C           0      -3.570   8.333   1.326                       C
HETATM   57  C           0       0.109   6.112   3.970                       C
HETATM   58  F           0      -4.318  -2.794  -2.622                       F
HETATM   59  F           0      -4.482  -2.366  -4.755                       F
HETATM   60  F           0      -5.164  -0.909  -3.285                       F
HETATM   61  F           0      -0.302  -0.818  -6.804                       F
HETATM   62  F           0       1.125   0.363  -5.651                       F
HETATM   63  F           0      -0.698   1.281  -6.404                       F
HETATM   64  F           0      -3.387   9.407   2.114                       F
HETATM   65  F           0      -3.019   8.609   0.125                       F
HETATM   66  F           0      -4.894   8.170   1.135                       F
HETATM   67  F           0       0.422   7.358   4.349                       F
HETATM   68  F           0       1.136   5.640   3.214                       F
HETATM   69  F           0       0.057   5.332   5.071                       F
END
