# Supplementary material for: Data on electronic structures for the study of ligand effects on the zirconocene-mediated trimethylene carbonate polymerization
Source: Data Brief. 2018 Sep 19;20:1867–9. doi: 10.1016/j.dib.2018.09.042 (PMC6168794; doi:10.1016/j.dib.2018.09.042)
Supplement: Supplementary file 2 — Supplementary material [file mmc2.zip › C13_complex.pdb]

TITLE      C13_complex
HETATM    1  C           0       0.565   0.918  -0.718                       C
HETATM    2  C           0       0.957   0.727   0.649                       C
HETATM    3  C           0       2.102   1.133   1.378                       C
HETATM    4  C           0       2.221   0.736   2.695                       C
HETATM    5  C           0       1.209  -0.035   3.331                       C
HETATM    6  C           0       0.073  -0.427   2.651                       C
HETATM    7  C           0      -0.064  -0.067   1.284                       C
HETATM    8  C           0      -1.070  -0.350   0.290                       C
HETATM    9  C           0      -0.603   0.158  -0.972                       C
HETATM   10  C           0      -1.252  -0.044  -2.281                       C
HETATM   11  C           0      -2.530  -0.615  -2.359                       C
HETATM   12  C           0      -3.168  -0.780  -3.586                       C
HETATM   13  C           0      -2.534  -0.411  -4.771                       C
HETATM   14  C           0      -1.247   0.128  -4.706                       C
HETATM   15  C           0      -0.612   0.312  -3.478                       C
HETATM   16  C           0      -3.812   2.926   0.715                       C
HETATM   17  C           0      -3.992   1.519   0.921                       C
HETATM   18  C           0      -4.679   0.521   0.173                       C
HETATM   19  C           0      -4.794  -0.743   0.709                       C
HETATM   20  C           0      -4.225  -1.067   1.976                       C
HETATM   21  C           0      -3.518  -0.138   2.706                       C
HETATM   22  C           0      -3.390   1.182   2.192                       C
HETATM   23  C           0      -2.806   2.380   2.719                       C
HETATM   24  C           0      -3.163   3.469   1.861                       C
HETATM   25  C           0      -2.901   4.901   2.110                       C
HETATM   26  C           0      -2.510   5.346   3.382                       C
HETATM   27  C           0      -2.276   6.701   3.624                       C
HETATM   28  C           0      -2.442   7.646   2.611                       C
HETATM   29  C           0      -2.844   7.213   1.347                       C
HETATM   30  C           0      -3.071   5.861   1.098                       C
HETATM   31  H           0       1.132   1.476  -1.452                       H
HETATM   32  H           0       2.889   1.701   0.889                       H
HETATM   33  H           0       3.116   0.992   3.256                       H
HETATM   34  H           0       1.349  -0.343   4.363                       H
HETATM   35  H           0      -0.680  -1.043   3.133                       H
HETATM   36  H           0      -1.901  -1.028   0.431                       H
HETATM   37  H           0      -3.047  -0.916  -1.457                       H
HETATM   38  H           0      -3.024  -0.551  -5.727                       H
HETATM   39  H           0       0.394   0.716  -3.465                       H
HETATM   40  H           0      -4.232   3.488  -0.107                       H
HETATM   41  H           0      -5.130   0.759  -0.786                       H
HETATM   42  H           0      -5.336  -1.508   0.160                       H
HETATM   43  H           0      -4.366  -2.068   2.373                       H
HETATM   44  H           0      -3.108  -0.387   3.681                       H
HETATM   45  H           0      -2.297   2.458   3.671                       H
HETATM   46  H           0      -2.418   4.640   4.200                       H
HETATM   47  H           0      -2.281   8.700   2.805                       H
HETATM   48  H           0      -3.389   5.560   0.107                       H
HETATM   49 Zr           0      -1.435   2.051   0.607                      Zr
HETATM   50  C           0      -1.756   3.108  -1.365                       C
HETATM   51  H           0      -2.528   2.659  -2.001                       H
HETATM   52  H           0      -2.033   4.155  -1.194                       H
HETATM   53  H           0      -0.816   3.097  -1.930                       H
HETATM   54  C           0      -4.587  -1.289  -3.587                       C
HETATM   55  C           0      -0.551   0.581  -5.967                       C
HETATM   56  C           0      -2.966   8.208   0.216                       C
HETATM   57  C           0      -1.779   7.132   4.977                       C
HETATM   58  F           0      -4.755  -2.290  -2.692                       F
HETATM   59  F           0      -4.972  -1.736  -4.791                       F
HETATM   60  F           0      -5.448  -0.302  -3.223                       F
HETATM   61  F           0      -1.020  -0.058  -7.054                       F
HETATM   62  F           0       0.780   0.366  -5.898                       F
HETATM   63  F           0      -0.729   1.905  -6.164                       F
HETATM   64  F           0      -3.282   9.435   0.669                       F
HETATM   65  F           0      -1.796   8.310  -0.453                       F
HETATM   66  F           0      -3.905   7.832  -0.673                       F
HETATM   67  F           0      -2.078   8.406   5.257                       F
HETATM   68  F           0      -0.406   7.031   5.033                       F
HETATM   69  F           0      -2.247   6.352   5.967                       F
HETATM   70  C           0       2.045   5.865   3.025                       C
HETATM   71  C           0       1.245   4.210   4.657                       C
HETATM   72  H           0       1.357   6.637   3.377                       H
HETATM   73  H           0       2.879   6.324   2.495                       H
HETATM   74  C           0       2.476   4.928   4.137                       C
HETATM   75  H           0       1.479   3.347   5.280                       H
HETATM   76  H           0       0.574   4.884   5.191                       H
HETATM   77  H           0       2.937   5.498   4.950                       H
HETATM   78  H           0       3.218   4.213   3.765                       H
HETATM   79  O           0       0.461   3.648   3.546                       O
HETATM   80  C           0       0.580   4.085   2.314                       C
HETATM   81  O           0      -0.051   3.515   1.404                       O
HETATM   82  O           0       1.338   5.103   1.991                       O
END
