# Supplementary material for: Data on electronic structures for the study of ligand effects on the zirconocene-mediated trimethylene carbonate polymerization
Source: Data Brief. 2018 Sep 19;20:1867–9. doi: 10.1016/j.dib.2018.09.042 (PMC6168794; doi:10.1016/j.dib.2018.09.042)
Supplement: Supplementary file 2 — Supplementary material [file mmc2.zip › C13_Pr.pdb]

TITLE      C13_Pr 
HETATM    1  C           0      -0.043  -1.684  -1.070                       C
HETATM    2  H           0      -0.547  -1.174  -0.241                       H
HETATM    3  H           0       0.936  -1.210  -1.214                       H
HETATM    4  H           0      -0.638  -1.514  -1.977                       H
HETATM    5  F           0      -5.043   0.699  -4.215                       F
HETATM    6  C           0      -4.475  -0.511  -4.099                       C
HETATM    7  C           0      -4.118  -0.890  -2.696                       C
HETATM    8  F           0      -3.364  -0.495  -4.914                       F
HETATM    9  F           0      -5.318  -1.408  -4.678                       F
HETATM   10  C           0      -4.459  -0.070  -1.621                       C
HETATM   11  C           0      -3.439  -2.092  -2.499                       C
HETATM   12  C           0      -4.109  -0.485  -0.336                       C
HETATM   13  H           0      -4.983   0.865  -1.773                       H
HETATM   14  C           0      -3.065  -2.506  -1.213                       C
HETATM   15  H           0      -3.200  -2.716  -3.354                       H
HETATM   16  C           0      -3.426  -1.684  -0.132                       C
HETATM   17  C           0      -4.449   0.365   0.867                       C
HETATM   18  C           0      -2.330  -3.769  -1.024                       C
HETATM   19  H           0      -3.170  -1.970   0.882                       H
HETATM   20  F           0      -5.054   1.517   0.511                       F
HETATM   21  F           0      -5.272  -0.290   1.708                       F
HETATM   22  F           0      -3.336   0.684   1.560                       F
HETATM   23  C           0      -1.813  -4.595  -2.063                       C
HETATM   24  C           0      -2.051  -4.408   0.223                       C
HETATM   25  C           0      -1.355  -5.821  -1.478                       C
HETATM   26  H           0      -1.797  -4.390  -3.124                       H
HETATM   27  C           0      -1.543  -5.721  -0.050                       C
HETATM   28  H           0      -2.346  -4.049   1.199                       H
HETATM   29  C           0      -0.795  -7.000  -2.043                       C
HETATM   30  C           0      -1.276  -6.848   0.777                       C
HETATM   31  C           0      -0.531  -8.067  -1.211                       C
HETATM   32  H           0      -0.618  -7.055  -3.113                       H
HETATM   33  C           0      -0.795  -7.998   0.188                       C
HETATM   34  H           0      -1.484  -6.815   1.842                       H
HETATM   35  H           0      -0.136  -8.989  -1.627                       H
HETATM   36  H           0      -0.614  -8.878   0.799                       H
HETATM   37  C           0       1.632  -5.122   0.917                       C
HETATM   38  C           0       2.660  -4.732  -0.006                       C
HETATM   39  C           0       1.169  -3.946   1.591                       C
HETATM   40  H           0       1.357  -6.141   1.152                       H
HETATM   41  C           0       3.507  -5.473  -0.871                       C
HETATM   42  C           0       2.738  -3.291   0.018                       C
HETATM   43  C           0       1.775  -2.820   0.972                       C
HETATM   44  C           0       0.220  -3.909   2.720                       C
HETATM   45  C           0       4.406  -4.788  -1.658                       C
HETATM   46  H           0       3.458  -6.558  -0.888                       H
HETATM   47  C           0       3.667  -2.617  -0.816                       C
HETATM   48  H           0       1.640  -1.788   1.264                       H
HETATM   49  C           0      -0.521  -2.752   3.014                       C
HETATM   50  C           0       0.029  -5.038   3.527                       C
HETATM   51  C           0       4.485  -3.367  -1.631                       C
HETATM   52  H           0       5.079  -5.340  -2.308                       H
HETATM   53  H           0       3.742  -1.534  -0.791                       H
HETATM   54  C           0      -1.452  -2.746   4.050                       C
HETATM   55  H           0      -0.392  -1.858   2.414                       H
HETATM   56  C           0      -0.910  -5.028   4.561                       C
HETATM   57  H           0       0.618  -5.932   3.355                       H
HETATM   58  H           0       5.215  -2.870  -2.264                       H
HETATM   59  C           0      -1.661  -3.886   4.830                       C
HETATM   60  C           0      -2.325  -1.532   4.240                       C
HETATM   61  C           0      -1.152  -6.308   5.318                       C
HETATM   62  H           0      -2.390  -3.881   5.632                       H
HETATM   63  F           0      -3.404  -1.597   3.412                       F
HETATM   64  F           0      -1.675  -0.391   3.943                       F
HETATM   65  F           0      -2.797  -1.434   5.495                       F
HETATM   66  F           0      -1.849  -6.111   6.450                       F
HETATM   67  F           0      -1.858  -7.181   4.553                       F
HETATM   68  F           0       0.005  -6.922   5.639                       F
HETATM   69 Zr           0       0.286  -3.926  -0.834                      Zr
HETATM   70  C           0       2.001  -3.240  -6.023                       C
HETATM   71  C           0      -0.272  -2.193  -6.539                       C
HETATM   72  H           0       1.616  -4.171  -6.446                       H
HETATM   73  H           0       3.054  -3.133  -6.293                       H
HETATM   74  C           0       1.236  -2.017  -6.549                       C
HETATM   75  H           0      -0.692  -2.359  -5.550                       H
HETATM   76  H           0      -0.616  -2.975  -7.216                       H
HETATM   77  H           0       1.561  -1.825  -7.579                       H
HETATM   78  H           0       1.512  -1.143  -5.950                       H
HETATM   79  O           0       0.020  -4.413  -4.654                       O
HETATM   80  C           0       0.966  -3.975  -4.005                       C
HETATM   81  O           0       1.142  -4.043  -2.719                       O
HETATM   82  C           0      -4.227  -1.775  -7.822                       C
HETATM   83  H           0      -4.778  -1.786  -6.881                       H
HETATM   84  H           0      -4.398  -2.700  -8.370                       H
HETATM   85  C           0      -4.476  -0.526  -8.647                       C
HETATM   86  C           0      -3.881   0.671  -7.929                       C
HETATM   87  H           0      -5.555  -0.383  -8.768                       H
HETATM   88  H           0      -4.040  -0.626  -9.646                       H
HETATM   89  H           0      -3.856   1.573  -8.538                       H
HETATM   90  H           0      -4.357   0.881  -6.969                       H
HETATM   91  O           0      -2.798  -1.854  -7.438                       O
HETATM   92  C           0      -2.068  -0.789  -7.353                       C
HETATM   93  O           0      -0.838  -0.889  -7.015                       O
HETATM   94  O           0      -2.462   0.412  -7.625                       O
HETATM   95  O           0       2.005  -3.319  -4.592                       O
END
