# Supplementary material for: Data on electronic structures for the study of ligand effects on the zirconocene-mediated trimethylene carbonate polymerization
Source: Data Brief. 2018 Sep 19;20:1867–9. doi: 10.1016/j.dib.2018.09.042 (PMC6168794; doi:10.1016/j.dib.2018.09.042)
Supplement: Supplementary file 2 — Supplementary material [file mmc2.zip › C13_Re.pdb]

TITLE      C13_R 
HETATM    1  C           0       0.578   0.928  -0.743                       C
HETATM    2  C           0       0.982   0.739   0.620                       C
HETATM    3  C           0       2.136   1.143   1.338                       C
HETATM    4  C           0       2.268   0.747   2.653                       C
HETATM    5  C           0       1.259  -0.020   3.300                       C
HETATM    6  C           0       0.115  -0.408   2.634                       C
HETATM    7  C           0      -0.035  -0.050   1.268                       C
HETATM    8  C           0      -1.052  -0.332   0.284                       C
HETATM    9  C           0      -0.596   0.174  -0.983                       C
HETATM   10  C           0      -1.258  -0.030  -2.285                       C
HETATM   11  C           0      -2.532  -0.611  -2.351                       C
HETATM   12  C           0      -3.183  -0.779  -3.571                       C
HETATM   13  C           0      -2.564  -0.402  -4.763                       C
HETATM   14  C           0      -1.282   0.146  -4.710                       C
HETATM   15  C           0      -0.635   0.333  -3.489                       C
HETATM   16  C           0      -3.796   2.929   0.706                       C
HETATM   17  C           0      -3.965   1.523   0.930                       C
HETATM   18  C           0      -4.652   0.513   0.197                       C
HETATM   19  C           0      -4.756  -0.745   0.749                       C
HETATM   20  C           0      -4.176  -1.052   2.016                       C
HETATM   21  C           0      -3.472  -0.109   2.732                       C
HETATM   22  C           0      -3.356   1.206   2.202                       C
HETATM   23  C           0      -2.781   2.415   2.714                       C
HETATM   24  C           0      -3.148   3.490   1.844                       C
HETATM   25  C           0      -2.906   4.928   2.079                       C
HETATM   26  C           0      -2.529   5.394   3.348                       C
HETATM   27  C           0      -2.324   6.756   3.575                       C
HETATM   28  C           0      -2.499   7.687   2.551                       C
HETATM   29  C           0      -2.885   7.232   1.290                       C
HETATM   30  C           0      -3.087   5.874   1.056                       C
HETATM   31  H           0       1.140   1.483  -1.483                       H
HETATM   32  H           0       2.918   1.711   0.841                       H
HETATM   33  H           0       3.167   1.005   3.206                       H
HETATM   34  H           0       1.409  -0.325   4.332                       H
HETATM   35  H           0      -0.636  -1.020   3.124                       H
HETATM   36  H           0      -1.884  -1.006   0.436                       H
HETATM   37  H           0      -3.036  -0.920  -1.445                       H
HETATM   38  H           0      -3.064  -0.544  -5.714                       H
HETATM   39  H           0       0.368   0.746  -3.486                       H
HETATM   40  H           0      -4.222   3.478  -0.121                       H
HETATM   41  H           0      -5.109   0.738  -0.762                       H
HETATM   42  H           0      -5.297  -1.519   0.212                       H
HETATM   43  H           0      -4.308  -2.049   2.425                       H
HETATM   44  H           0      -3.054  -0.344   3.707                       H
HETATM   45  H           0      -2.265   2.505   3.661                       H
HETATM   46  H           0      -2.426   4.698   4.173                       H
HETATM   47  H           0      -2.356   8.745   2.734                       H
HETATM   48  H           0      -3.394   5.557   0.066                       H
HETATM   49 Zr           0      -1.407   2.073   0.601                      Zr
HETATM   50  C           0      -1.731   3.129  -1.371                       C
HETATM   51  H           0      -2.497   2.675  -2.011                       H
HETATM   52  H           0      -2.017   4.174  -1.200                       H
HETATM   53  H           0      -0.788   3.127  -1.931                       H
HETATM   54  C           0      -4.597  -1.300  -3.558                       C
HETATM   55  C           0      -0.602   0.607  -5.978                       C
HETATM   56  C           0      -3.020   8.213   0.148                       C
HETATM   57  C           0      -1.842   7.207   4.927                       C
HETATM   58  F           0      -4.749  -2.301  -2.660                       F
HETATM   59  F           0      -4.989  -1.752  -4.758                       F
HETATM   60  F           0      -5.464  -0.320  -3.188                       F
HETATM   61  F           0      -1.083  -0.029  -7.062                       F
HETATM   62  F           0       0.730   0.395  -5.926                       F
HETATM   63  F           0      -0.786   1.931  -6.168                       F
HETATM   64  F           0      -3.353   9.440   0.588                       F
HETATM   65  F           0      -1.854   8.325  -0.523                       F
HETATM   66  F           0      -3.956   7.815  -0.736                       F
HETATM   67  F           0      -2.132   8.496   5.182                       F
HETATM   68  F           0      -0.483   7.091   5.016                       F
HETATM   69  F           0      -2.354   6.462   5.927                       F
HETATM   70  C           0       2.114   5.754   3.139                       C
HETATM   71  C           0       1.208   4.101   4.705                       C
HETATM   72  H           0       1.459   6.550   3.502                       H
HETATM   73  H           0       2.974   6.186   2.628                       H
HETATM   74  C           0       2.479   4.773   4.232                       C
HETATM   75  H           0       1.385   3.225   5.326                       H
HETATM   76  H           0       0.553   4.796   5.229                       H
HETATM   77  H           0       2.913   5.307   5.081                       H
HETATM   78  H           0       3.202   4.038   3.861                       H
HETATM   79  O           0       0.442   3.572   3.553                       O
HETATM   80  C           0       0.598   4.048   2.345                       C
HETATM   81  O           0      -0.029   3.523   1.398                       O
HETATM   82  C           0      -0.969   7.214   8.867                       C
HETATM   83  H           0      -0.799   6.943   9.916                       H
HETATM   84  H           0      -1.983   6.921   8.588                       H
HETATM   85  C           0      -0.694   8.685   8.622                       C
HETATM   86  C           0       0.796   8.907   8.791                       C
HETATM   87  H           0      -1.255   9.299   9.335                       H
HETATM   88  H           0      -1.010   8.967   7.611                       H
HETATM   89  H           0       1.114   9.910   8.503                       H
HETATM   90  H           0       1.116   8.721   9.823                       H
HETATM   91  O           0      -0.105   6.382   8.054                       O
HETATM   92  C           0       1.099   6.790   7.615                       C
HETATM   93  O           0       1.768   6.056   6.923                       O
HETATM   94  O           0       1.542   8.018   7.924                       O
HETATM   95  O           0       1.380   5.059   2.068                       O
END
