# Supplementary material for: Data on electronic structures for the study of ligand effects on the zirconocene-mediated trimethylene carbonate polymerization
Source: Data Brief. 2018 Sep 19;20:1867–9. doi: 10.1016/j.dib.2018.09.042 (PMC6168794; doi:10.1016/j.dib.2018.09.042)
Supplement: Supplementary file 2 — Supplementary material [file mmc2.zip › C13_TS.pdb]

TITLE      C13_ts 
HETATM    1  C           0       0.066  -0.539  -0.319                       C
HETATM    2  C           0       0.014  -0.837   1.079                       C
HETATM    3  C           0       1.024  -0.997   2.061                       C
HETATM    4  C           0       0.649  -1.308   3.350                       C
HETATM    5  C           0      -0.721  -1.445   3.711                       C
HETATM    6  C           0      -1.728  -1.275   2.784                       C
HETATM    7  C           0      -1.375  -0.980   1.440                       C
HETATM    8  C           0      -2.154  -0.768   0.249                       C
HETATM    9  C           0      -1.247  -0.602  -0.851                       C
HETATM   10  C           0      -1.623  -0.498  -2.274                       C
HETATM   11  C           0      -2.964  -0.614  -2.665                       C
HETATM   12  C           0      -3.337  -0.490  -4.003                       C
HETATM   13  C           0      -2.377  -0.286  -4.992                       C
HETATM   14  C           0      -1.034  -0.203  -4.617                       C
HETATM   15  C           0      -0.660  -0.302  -3.279                       C
HETATM   16  C           0      -3.047   3.304  -0.044                       C
HETATM   17  C           0      -3.890   2.175   0.202                       C
HETATM   18  C           0      -4.783   1.445  -0.634                       C
HETATM   19  C           0      -5.573   0.471  -0.065                       C
HETATM   20  C           0      -5.491   0.166   1.328                       C
HETATM   21  C           0      -4.620   0.834   2.159                       C
HETATM   22  C           0      -3.809   1.870   1.615                       C
HETATM   23  C           0      -2.918   2.818   2.210                       C
HETATM   24  C           0      -2.528   3.757   1.207                       C
HETATM   25  C           0      -1.787   5.015   1.429                       C
HETATM   26  C           0      -1.533   5.478   2.732                       C
HETATM   27  C           0      -0.881   6.693   2.943                       C
HETATM   28  C           0      -0.469   7.485   1.868                       C
HETATM   29  C           0      -0.726   7.038   0.574                       C
HETATM   30  C           0      -1.378   5.824   0.357                       C
HETATM   31  H           0       0.976  -0.385  -0.883                       H
HETATM   32  H           0       2.070  -0.893   1.791                       H
HETATM   33  H           0       1.411  -1.464   4.108                       H
HETATM   34  H           0      -0.973  -1.705   4.735                       H
HETATM   35  H           0      -2.771  -1.401   3.060                       H
HETATM   36  H           0      -3.224  -0.904   0.182                       H
HETATM   37  H           0      -3.732  -0.795  -1.925                       H
HETATM   38  H           0      -2.665  -0.207  -6.034                       H
HETATM   39  H           0       0.391  -0.231  -3.024                       H
HETATM   40  H           0      -2.954   3.808  -0.995                       H
HETATM   41  H           0      -4.865   1.677  -1.691                       H
HETATM   42  H           0      -6.281  -0.072  -0.685                       H
HETATM   43  H           0      -6.145  -0.599   1.736                       H
HETATM   44  H           0      -4.583   0.614   3.222                       H
HETATM   45  H           0      -2.641   2.853   3.254                       H
HETATM   46  H           0      -1.844   4.890   3.583                       H
HETATM   47  H           0       0.022   8.437   2.032                       H
HETATM   48  H           0      -1.578   5.518  -0.664                       H
HETATM   49 Zr           0      -1.327   1.531   0.666                      Zr
HETATM   50  C           0      -0.329   2.530  -1.103                       C
HETATM   51  H           0      -0.830   2.361  -2.063                       H
HETATM   52  H           0      -0.249   3.612  -0.949                       H
HETATM   53  H           0       0.692   2.132  -1.185                       H
HETATM   54  C           0       2.546   3.795   3.819                       C
HETATM   55  C           0       1.394   3.718   6.114                       C
HETATM   56  H           0       2.028   4.753   3.702                       H
HETATM   57  H           0       3.554   3.891   3.412                       H
HETATM   58  C           0       2.654   3.429   5.309                       C
HETATM   59  H           0       0.729   2.870   6.253                       H
HETATM   60  H           0       0.839   4.570   5.738                       H
HETATM   61  H           0       3.461   4.048   5.720                       H
HETATM   62  H           0       2.967   2.386   5.418                       H
HETATM   63  O           0      -0.066   3.129   3.977                       O
HETATM   64  C           0       0.591   2.672   3.046                       C
HETATM   65  O           0       0.139   2.003   2.032                       O
HETATM   66  C           0      -0.781   6.321   8.502                       C
HETATM   67  H           0      -1.557   5.765   9.033                       H
HETATM   68  H           0      -1.226   6.905   7.699                       H
HETATM   69  C           0       0.118   7.118   9.427                       C
HETATM   70  C           0       0.957   6.157  10.250                       C
HETATM   71  H           0      -0.496   7.734  10.092                       H
HETATM   72  H           0       0.764   7.791   8.854                       H
HETATM   73  H           0       1.747   6.646  10.818                       H
HETATM   74  H           0       0.360   5.529  10.918                       H
HETATM   75  O           0       0.012   5.301   7.782                       O
HETATM   76  C           0       1.160   4.891   8.221                       C
HETATM   77  O           0       1.859   4.092   7.515                       O
HETATM   78  O           0       1.685   5.239   9.355                       O
HETATM   79  O           0       1.939   2.816   2.967                       O
HETATM   80  C           0      -4.805  -0.497  -4.342                       C
HETATM   81  C           0       0.018   0.066  -5.666                       C
HETATM   82  C           0      -0.563   7.137   4.340                       C
HETATM   83  C           0      -0.259   7.840  -0.616                       C
HETATM   84  F           0      -5.355   0.725  -4.110                       F
HETATM   85  F           0      -5.491  -1.375  -3.578                       F
HETATM   86  F           0      -5.033  -0.798  -5.631                       F
HETATM   87  F           0       0.204   1.393  -5.838                       F
HETATM   88  F           0       1.211  -0.461  -5.319                       F
HETATM   89  F           0      -0.330  -0.448  -6.862                       F
HETATM   90  F           0      -0.024   9.127  -0.290                       F
HETATM   91  F           0      -1.172   7.823  -1.608                       F
HETATM   92  F           0       0.887   7.335  -1.121                       F
HETATM   93  F           0      -1.426   6.630   5.261                       F
HETATM   94  F           0      -0.567   8.473   4.480                       F
HETATM   95  F           0       0.681   6.718   4.739                       F
END
