# Supplementary material for: Data on electronic structures for the study of ligand effects on the zirconocene-mediated trimethylene carbonate polymerization
Source: Data Brief. 2018 Sep 19;20:1867–9. doi: 10.1016/j.dib.2018.09.042 (PMC6168794; doi:10.1016/j.dib.2018.09.042)
Supplement: Supplementary file 2 — Supplementary material [file mmc2.zip › C14_cation.pdb]

TITLE      complex Opt TMC
HETATM    1  C           0      -0.300   0.182   1.323                       C
HETATM    2  C           0      -0.246  -0.308   2.671                       C
HETATM    3  C           0       1.061   0.252   0.864                       C
HETATM    4  C           0       1.924  -0.240   1.933                       C
HETATM    5  C           0       1.089  -0.568   3.046                       C
HETATM    6  C           0      -0.823  -1.859  -1.081                       C
HETATM    7  C           0      -1.586  -1.304  -0.016                       C
HETATM    8  C           0      -0.721  -3.270  -0.927                       C
HETATM    9  C           0      -2.047  -2.422   0.787                       C
HETATM   10  C           0      -1.540  -3.642   0.192                       C
HETATM   11  C           0       0.632  -3.720   2.551                       C
HETATM   12  H           0      -0.253  -3.933   3.160                       H
HETATM   13  H           0       0.856  -4.638   1.981                       H
HETATM   14  H           0       1.471  -3.522   3.233                       H
HETATM   15 Zr           0       0.457  -2.100   1.023                      Zr
HETATM   16  H           0      -0.339  -1.284  -1.863                       H
HETATM   17  H           0      -1.110  -0.484   3.300                       H
HETATM   18  C           0       3.323  -0.407   1.701                       C
HETATM   19  C           0       1.625   0.501  -0.424                       C
HETATM   20  C           0       3.825  -0.151   0.444                       C
HETATM   21  H           0       3.973  -0.732   2.508                       H
HETATM   22  C           0       2.976   0.296  -0.616                       C
HETATM   23  H           0       1.005   0.880  -1.232                       H
HETATM   24  H           0       4.886  -0.274   0.251                       H
HETATM   25  H           0       3.416   0.501  -1.587                       H
HETATM   26  H           0      -1.552  -5.819   0.274                       H
HETATM   27  C           0      -1.906  -4.901   0.734                       C
HETATM   28  C           0      -2.738  -4.933   1.831                       C
HETATM   29  C           0      -3.221  -3.735   2.432                       C
HETATM   30  H           0      -3.045  -5.888   2.246                       H
HETATM   31  C           0      -2.883  -2.494   1.938                       C
HETATM   32  H           0      -3.886  -3.808   3.288                       H
HETATM   33  H           0      -3.292  -1.591   2.382                       H
HETATM   34  H           0      -0.247  -3.951  -1.624                       H
HETATM   35  H           0       1.419  -0.943   4.005                       H
HETATM   36  C           0      -1.542   0.151   0.438                       C
HETATM   37  H           0      -2.439   0.436   0.994                       H
HETATM   38  H           0      -1.457   0.834  -0.412                       H
END
