# Supplementary material for: Data on electronic structures for the study of ligand effects on the zirconocene-mediated trimethylene carbonate polymerization
Source: Data Brief. 2018 Sep 19;20:1867–9. doi: 10.1016/j.dib.2018.09.042 (PMC6168794; doi:10.1016/j.dib.2018.09.042)
Supplement: Supplementary file 2 — Supplementary material [file mmc2.zip › C14_complex.pdb]

TITLE      complex Opt TMC
HETATM    1  C           0      -0.176   0.044   1.299                       C
HETATM    2  C           0      -0.061  -0.454   2.635                       C
HETATM    3  C           0       1.163   0.165   0.791                       C
HETATM    4  C           0       2.080  -0.281   1.826                       C
HETATM    5  C           0       1.298  -0.683   2.951                       C
HETATM    6  C           0      -0.780  -1.992  -1.053                       C
HETATM    7  C           0      -1.540  -1.407   0.000                       C
HETATM    8  C           0      -0.774  -3.407  -0.913                       C
HETATM    9  C           0      -2.078  -2.496   0.779                       C
HETATM   10  C           0      -1.623  -3.739   0.190                       C
HETATM   11  C           0       0.378  -3.764   2.724                       C
HETATM   12  H           0      -0.512  -3.699   3.359                       H
HETATM   13  H           0       0.401  -4.772   2.286                       H
HETATM   14  H           0       1.266  -3.643   3.361                       H
HETATM   15  C           0       5.260  -4.110  -1.607                       C
HETATM   16  C           0       3.794  -2.846  -3.124                       C
HETATM   17  H           0       5.025  -5.088  -2.039                       H
HETATM   18  H           0       6.207  -4.173  -1.072                       H
HETATM   19  C           0       5.221  -2.996  -2.635                       C
HETATM   20  H           0       3.632  -1.943  -3.713                       H
HETATM   21  H           0       3.456  -3.715  -3.696                       H
HETATM   22  H           0       5.879  -3.240  -3.476                       H
HETATM   23  H           0       5.576  -2.058  -2.193                       H
HETATM   24  O           0       2.875  -2.709  -1.990                       O
HETATM   25  C           0       3.162  -3.202  -0.804                       C
HETATM   26  O           0       2.355  -3.048   0.127                       O
HETATM   27 Zr           0       0.512  -2.303   1.028                      Zr
HETATM   28  O           0       4.269  -3.862  -0.559                       O
HETATM   29  H           0      -0.243  -1.437  -1.814                       H
HETATM   30  H           0      -0.895  -0.663   3.295                       H
HETATM   31  C           0       3.485  -0.230   1.596                       C
HETATM   32  C           0       1.681   0.620  -0.458                       C
HETATM   33  C           0       3.945   0.237   0.386                       C
HETATM   34  H           0       4.175  -0.528   2.381                       H
HETATM   35  C           0       3.045   0.660  -0.639                       C
HETATM   36  H           0       1.009   0.981  -1.232                       H
HETATM   37  H           0       5.015   0.319   0.214                       H
HETATM   38  H           0       3.451   1.050  -1.568                       H
HETATM   39  H           0      -1.747  -5.913   0.275                       H
HETATM   40  C           0      -2.064  -4.977   0.727                       C
HETATM   41  C           0      -2.919  -4.967   1.805                       C
HETATM   42  C           0      -3.359  -3.745   2.394                       C
HETATM   43  H           0      -3.280  -5.905   2.215                       H
HETATM   44  C           0      -2.948  -2.525   1.906                       C
HETATM   45  H           0      -4.045  -3.784   3.235                       H
HETATM   46  H           0      -3.316  -1.601   2.344                       H
HETATM   47  H           0      -0.317  -4.110  -1.598                       H
HETATM   48  H           0       1.676  -1.046   3.898                       H
HETATM   49  C           0      -1.446   0.040   0.461                       C
HETATM   50  H           0      -2.319   0.337   1.049                       H
HETATM   51  H           0      -1.375   0.730  -0.385                       H
END
