# Supplementary material for: Data on electronic structures for the study of ligand effects on the zirconocene-mediated trimethylene carbonate polymerization
Source: Data Brief. 2018 Sep 19;20:1867–9. doi: 10.1016/j.dib.2018.09.042 (PMC6168794; doi:10.1016/j.dib.2018.09.042)
Supplement: Supplementary file 2 — Supplementary material [file mmc2.zip › C14_Pr.pdb]

TITLE      Pr Opt TMC
HETATM    1  C           0       1.273  -0.638  -0.537                       C
HETATM    2  C           0       0.098  -0.059   0.030                       C
HETATM    3  C           0       2.391   0.061   0.037                       C
HETATM    4  C           0       1.875   1.059   0.958                       C
HETATM    5  C           0       0.453   0.946   0.962                       C
HETATM    6  C           0       2.377  -3.354   0.720                       C
HETATM    7  C           0       1.284  -2.994  -0.121                       C
HETATM    8  C           0       1.889  -3.948   1.914                       C
HETATM    9  C           0       0.085  -3.434   0.544                       C
HETATM   10  C           0       0.467  -4.049   1.800                       C
HETATM   11  C           0      -0.582  -1.270   3.118                       C
HETATM   12  H           0      -1.539  -1.480   2.628                       H
HETATM   13  H           0      -0.471  -1.977   3.952                       H
HETATM   14  H           0      -0.621  -0.254   3.536                       H
HETATM   15  C           0       5.447  -1.409   5.405                       C
HETATM   16  C           0       7.080  -0.839   3.522                       C
HETATM   17  H           0       5.595  -2.473   5.199                       H
HETATM   18  H           0       5.309  -1.266   6.479                       H
HETATM   19  C           0       6.663  -0.586   4.959                       C
HETATM   20  H           0       6.390  -0.451   2.776                       H
HETATM   21  H           0       7.305  -1.883   3.308                       H
HETATM   22  H           0       7.501  -0.845   5.618                       H
HETATM   23  H           0       6.450   0.479   5.102                       H
HETATM   24  O           0       4.690  -2.211   2.981                       O
HETATM   25  C           0       3.913  -1.487   3.597                       C
HETATM   26  O           0       2.733  -1.100   3.221                       O
HETATM   27  C           0       9.265  -0.835  -0.040                       C
HETATM   28  H           0       8.815  -0.069  -0.675                       H
HETATM   29  H           0       9.022  -1.824  -0.426                       H
HETATM   30  C           0      10.748  -0.618   0.195                       C
HETATM   31  C           0      10.938   0.647   1.011                       C
HETATM   32  H           0      11.259  -0.516  -0.768                       H
HETATM   33  H           0      11.185  -1.478   0.714                       H
HETATM   34  H           0      11.951   0.772   1.390                       H
HETATM   35  H           0      10.632   1.551   0.478                       H
HETATM   36  O           0       8.536  -0.770   1.247                       O
HETATM   37  C           0       9.008  -0.091   2.247                       C
HETATM   38  O           0       8.375  -0.071   3.353                       O
HETATM   39 Zr           0       1.246  -1.449   1.818                      Zr
HETATM   40  O           0      10.110   0.589   2.229                       O
HETATM   41  O           0       4.221  -0.964   4.818                       O
HETATM   42  H           0       3.421  -3.138   0.526                       H
HETATM   43  H           0      -0.916  -0.372  -0.187                       H
HETATM   44  C           0       2.774   1.920   1.644                       C
HETATM   45  C           0       3.798  -0.057  -0.150                       C
HETATM   46  C           0       4.125   1.790   1.421                       C
HETATM   47  H           0       2.390   2.679   2.319                       H
HETATM   48  C           0       4.634   0.803   0.526                       C
HETATM   49  H           0       4.198  -0.791  -0.844                       H
HETATM   50  H           0       4.818   2.461   1.922                       H
HETATM   51  H           0       5.708   0.742   0.361                       H
HETATM   52  H           0      -0.245  -5.104   3.568                       H
HETATM   53  C           0      -0.528  -4.622   2.637                       C
HETATM   54  C           0      -1.843  -4.572   2.237                       C
HETATM   55  C           0      -2.224  -3.955   1.009                       C
HETATM   56  H           0      -2.613  -5.018   2.861                       H
HETATM   57  C           0      -1.290  -3.387   0.174                       C
HETATM   58  H           0      -3.273  -3.948   0.727                       H
HETATM   59  H           0      -1.590  -2.946  -0.773                       H
HETATM   60  H           0       2.501  -4.330   2.721                       H
HETATM   61  H           0      -0.237   1.555   1.531                       H
HETATM   62  C           0       1.336  -1.979  -1.252                       C
HETATM   63  H           0       0.498  -2.104  -1.946                       H
HETATM   64  H           0       2.255  -2.080  -1.838                       H
END
