# Supplementary material for: Data on electronic structures for the study of ligand effects on the zirconocene-mediated trimethylene carbonate polymerization
Source: Data Brief. 2018 Sep 19;20:1867–9. doi: 10.1016/j.dib.2018.09.042 (PMC6168794; doi:10.1016/j.dib.2018.09.042)
Supplement: Supplementary file 2 — Supplementary material [file mmc2.zip › C14_Re.pdb]

TITLE      R Opt TMCc32_21
HETATM    1  C           0      -0.152   0.036   1.266                       C
HETATM    2  C           0      -0.082  -0.439   2.613                       C
HETATM    3  C           0       1.203   0.148   0.799                       C
HETATM    4  C           0       2.085  -0.280   1.871                       C
HETATM    5  C           0       1.266  -0.663   2.977                       C
HETATM    6  C           0      -0.696  -2.049  -1.063                       C
HETATM    7  C           0      -1.483  -1.439  -0.045                       C
HETATM    8  C           0      -0.701  -3.461  -0.894                       C
HETATM    9  C           0      -2.046  -2.508   0.743                       C
HETATM   10  C           0      -1.580  -3.765   0.194                       C
HETATM   11  C           0       0.363  -3.756   2.773                       C
HETATM   12  H           0      -0.552  -3.697   3.372                       H
HETATM   13  H           0       0.416  -4.769   2.348                       H
HETATM   14  H           0       1.224  -3.617   3.442                       H
HETATM   15  C           0       5.247  -4.021  -1.675                       C
HETATM   16  C           0       3.643  -2.858  -3.126                       C
HETATM   17  H           0       5.051  -5.016  -2.084                       H
HETATM   18  H           0       6.216  -4.023  -1.176                       H
HETATM   19  C           0       5.095  -2.925  -2.707                       C
HETATM   20  H           0       3.419  -1.990  -3.740                       H
HETATM   21  H           0       3.314  -3.761  -3.648                       H
HETATM   22  H           0       5.703  -3.123  -3.594                       H
HETATM   23  H           0       5.415  -1.963  -2.293                       H
HETATM   24  O           0       2.779  -2.727  -1.937                       O
HETATM   25  C           0       3.150  -3.199  -0.772                       C
HETATM   26  O           0       2.392  -3.061   0.209                       O
HETATM   27  C           0       4.776  -0.436  -8.824                       C
HETATM   28  H           0       5.299   0.525  -8.750                       H
HETATM   29  H           0       3.826  -0.278  -9.338                       H
HETATM   30  C           0       5.642  -1.487  -9.491                       C
HETATM   31  C           0       6.811  -1.770  -8.567                       C
HETATM   32  H           0       6.003  -1.123 -10.460                       H
HETATM   33  H           0       5.065  -2.402  -9.668                       H
HETATM   34  H           0       7.411  -2.623  -8.888                       H
HETATM   35  H           0       7.466  -0.897  -8.472                       H
HETATM   36  O           0       4.412  -0.846  -7.482                       O
HETATM   37  C           0       5.198  -1.635  -6.733                       C
HETATM   38  O           0       4.865  -1.927  -5.605                       O
HETATM   39 Zr           0       0.539  -2.319   1.059                      Zr
HETATM   40  O           0       6.343  -2.120  -7.241                       O
HETATM   41  O           0       4.285  -3.825  -0.581                       O
HETATM   42  H           0      -0.132  -1.513  -1.818                       H
HETATM   43  H           0      -0.938  -0.637   3.248                       H
HETATM   44  C           0       3.496  -0.238   1.686                       C
HETATM   45  C           0       1.762   0.579  -0.441                       C
HETATM   46  C           0       3.996   0.205   0.483                       C
HETATM   47  H           0       4.160  -0.527   2.496                       H
HETATM   48  C           0       3.131   0.611  -0.578                       C
HETATM   49  H           0       1.116   0.922  -1.244                       H
HETATM   50  H           0       5.071   0.274   0.340                       H
HETATM   51  H           0       3.568   0.976  -1.503                       H
HETATM   52  H           0      -1.712  -5.937   0.325                       H
HETATM   53  C           0      -2.039  -4.990   0.746                       C
HETATM   54  C           0      -2.921  -4.954   1.801                       C
HETATM   55  C           0      -3.373  -3.718   2.350                       C
HETATM   56  H           0      -3.295  -5.882   2.223                       H
HETATM   57  C           0      -2.946  -2.511   1.847                       C
HETATM   58  H           0      -4.081  -3.737   3.174                       H
HETATM   59  H           0      -3.322  -1.576   2.254                       H
HETATM   60  H           0      -0.224  -4.179  -1.548                       H
HETATM   61  H           0       1.613  -1.011   3.941                       H
HETATM   62  C           0      -1.394   0.017   0.388                       C
HETATM   63  H           0      -2.285   0.331   0.940                       H
HETATM   64  H           0      -1.293   0.687  -0.471                       H
END
