# Supplementary material for: Data on electronic structures for the study of ligand effects on the zirconocene-mediated trimethylene carbonate polymerization
Source: Data Brief. 2018 Sep 19;20:1867–9. doi: 10.1016/j.dib.2018.09.042 (PMC6168794; doi:10.1016/j.dib.2018.09.042)
Supplement: Supplementary file 2 — Supplementary material [file mmc2.zip › C14_Ts.pdb]

TITLE      ts Opt TMC-c32_2
HETATM    1  C           0       0.026   0.087   0.424                       C
HETATM    2  C           0      -0.174  -0.169   1.815                       C
HETATM    3  C           0       1.448   0.164   0.221                       C
HETATM    4  C           0       2.098  -0.062   1.500                       C
HETATM    5  C           0       1.075  -0.296   2.468                       C
HETATM    6  C           0      -0.068  -2.365  -1.599                       C
HETATM    7  C           0      -1.037  -1.616  -0.870                       C
HETATM    8  C           0      -0.125  -3.731  -1.213                       C
HETATM    9  C           0      -1.758  -2.557  -0.050                       C
HETATM   10  C           0      -1.205  -3.875  -0.286                       C
HETATM   11  C           0       0.212  -3.418   2.597                       C
HETATM   12  H           0      -0.802  -3.275   2.986                       H
HETATM   13  H           0       0.332  -4.486   2.365                       H
HETATM   14  H           0       0.927  -3.157   3.389                       H
HETATM   15  C           0       5.554  -4.443  -0.965                       C
HETATM   16  C           0       5.112  -2.920  -2.943                       C
HETATM   17  H           0       5.081  -5.259  -1.524                       H
HETATM   18  H           0       6.365  -4.850  -0.360                       H
HETATM   19  C           0       6.109  -3.378  -1.918                       C
HETATM   20  H           0       4.711  -1.921  -2.938                       H
HETATM   21  H           0       4.635  -3.639  -3.593                       H
HETATM   22  H           0       6.960  -3.823  -2.444                       H
HETATM   23  H           0       6.487  -2.528  -1.342                       H
HETATM   24  O           0       3.376  -3.213  -1.755                       O
HETATM   25  C           0       3.511  -3.364  -0.522                       C
HETATM   26  O           0       2.655  -3.040   0.369                       O
HETATM   27  C           0       4.392  -1.598  -7.080                       C
HETATM   28  H           0       4.188  -0.525  -7.023                       H
HETATM   29  H           0       3.456  -2.133  -7.245                       H
HETATM   30  C           0       5.460  -1.926  -8.105                       C
HETATM   31  C           0       6.773  -1.337  -7.628                       C
HETATM   32  H           0       5.189  -1.497  -9.076                       H
HETATM   33  H           0       5.549  -3.011  -8.233                       H
HETATM   34  H           0       7.633  -1.675  -8.207                       H
HETATM   35  H           0       6.758  -0.243  -7.613                       H
HETATM   36  O           0       4.822  -2.019  -5.745                       O
HETATM   37  C           0       6.102  -2.076  -5.415                       C
HETATM   38  O           0       6.428  -2.435  -4.273                       O
HETATM   39 Zr           0       0.730  -2.268   0.738                      Zr
HETATM   40  O           0       7.061  -1.776  -6.263                       O
HETATM   41  O           0       4.626  -3.917  -0.010                       O
HETATM   42  H           0       0.654  -1.949  -2.292                       H
HETATM   43  H           0      -1.139  -0.293   2.292                       H
HETATM   44  C           0       3.516  -0.008   1.592                       C
HETATM   45  C           0       2.243   0.419  -0.934                       C
HETATM   46  C           0       4.249   0.262   0.459                       C
HETATM   47  H           0       4.005  -0.155   2.551                       H
HETATM   48  C           0       3.613   0.476  -0.800                       C
HETATM   49  H           0       1.770   0.613  -1.893                       H
HETATM   50  H           0       5.331   0.336   0.523                       H
HETATM   51  H           0       4.226   0.718  -1.664                       H
HETATM   52  H           0      -1.380  -5.999   0.170                       H
HETATM   53  C           0      -1.776  -5.005   0.359                       C
HETATM   54  C           0      -2.847  -4.819   1.202                       C
HETATM   55  C           0      -3.384  -3.521   1.446                       C
HETATM   56  H           0      -3.304  -5.675   1.690                       H
HETATM   57  C           0      -2.855  -2.402   0.844                       C
HETATM   58  H           0      -4.237  -3.422   2.111                       H
HETATM   59  H           0      -3.292  -1.422   1.017                       H
HETATM   60  H           0       0.482  -4.528  -1.622                       H
HETATM   61  H           0       1.223  -0.479   3.524                       H
HETATM   62  C           0      -1.018  -0.108  -0.665                       C
HETATM   63  H           0      -1.997   0.270  -0.357                       H
HETATM   64  H           0      -0.744   0.418  -1.585                       H
END
