# Supplementary material for: Data on electronic structures for the study of ligand effects on the zirconocene-mediated trimethylene carbonate polymerization
Source: Data Brief. 2018 Sep 19;20:1867–9. doi: 10.1016/j.dib.2018.09.042 (PMC6168794; doi:10.1016/j.dib.2018.09.042)
Supplement: Supplementary file 2 — Supplementary material [file mmc2.zip › C15_cation.pdb]

TITLE      complex Opt TMC
HETATM    1  C           0       0.106   0.173  -0.339                       C
HETATM    2  C           0      -0.114   0.478   1.033                       C
HETATM    3  C           0       1.115   0.555   1.753                       C
HETATM    4  C           0       2.165   0.379   0.770                       C
HETATM    5  C           0       3.583   0.458   0.839                       C
HETATM    6  C           0       4.328   0.267  -0.304                       C
HETATM    7  C           0       3.713  -0.017  -1.555                       C
HETATM    8  C           0       2.344  -0.104  -1.671                       C
HETATM    9  C           0       1.540   0.116  -0.516                       C
HETATM   10  C           0      -0.936  -0.403  -1.290                       C
HETATM   11  C           0       1.263   0.966   3.221                       C
HETATM   12  C           0       1.931   2.362   3.286                       C
HETATM   13  C           0       2.118  -0.060   4.001                       C
HETATM   14  C           0      -0.117   1.059   3.904                       C
HETATM   15  C           0      -0.900  -1.893  -0.972                       C
HETATM   16  C           0       0.085  -2.810  -1.462                       C
HETATM   17  C           0       0.114  -4.012  -0.705                       C
HETATM   18  C           0      -0.854  -3.828   0.354                       C
HETATM   19  C           0      -1.210  -4.602   1.506                       C
HETATM   20  C           0      -2.083  -4.083   2.436                       C
HETATM   21  C           0      -2.669  -2.794   2.266                       C
HETATM   22  C           0      -2.398  -2.028   1.150                       C
HETATM   23  C           0      -1.508  -2.534   0.155                       C
HETATM   24  C           0       0.833  -5.286  -1.155                       C
HETATM   25  C           0      -0.152  -6.040  -2.091                       C
HETATM   26  C           0       1.216  -6.234   0.003                       C
HETATM   27  C           0       2.109  -4.950  -1.958                       C
HETATM   28  H           0      -1.093   0.593   1.480                       H
HETATM   29  H           0       4.080   0.683   1.776                       H
HETATM   30  H           0       5.410   0.346  -0.256                       H
HETATM   31  H           0       4.337  -0.149  -2.433                       H
HETATM   32  H           0       1.879  -0.282  -2.636                       H
HETATM   33  H           0      -0.687  -0.212  -2.338                       H
HETATM   34  H           0      -1.924   0.030  -1.110                       H
HETATM   35  H           0       2.937   2.359   2.856                       H
HETATM   36  H           0       2.014   2.688   4.329                       H
HETATM   37  H           0       1.336   3.106   2.746                       H
HETATM   38  H           0       2.256   0.271   5.035                       H
HETATM   39  H           0       3.109  -0.203   3.563                       H
HETATM   40  H           0       1.622  -1.042   4.042                       H
HETATM   41  H           0       0.011   1.333   4.956                       H
HETATM   42  H           0      -0.656   0.103   3.878                       H
HETATM   43  H           0      -0.750   1.824   3.441                       H
HETATM   44  H           0       0.715  -2.614  -2.320                       H
HETATM   45  H           0      -0.784  -5.584   1.660                       H
HETATM   46  H           0      -2.342  -4.668   3.313                       H
HETATM   47  H           0      -3.363  -2.424   3.016                       H
HETATM   48  H           0      -2.888  -1.070   1.007                       H
HETATM   49  H           0      -1.081  -6.296  -1.570                       H
HETATM   50  H           0       0.307  -6.972  -2.441                       H
HETATM   51  H           0      -0.408  -5.437  -2.969                       H
HETATM   52  H           0       0.341  -6.722   0.443                       H
HETATM   53  H           0       1.770  -5.728   0.800                       H
HETATM   54  H           0       1.856  -7.034  -0.384                       H
HETATM   55  H           0       2.838  -4.398  -1.357                       H
HETATM   56  H           0       1.890  -4.367  -2.859                       H
HETATM   57  H           0       2.583  -5.879  -2.291                       H
HETATM   58  C           0       2.751  -2.752   1.004                       C
HETATM   59  H           0       2.747  -3.847   0.997                       H
HETATM   60  H           0       3.097  -2.419   2.000                       H
HETATM   61  H           0       3.502  -2.409   0.284                       H
HETATM   62 Zr           0       0.713  -1.850   0.821                      Zr
END
