# Supplementary material for: Data on electronic structures for the study of ligand effects on the zirconocene-mediated trimethylene carbonate polymerization
Source: Data Brief. 2018 Sep 19;20:1867–9. doi: 10.1016/j.dib.2018.09.042 (PMC6168794; doi:10.1016/j.dib.2018.09.042)
Supplement: Supplementary file 2 — Supplementary material [file mmc2.zip › C15_complex.pdb]

TITLE      Pr opt cplTMCc31
HETATM    1  C           0       0.192   0.166  -0.225                       C
HETATM    2  C           0      -0.018   0.409   1.163                       C
HETATM    3  C           0       1.223   0.531   1.858                       C
HETATM    4  C           0       2.255   0.422   0.849                       C
HETATM    5  C           0       3.671   0.565   0.884                       C
HETATM    6  C           0       4.394   0.444  -0.281                       C
HETATM    7  C           0       3.761   0.175  -1.528                       C
HETATM    8  C           0       2.396   0.034  -1.611                       C
HETATM    9  C           0       1.615   0.175  -0.429                       C
HETATM   10  C           0      -0.828  -0.396  -1.200                       C
HETATM   11  C           0       1.386   1.005   3.306                       C
HETATM   12  C           0       1.883   2.473   3.278                       C
HETATM   13  C           0       2.396   0.139   4.094                       C
HETATM   14  C           0       0.038   0.965   4.055                       C
HETATM   15  C           0      -0.801  -1.887  -0.909                       C
HETATM   16  C           0       0.178  -2.823  -1.369                       C
HETATM   17  C           0       0.102  -4.049  -0.652                       C
HETATM   18  C           0      -0.960  -3.876   0.311                       C
HETATM   19  C           0      -1.567  -4.746   1.268                       C
HETATM   20  C           0      -2.615  -4.292   2.037                       C
HETATM   21  C           0      -3.120  -2.965   1.903                       C
HETATM   22  C           0      -2.585  -2.099   0.979                       C
HETATM   23  C           0      -1.514  -2.541   0.147                       C
HETATM   24  C           0       0.789  -5.353  -1.068                       C
HETATM   25  C           0      -0.269  -6.213  -1.810                       C
HETATM   26  C           0       1.336  -6.170   0.126                       C
HETATM   27  C           0       1.955  -5.077  -2.039                       C
HETATM   28  H           0      -0.994   0.468   1.630                       H
HETATM   29  H           0       4.183   0.790   1.813                       H
HETATM   30  H           0       5.472   0.571  -0.256                       H
HETATM   31  H           0       4.369   0.102  -2.425                       H
HETATM   32  H           0       1.913  -0.135  -2.570                       H
HETATM   33  H           0      -0.556  -0.183  -2.238                       H
HETATM   34  H           0      -1.823   0.029  -1.034                       H
HETATM   35  H           0       2.858   2.566   2.789                       H
HETATM   36  H           0       1.981   2.857   4.301                       H
HETATM   37  H           0       1.176   3.115   2.741                       H
HETATM   38  H           0       2.526   0.546   5.103                       H
HETATM   39  H           0       3.383   0.107   3.625                       H
HETATM   40  H           0       2.036  -0.891   4.192                       H
HETATM   41  H           0       0.181   1.301   5.087                       H
HETATM   42  H           0      -0.380  -0.047   4.087                       H
HETATM   43  H           0      -0.701   1.632   3.597                       H
HETATM   44  H           0       0.874  -2.625  -2.174                       H
HETATM   45  H           0      -1.235  -5.773   1.364                       H
HETATM   46  H           0      -3.098  -4.967   2.738                       H
HETATM   47  H           0      -3.958  -2.651   2.518                       H
HETATM   48  H           0      -3.004  -1.105   0.847                       H
HETATM   49  H           0      -1.118  -6.458  -1.163                       H
HETATM   50  H           0       0.181  -7.154  -2.149                       H
HETATM   51  H           0      -0.656  -5.687  -2.689                       H
HETATM   52  H           0       0.544  -6.505   0.801                       H
HETATM   53  H           0       2.064  -5.602   0.712                       H
HETATM   54  H           0       1.838  -7.068  -0.250                       H
HETATM   55  H           0       2.719  -4.434  -1.590                       H
HETATM   56  H           0       1.609  -4.607  -2.966                       H
HETATM   57  H           0       2.433  -6.022  -2.318                       H
HETATM   58  C           0       2.923  -2.696   0.731                       C
HETATM   59  H           0       2.943  -3.791   0.738                       H
HETATM   60  H           0       3.438  -2.337   1.636                       H
HETATM   61  H           0       3.504  -2.346  -0.129                       H
HETATM   62  H           0      -0.987  -5.922   4.814                       H
HETATM   63  C           0      -0.127  -5.624   5.424                       C
HETATM   64  C           0       1.136  -5.608   4.585                       C
HETATM   65  C           0      -0.340  -4.235   5.993                       C
HETATM   66  H           0      -0.025  -6.350   6.237                       H
HETATM   67  H           0       2.035  -5.441   5.187                       H
HETATM   68  H           0       1.269  -6.507   3.983                       H
HETATM   69  O           0       1.080  -4.521   3.604                       O
HETATM   70  H           0      -1.316  -4.104   6.459                       H
HETATM   71  H           0       0.440  -3.953   6.707                       H
HETATM   72  O           0      -0.312  -3.238   4.922                       O
HETATM   73  C           0       0.378  -3.429   3.821                       C
HETATM   74  O           0       0.380  -2.528   2.968                       O
HETATM   75 Zr           0       0.831  -1.903   0.906                      Zr
END
