# Supplementary material for: Data on electronic structures for the study of ligand effects on the zirconocene-mediated trimethylene carbonate polymerization
Source: Data Brief. 2018 Sep 19;20:1867–9. doi: 10.1016/j.dib.2018.09.042 (PMC6168794; doi:10.1016/j.dib.2018.09.042)
Supplement: Supplementary file 2 — Supplementary material [file mmc2.zip › C15_Pr.pdb]

TITLE      Pr Opt TMC
HETATM    1  C           0       1.179  -0.091   0.409                       C
HETATM    2  C           0       0.431   0.209   1.587                       C
HETATM    3  C           0       2.540   0.245   0.700                       C
HETATM    4  C           0       2.597   0.768   2.056                       C
HETATM    5  C           0       1.268   0.730   2.612                       C
HETATM    6  C           0       2.048  -3.100  -0.242                       C
HETATM    7  C           0       0.840  -2.347  -0.306                       C
HETATM    8  C           0       1.898  -4.235   0.611                       C
HETATM    9  C           0      -0.117  -3.037   0.508                       C
HETATM   10  C           0       0.526  -4.211   1.065                       C
HETATM   11  C           0       0.566  -2.470   3.740                       C
HETATM   12  H           0      -0.514  -2.545   3.579                       H
HETATM   13  H           0       0.926  -3.463   4.047                       H
HETATM   14  H           0       0.752  -1.778   4.568                       H
HETATM   15  C           0       6.550  -2.267   4.726                       C
HETATM   16  C           0       7.887  -1.010   2.944                       C
HETATM   17  H           0       6.918  -3.207   4.304                       H
HETATM   18  H           0       6.477  -2.367   5.811                       H
HETATM   19  C           0       7.508  -1.110   4.410                       C
HETATM   20  H           0       7.089  -0.662   2.294                       H
HETATM   21  H           0       8.323  -1.923   2.541                       H
HETATM   22  H           0       8.421  -1.266   4.998                       H
HETATM   23  H           0       7.059  -0.168   4.744                       H
HETATM   24  O           0       5.802  -2.669   2.202                       O
HETATM   25  C           0       4.927  -2.340   2.995                       C
HETATM   26  O           0       3.657  -2.239   2.762                       O
HETATM   27  C           0       9.922  -0.055  -0.568                       C
HETATM   28  H           0       9.288   0.658  -1.101                       H
HETATM   29  H           0       9.903  -1.017  -1.078                       H
HETATM   30  C           0      11.319   0.472  -0.305                       C
HETATM   31  C           0      11.233   1.635   0.666                       C
HETATM   32  H           0      11.766   0.809  -1.245                       H
HETATM   33  H           0      11.959  -0.320   0.101                       H
HETATM   34  H           0      12.200   1.945   1.061                       H
HETATM   35  H           0      10.712   2.501   0.251                       H
HETATM   36  O           0       9.235  -0.323   0.715                       O
HETATM   37  C           0       9.562   0.318   1.794                       C
HETATM   38  O           0       8.972   0.050   2.891                       O
HETATM   39 Zr           0       1.798  -1.932   1.938                      Zr
HETATM   40  O           0      10.474   1.236   1.865                       O
HETATM   41  O           0       5.206  -2.034   4.296                       O
HETATM   42  H           0       2.960  -2.839  -0.766                       H
HETATM   43  H           0      -0.639   0.068   1.680                       H
HETATM   44  C           0       3.844   1.256   2.541                       C
HETATM   45  C           0       3.720   0.174  -0.093                       C
HETATM   46  C           0       4.959   1.204   1.733                       C
HETATM   47  H           0       3.916   1.699   3.527                       H
HETATM   48  C           0       4.903   0.653   0.421                       C
HETATM   49  H           0       3.675  -0.214  -1.107                       H
HETATM   50  H           0       5.897   1.619   2.097                       H
HETATM   51  H           0       5.802   0.632  -0.191                       H
HETATM   52  H           0       0.181  -6.012   2.257                       H
HETATM   53  C           0      -0.256  -5.107   1.849                       C
HETATM   54  C           0      -1.585  -4.831   2.073                       C
HETATM   55  C           0      -2.204  -3.662   1.542                       C
HETATM   56  H           0      -2.183  -5.521   2.661                       H
HETATM   57  C           0      -1.489  -2.771   0.778                       C
HETATM   58  H           0      -3.259  -3.488   1.735                       H
HETATM   59  H           0      -1.972  -1.897   0.350                       H
HETATM   60  C           0       2.893  -5.392   0.740                       C
HETATM   61  C           0       4.243  -5.036   0.084                       C
HETATM   62  C           0       3.158  -5.764   2.217                       C
HETATM   63  C           0       2.307  -6.620  -0.003                       C
HETATM   64  H           0       4.128  -4.837  -0.988                       H
HETATM   65  H           0       4.715  -4.169   0.558                       H
HETATM   66  H           0       4.929  -5.885   0.183                       H
HETATM   67  H           0       3.848  -6.615   2.269                       H
HETATM   68  H           0       3.611  -4.927   2.757                       H
HETATM   69  H           0       2.245  -6.051   2.748                       H
HETATM   70  H           0       2.133  -6.389  -1.060                       H
HETATM   71  H           0       1.357  -6.947   0.429                       H
HETATM   72  H           0       3.008  -7.461   0.049                       H
HETATM   73  C           0       0.704  -0.911  -0.777                       C
HETATM   74  C           0       0.780   1.400   3.900                       C
HETATM   75  C           0       0.892   2.935   3.703                       C
HETATM   76  C           0       1.605   0.998   5.144                       C
HETATM   77  C           0      -0.700   1.060   4.173                       C
HETATM   78  H           0       1.928   3.247   3.529                       H
HETATM   79  H           0       0.527   3.458   4.595                       H
HETATM   80  H           0       0.294   3.266   2.847                       H
HETATM   81  H           0      -1.353   1.420   3.370                       H
HETATM   82  H           0      -1.025   1.548   5.099                       H
HETATM   83  H           0      -0.856  -0.017   4.289                       H
HETATM   84  H           0       1.564  -0.078   5.331                       H
HETATM   85  H           0       1.205   1.507   6.029                       H
HETATM   86  H           0       2.659   1.280   5.059                       H
HETATM   87  H           0       1.317  -0.720  -1.665                       H
HETATM   88  H           0      -0.330  -0.672  -1.045                       H
END
