# Supplementary material for: Data on electronic structures for the study of ligand effects on the zirconocene-mediated trimethylene carbonate polymerization
Source: Data Brief. 2018 Sep 19;20:1867–9. doi: 10.1016/j.dib.2018.09.042 (PMC6168794; doi:10.1016/j.dib.2018.09.042)
Supplement: Supplementary file 2 — Supplementary material [file mmc2.zip › C15_Re.pdb]

TITLE      R Opt TMCc31_2
HETATM    1  C           0       1.099  -0.165   0.367                       C
HETATM    2  C           0       0.682   0.204   1.684                       C
HETATM    3  C           0       2.530  -0.104   0.367                       C
HETATM    4  C           0       2.967   0.310   1.690                       C
HETATM    5  C           0       1.797   0.507   2.514                       C
HETATM    6  C           0       1.314  -3.233  -0.473                       C
HETATM    7  C           0       0.257  -2.303  -0.258                       C
HETATM    8  C           0       1.192  -4.359   0.396                       C
HETATM    9  C           0      -0.589  -2.873   0.754                       C
HETATM   10  C           0      -0.028  -4.153   1.145                       C
HETATM   11  C           0       0.891  -2.547   3.748                       C
HETATM   12  H           0      -0.194  -2.453   3.862                       H
HETATM   13  H           0       1.148  -3.599   3.944                       H
HETATM   14  H           0       1.374  -1.930   4.512                       H
HETATM   15 Zr           0       1.711  -2.118   1.704                      Zr
HETATM   16  H           0       2.115  -3.091  -1.188                       H
HETATM   17  H           0      -0.352   0.260   1.999                       H
HETATM   18  C           0       4.364   0.512   1.907                       C
HETATM   19  C           0       3.486  -0.372  -0.657                       C
HETATM   20  C           0       5.256   0.266   0.888                       C
HETATM   21  H           0       4.724   0.891   2.856                       H
HETATM   22  C           0       4.822  -0.186  -0.392                       C
HETATM   23  H           0       3.156  -0.673  -1.647                       H
HETATM   24  H           0       6.316   0.450   1.047                       H
HETATM   25  H           0       5.558  -0.358  -1.172                       H
HETATM   26  H           0      -0.381  -5.931   2.367                       H
HETATM   27  C           0      -0.746  -4.952   2.079                       C
HETATM   28  C           0      -1.932  -4.487   2.601                       C
HETATM   29  C           0      -2.463  -3.218   2.231                       C
HETATM   30  H           0      -2.486  -5.105   3.301                       H
HETATM   31  C           0      -1.807  -2.414   1.329                       C
HETATM   32  H           0      -3.409  -2.896   2.657                       H
HETATM   33  H           0      -2.233  -1.462   1.023                       H
HETATM   34  C           0       2.022  -5.644   0.306                       C
HETATM   35  C           0       3.266  -5.433  -0.582                       C
HETATM   36  C           0       2.501  -6.128   1.694                       C
HETATM   37  C           0       1.142  -6.743  -0.344                       C
HETATM   38  H           0       2.991  -5.173  -1.610                       H
HETATM   39  H           0       3.920  -4.648  -0.186                       H
HETATM   40  H           0       3.847  -6.361  -0.627                       H
HETATM   41  H           0       3.071  -7.058   1.586                       H
HETATM   42  H           0       3.154  -5.387   2.165                       H
HETATM   43  H           0       1.673  -6.331   2.379                       H
HETATM   44  H           0       0.808  -6.437  -1.341                       H
HETATM   45  H           0       0.253  -6.962   0.255                       H
HETATM   46  H           0       1.715  -7.672  -0.448                       H
HETATM   47  C           0       0.246  -0.847  -0.689                       C
HETATM   48  C           0       1.716   1.212   3.872                       C
HETATM   49  C           0       2.035   2.711   3.630                       C
HETATM   50  C           0       2.714   0.658   4.915                       C
HETATM   51  C           0       0.294   1.112   4.463                       C
HETATM   52  H           0       3.046   2.852   3.231                       H
HETATM   53  H           0       1.963   3.268   4.572                       H
HETATM   54  H           0       1.329   3.154   2.919                       H
HETATM   55  H           0      -0.447   1.598   3.820                       H
HETATM   56  H           0       0.263   1.621   5.432                       H
HETATM   57  H           0      -0.012   0.073   4.620                       H
HETATM   58  H           0       2.557  -0.407   5.108                       H
HETATM   59  H           0       2.581   1.192   5.863                       H
HETATM   60  H           0       3.756   0.796   4.613                       H
HETATM   61  H           0       0.667  -0.719  -1.691                       H
HETATM   62  H           0      -0.769  -0.439  -0.713                       H
HETATM   63  C           0       6.125  -2.437   4.590                       C
HETATM   64  C           0       7.233  -3.282   2.567                       C
HETATM   65  H           0       6.162  -3.390   5.126                       H
HETATM   66  H           0       5.990  -1.628   5.308                       H
HETATM   67  C           0       7.306  -2.243   3.665                       C
HETATM   68  H           0       7.944  -3.101   1.766                       H
HETATM   69  H           0       7.368  -4.300   2.943                       H
HETATM   70  H           0       8.254  -2.362   4.196                       H
HETATM   71  H           0       7.292  -1.236   3.235                       H
HETATM   72  O           0       5.907  -3.251   1.925                       O
HETATM   73  C           0       4.846  -2.836   2.565                       C
HETATM   74  O           0       3.754  -2.840   1.964                       O
HETATM   75  C           0      13.194  -3.009   0.899                       C
HETATM   76  H           0      13.436  -1.996   0.557                       H
HETATM   77  H           0      13.303  -3.696   0.057                       H
HETATM   78  C           0      14.034  -3.405   2.097                       C
HETATM   79  C           0      13.625  -2.517   3.256                       C
HETATM   80  H           0      15.099  -3.274   1.875                       H
HETATM   81  H           0      13.870  -4.460   2.348                       H
HETATM   82  H           0      14.064  -2.827   4.206                       H
HETATM   83  H           0      13.892  -1.470   3.072                       H
HETATM   84  O           0      11.783  -3.041   1.227                       O
HETATM   85  C           0      11.327  -2.803   2.468                       C
HETATM   86  O           0      10.136  -2.810   2.687                       O
HETATM   87  O           0      12.193  -2.579   3.469                       O
HETATM   88  O           0       4.873  -2.442   3.819                       O
END
