# Supplementary material for: Data on electronic structures for the study of ligand effects on the zirconocene-mediated trimethylene carbonate polymerization
Source: Data Brief. 2018 Sep 19;20:1867–9. doi: 10.1016/j.dib.2018.09.042 (PMC6168794; doi:10.1016/j.dib.2018.09.042)
Supplement: Supplementary file 2 — Supplementary material [file mmc2.zip › C15_Ts.pdb]

TITLE      ts Opt TMC-c31_2
HETATM    1  C           0       0.705  -0.070   0.497                       C
HETATM    2  C           0       0.231   0.141   1.828                       C
HETATM    3  C           0       2.082   0.323   0.493                       C
HETATM    4  C           0       2.427   0.783   1.829                       C
HETATM    5  C           0       1.257   0.665   2.664                       C
HETATM    6  C           0       1.598  -2.973  -0.469                       C
HETATM    7  C           0       0.356  -2.317  -0.228                       C
HETATM    8  C           0       1.730  -4.139   0.345                       C
HETATM    9  C           0      -0.340  -3.108   0.745                       C
HETATM   10  C           0       0.493  -4.246   1.085                       C
HETATM   11  C           0       1.019  -2.591   3.767                       C
HETATM   12  H           0      -0.065  -2.710   3.866                       H
HETATM   13  H           0       1.472  -3.582   3.917                       H
HETATM   14  H           0       1.372  -1.934   4.568                       H
HETATM   15 Zr           0       1.756  -1.898   1.759                      Zr
HETATM   16  H           0       2.351  -2.619  -1.163                       H
HETATM   17  H           0      -0.783  -0.058   2.152                       H
HETATM   18  C           0       3.737   1.301   2.048                       C
HETATM   19  C           0       3.058   0.337  -0.546                       C
HETATM   20  C           0       4.646   1.323   1.014                       C
HETATM   21  H           0       4.012   1.709   3.014                       H
HETATM   22  C           0       4.312   0.833  -0.282                       C
HETATM   23  H           0       2.795   0.002  -1.546                       H
HETATM   24  H           0       5.632   1.751   1.177                       H
HETATM   25  H           0       5.053   0.880  -1.075                       H
HETATM   26  H           0       0.542  -6.114   2.221                       H
HETATM   27  C           0      -0.032  -5.228   1.973                       C
HETATM   28  C           0      -1.292  -5.064   2.501                       C
HETATM   29  C           0      -2.093  -3.929   2.184                       C
HETATM   30  H           0      -1.695  -5.822   3.166                       H
HETATM   31  C           0      -1.631  -2.959   1.326                       C
HETATM   32  H           0      -3.086  -3.845   2.614                       H
HETATM   33  H           0      -2.257  -2.112   1.060                       H
HETATM   34  C           0       2.828  -5.198   0.212                       C
HETATM   35  C           0       4.004  -4.671  -0.637                       C
HETATM   36  C           0       3.391  -5.630   1.585                       C
HETATM   37  C           0       2.224  -6.431  -0.506                       C
HETATM   38  H           0       3.689  -4.418  -1.656                       H
HETATM   39  H           0       4.469  -3.790  -0.182                       H
HETATM   40  H           0       4.772  -5.449  -0.719                       H
HETATM   41  H           0       4.148  -6.412   1.447                       H
HETATM   42  H           0       3.867  -4.787   2.095                       H
HETATM   43  H           0       2.622  -6.036   2.248                       H
HETATM   44  H           0       1.842  -6.159  -1.497                       H
HETATM   45  H           0       1.396  -6.869   0.062                       H
HETATM   46  H           0       2.989  -7.206  -0.638                       H
HETATM   47  C           0       0.019  -0.882  -0.588                       C
HETATM   48  C           0       1.038   1.273   4.053                       C
HETATM   49  C           0       1.062   2.817   3.892                       C
HETATM   50  C           0       2.121   0.865   5.078                       C
HETATM   51  C           0      -0.339   0.870   4.619                       C
HETATM   52  H           0       2.031   3.174   3.527                       H
HETATM   53  H           0       0.866   3.299   4.857                       H
HETATM   54  H           0       0.294   3.149   3.185                       H
HETATM   55  H           0      -1.158   1.249   3.998                       H
HETATM   56  H           0      -0.466   1.297   5.620                       H
HETATM   57  H           0      -0.441  -0.216   4.702                       H
HETATM   58  H           0       2.107  -0.210   5.278                       H
HETATM   59  H           0       1.937   1.383   6.027                       H
HETATM   60  H           0       3.130   1.127   4.752                       H
HETATM   61  H           0       0.393  -0.616  -1.582                       H
HETATM   62  H           0      -1.062  -0.712  -0.596                       H
HETATM   63  C           0       6.233  -1.510   4.499                       C
HETATM   64  C           0       7.868  -1.409   2.564                       C
HETATM   65  H           0       6.552  -2.545   4.665                       H
HETATM   66  H           0       6.017  -1.047   5.463                       H
HETATM   67  C           0       7.327  -0.711   3.779                       C
HETATM   68  H           0       7.727  -1.014   1.572                       H
HETATM   69  H           0       8.224  -2.426   2.639                       H
HETATM   70  H           0       8.149  -0.572   4.489                       H
HETATM   71  H           0       6.947   0.280   3.515                       H
HETATM   72  O           0       6.049  -2.364   2.020                       O
HETATM   73  C           0       4.981  -2.033   2.569                       C
HETATM   74  O           0       3.822  -2.176   2.057                       O
HETATM   75  C           0      11.256  -2.325  -0.038                       C
HETATM   76  H           0      11.141  -1.689  -0.921                       H
HETATM   77  H           0      10.970  -3.346  -0.290                       H
HETATM   78  C           0      12.642  -2.220   0.570                       C
HETATM   79  C           0      12.816  -0.816   1.116                       C
HETATM   80  H           0      13.400  -2.421  -0.194                       H
HETATM   81  H           0      12.767  -2.960   1.369                       H
HETATM   82  H           0      13.710  -0.699   1.729                       H
HETATM   83  H           0      12.822  -0.059   0.325                       H
HETATM   84  O           0      10.244  -1.892   0.929                       O
HETATM   85  C           0      10.520  -1.010   1.874                       C
HETATM   86  O           0       9.633  -0.669   2.674                       O
HETATM   87  O           0      11.714  -0.479   2.016                       O
HETATM   88  O           0       4.975  -1.504   3.813                       O
END
