# Supplementary material for: Data on electronic structures for the study of ligand effects on the zirconocene-mediated trimethylene carbonate polymerization
Source: Data Brief. 2018 Sep 19;20:1867–9. doi: 10.1016/j.dib.2018.09.042 (PMC6168794; doi:10.1016/j.dib.2018.09.042)
Supplement: Supplementary file 2 — Supplementary material [file mmc2.zip › C16_cation.pdb]

TITLE      opt cation
HETATM    1  C           0       0.050  -0.099  -0.017                       C
HETATM    2  C           0       0.256  -0.349   1.419                       C
HETATM    3  C           0       1.653  -0.607   1.658                       C
HETATM    4  C           0       2.343  -0.518   0.393                       C
HETATM    5  C           0       1.375  -0.135  -0.621                       C
HETATM    6  C           0       1.821  -0.196  -1.977                       C
HETATM    7  C           0       3.145  -0.512  -2.268                       C
HETATM    8  C           0       4.088  -0.797  -1.255                       C
HETATM    9  C           0       3.691  -0.800   0.070                       C
HETATM   10  C           0      -0.620  -0.409   2.539                       C
HETATM   11  C           0      -0.113  -0.696   3.794                       C
HETATM   12  C           0       1.263  -0.942   4.005                       C
HETATM   13  C           0       2.148  -0.896   2.945                       C
HETATM   14  C           0      -1.319  -0.061  -0.763                       C
HETATM   15  C           0      -2.490   0.470   0.091                       C
HETATM   16  C           0      -1.303   0.804  -2.041                       C
HETATM   17  C           0      -1.473  -1.565  -1.064                       C
HETATM   18  C           0      -1.788  -2.563  -0.073                       C
HETATM   19  C           0      -1.433  -3.847  -0.570                       C
HETATM   20  C           0      -0.840  -3.668  -1.838                       C
HETATM   21  C           0      -0.873  -2.270  -2.147                       C
HETATM   22  H           0       1.167   0.068  -2.795                       H
HETATM   23  H           0       3.463  -0.516  -3.306                       H
HETATM   24  H           0       5.117  -1.016  -1.521                       H
HETATM   25  H           0       4.398  -1.034   0.860                       H
HETATM   26  H           0      -1.673  -0.189   2.443                       H
HETATM   27  H           0      -0.790  -0.718   4.642                       H
HETATM   28  H           0       1.623  -1.153   5.007                       H
HETATM   29  H           0       3.208  -1.069   3.100                       H
HETATM   30  H           0      -2.243   1.445   0.522                       H
HETATM   31  H           0      -3.370   0.594  -0.547                       H
HETATM   32  H           0      -2.785  -0.201   0.898                       H
HETATM   33  H           0      -1.003   1.828  -1.797                       H
HETATM   34  H           0      -0.644   0.438  -2.826                       H
HETATM   35  H           0      -2.310   0.837  -2.468                       H
HETATM   36  H           0      -2.250  -2.381   0.889                       H
HETATM   37  H           0      -1.583  -4.787  -0.057                       H
HETATM   38  H           0      -0.479  -4.453  -2.493                       H
HETATM   39  H           0      -0.507  -1.831  -3.067                       H
HETATM   40  C           0       1.039  -3.857   1.446                       C
HETATM   41  H           0       2.145  -3.858   1.507                       H
HETATM   42  H           0       0.677  -3.566   2.440                       H
HETATM   43  H           0       0.716  -4.885   1.249                       H
HETATM   44 Zr           0       0.651  -2.395  -0.202                      Zr
END
