# Supplementary material for: Data on electronic structures for the study of ligand effects on the zirconocene-mediated trimethylene carbonate polymerization
Source: Data Brief. 2018 Sep 19;20:1867–9. doi: 10.1016/j.dib.2018.09.042 (PMC6168794; doi:10.1016/j.dib.2018.09.042)
Supplement: Supplementary file 2 — Supplementary material [file mmc2.zip › C16_complex.pdb]

TITLE      Pr opt cplTMCc34
HETATM    1  C           0       0.099  -0.184  -0.056                       C
HETATM    2  C           0       0.322  -0.436   1.370                       C
HETATM    3  C           0       1.722  -0.713   1.585                       C
HETATM    4  C           0       2.400  -0.580   0.317                       C
HETATM    5  C           0       1.418  -0.197  -0.677                       C
HETATM    6  C           0       1.887  -0.002  -2.010                       C
HETATM    7  C           0       3.233  -0.134  -2.299                       C
HETATM    8  C           0       4.181  -0.479  -1.306                       C
HETATM    9  C           0       3.771  -0.701  -0.006                       C
HETATM   10  C           0      -0.534  -0.481   2.507                       C
HETATM   11  C           0      -0.010  -0.761   3.755                       C
HETATM   12  C           0       1.367  -1.025   3.945                       C
HETATM   13  C           0       2.231  -0.999   2.869                       C
HETATM   14  C           0      -1.277  -0.132  -0.783                       C
HETATM   15  C           0      -2.417   0.460   0.075                       C
HETATM   16  C           0      -1.263   0.688  -2.090                       C
HETATM   17  C           0      -1.485  -1.633  -1.051                       C
HETATM   18  C           0      -1.883  -2.598  -0.069                       C
HETATM   19  C           0      -1.566  -3.901  -0.541                       C
HETATM   20  C           0      -0.935  -3.766  -1.794                       C
HETATM   21  C           0      -0.876  -2.375  -2.109                       C
HETATM   22  H           0       1.218   0.312  -2.798                       H
HETATM   23  H           0       3.573   0.058  -3.313                       H
HETATM   24  H           0       5.235  -0.535  -1.566                       H
HETATM   25  H           0       4.490  -0.939   0.773                       H
HETATM   26  H           0      -1.586  -0.251   2.426                       H
HETATM   27  H           0      -0.673  -0.764   4.615                       H
HETATM   28  H           0       1.742  -1.231   4.942                       H
HETATM   29  H           0       3.293  -1.181   3.008                       H
HETATM   30  H           0      -2.135   1.443   0.465                       H
HETATM   31  H           0      -3.309   0.584  -0.547                       H
HETATM   32  H           0      -2.709  -0.172   0.913                       H
HETATM   33  H           0      -0.893   1.701  -1.903                       H
HETATM   34  H           0      -0.662   0.245  -2.884                       H
HETATM   35  H           0      -2.283   0.766  -2.479                       H
HETATM   36  H           0      -2.357  -2.384   0.880                       H
HETATM   37  H           0      -1.772  -4.827  -0.021                       H
HETATM   38  H           0      -0.573  -4.571  -2.422                       H
HETATM   39  H           0      -0.440  -1.962  -3.009                       H
HETATM   40  C           0       0.692  -3.867   1.673                       C
HETATM   41  H           0       1.772  -3.940   1.887                       H
HETATM   42  H           0       0.214  -3.463   2.572                       H
HETATM   43  H           0       0.311  -4.881   1.505                       H
HETATM   44  H           0       6.318  -3.639  -1.576                       H
HETATM   45  C           0       6.022  -4.694  -1.558                       C
HETATM   46  C           0       5.282  -5.014  -0.274                       C
HETATM   47  C           0       5.108  -5.008  -2.726                       C
HETATM   48  H           0       6.933  -5.299  -1.624                       H
HETATM   49  H           0       5.079  -6.084  -0.165                       H
HETATM   50  H           0       5.790  -4.653   0.620                       H
HETATM   51  O           0       3.984  -4.334  -0.254                       O
HETATM   52  H           0       5.481  -4.634  -3.680                       H
HETATM   53  H           0       4.900  -6.078  -2.817                       H
HETATM   54  O           0       3.816  -4.342  -2.556                       O
HETATM   55  C           0       3.335  -4.057  -1.367                       C
HETATM   56  O           0       2.223  -3.514  -1.300                       O
HETATM   57 Zr           0       0.613  -2.548  -0.145                      Zr
END
