# Supplementary material for: Data on electronic structures for the study of ligand effects on the zirconocene-mediated trimethylene carbonate polymerization
Source: Data Brief. 2018 Sep 19;20:1867–9. doi: 10.1016/j.dib.2018.09.042 (PMC6168794; doi:10.1016/j.dib.2018.09.042)
Supplement: Supplementary file 2 — Supplementary material [file mmc2.zip › C16_Pr.pdb]

TITLE      Pr Opt TMC
HETATM    1  C           0       1.186   1.126   0.807                       C
HETATM    2  C           0       0.309   0.392   1.654                       C
HETATM    3  C           0       2.510   0.792   1.159                       C
HETATM    4  C           0       2.453  -0.149   2.228                       C
HETATM    5  C           0       1.084  -0.391   2.563                       C
HETATM    6  C           0      -0.451  -2.962   1.244                       C
HETATM    7  C           0       0.594  -2.698   2.231                       C
HETATM    8  C           0       0.080  -3.829   0.217                       C
HETATM    9  C           0       1.736  -3.514   1.834                       C
HETATM   10  C           0       1.433  -4.168   0.579                       C
HETATM   11  C           0       0.184  -0.817  -1.415                       C
HETATM   12  H           0      -0.845  -0.528  -1.176                       H
HETATM   13  H           0       0.654   0.014  -1.959                       H
HETATM   14  H           0       0.141  -1.683  -2.090                       H
HETATM   15  C           0       6.112  -1.252  -2.639                       C
HETATM   16  C           0       7.692  -1.740  -0.687                       C
HETATM   17  H           0       6.191  -0.187  -2.399                       H
HETATM   18  H           0       6.054  -1.370  -3.723                       H
HETATM   19  C           0       7.343  -2.020  -2.137                       C
HETATM   20  H           0       7.012  -2.180   0.038                       H
HETATM   21  H           0       7.825  -0.682  -0.467                       H
HETATM   22  H           0       8.194  -1.724  -2.762                       H
HETATM   23  H           0       7.185  -3.094  -2.285                       H
HETATM   24  O           0       5.190  -0.643  -0.213                       O
HETATM   25  C           0       4.461  -1.322  -0.932                       C
HETATM   26  O           0       3.259  -1.728  -0.677                       O
HETATM   27  C           0       9.844  -1.339   2.860                       C
HETATM   28  H           0       9.441  -2.088   3.547                       H
HETATM   29  H           0       9.529  -0.345   3.174                       H
HETATM   30  C           0      11.340  -1.467   2.648                       C
HETATM   31  C           0      11.627  -2.771   1.926                       C
HETATM   32  H           0      11.849  -1.465   3.618                       H
HETATM   33  H           0      11.722  -0.618   2.072                       H
HETATM   34  H           0      12.649  -2.850   1.560                       H
HETATM   35  H           0      11.382  -3.654   2.522                       H
HETATM   36  O           0       9.135  -1.546   1.579                       O
HETATM   37  C           0       9.660  -2.262   0.633                       C
HETATM   38  O           0       9.038  -2.404  -0.470                       O
HETATM   39 Zr           0       1.473  -1.411   0.342                      Zr
HETATM   40  O           0      10.806  -2.862   0.704                       O
HETATM   41  O           0       4.871  -1.769  -2.155                       O
HETATM   42  H           0      -0.771   0.426   1.598                       H
HETATM   43  C           0      -1.801  -2.530   1.092                       C
HETATM   44  C           0      -0.705  -4.250  -0.877                       C
HETATM   45  C           0      -2.548  -2.959   0.011                       C
HETATM   46  H           0      -2.277  -1.904   1.833                       H
HETATM   47  C           0      -2.010  -3.815  -0.978                       C
HETATM   48  H           0      -0.283  -4.919  -1.623                       H
HETATM   49  H           0      -3.583  -2.638  -0.073                       H
HETATM   50  H           0      -2.631  -4.136  -1.808                       H
HETATM   51  H           0       2.105  -5.494  -0.999                       H
HETATM   52  C           0       2.369  -5.003  -0.066                       C
HETATM   53  C           0       3.610  -5.199   0.506                       C
HETATM   54  C           0       3.929  -4.565   1.730                       C
HETATM   55  H           0       4.334  -5.854   0.030                       H
HETATM   56  C           0       3.034  -3.737   2.382                       C
HETATM   57  H           0       4.898  -4.750   2.186                       H
HETATM   58  H           0       3.320  -3.312   3.333                       H
HETATM   59  H           0       0.880   1.809   0.026                       H
HETATM   60  C           0       0.566  -1.611   3.345                       C
HETATM   61  C           0      -0.838  -1.355   3.931                       C
HETATM   62  H           0      -0.756  -0.672   4.783                       H
HETATM   63  H           0      -1.285  -2.290   4.285                       H
HETATM   64  H           0      -1.528  -0.892   3.226                       H
HETATM   65  C           0       1.471  -1.937   4.553                       C
HETATM   66  H           0       1.308  -1.192   5.339                       H
HETATM   67  H           0       2.536  -1.916   4.319                       H
HETATM   68  H           0       1.228  -2.923   4.961                       H
HETATM   69  H           0       3.316  -0.608   2.691                       H
HETATM   70  H           0       3.418   1.150   0.693                       H
END
