# Supplementary material for: Data on electronic structures for the study of ligand effects on the zirconocene-mediated trimethylene carbonate polymerization
Source: Data Brief. 2018 Sep 19;20:1867–9. doi: 10.1016/j.dib.2018.09.042 (PMC6168794; doi:10.1016/j.dib.2018.09.042)
Supplement: Supplementary file 2 — Supplementary material [file mmc2.zip › C16_Re.pdb]

TITLE      R Opt TMCc34_2-1
HETATM    1  C           0      -2.194  -2.199  -1.170                       C
HETATM    2  C           0      -3.395  -1.866  -0.400                       C
HETATM    3  C           0      -3.572  -0.434  -0.401                       C
HETATM    4  C           0      -2.531   0.141  -1.220                       C
HETATM    5  C           0      -1.723  -0.942  -1.740                       C
HETATM    6  C           0      -0.637  -0.588  -2.597                       C
HETATM    7  C           0      -0.421   0.737  -2.929                       C
HETATM    8  C           0      -1.236   1.779  -2.425                       C
HETATM    9  C           0      -2.284   1.486  -1.576                       C
HETATM   10  C           0      -4.344  -2.640   0.327                       C
HETATM   11  C           0      -5.391  -2.014   0.977                       C
HETATM   12  C           0      -5.548  -0.609   0.961                       C
HETATM   13  C           0      -4.646   0.180   0.276                       C
HETATM   14  C           0      -1.460  -3.573  -1.197                       C
HETATM   15  C           0      -2.404  -4.789  -1.084                       C
HETATM   16  C           0      -0.621  -3.807  -2.471                       C
HETATM   17  C           0      -0.572  -3.421   0.050                       C
HETATM   18  C           0      -1.031  -3.535   1.403                       C
HETATM   19  C           0      -0.080  -2.929   2.270                       C
HETATM   20  C           0       0.955  -2.399   1.473                       C
HETATM   21  C           0       0.654  -2.691   0.108                       C
HETATM   22  H           0      -0.010  -1.345  -3.046                       H
HETATM   23  H           0       0.384   0.978  -3.618                       H
HETATM   24  H           0      -1.050   2.805  -2.729                       H
HETATM   25  H           0      -2.928   2.274  -1.196                       H
HETATM   26  H           0      -4.295  -3.719   0.344                       H
HETATM   27  H           0      -6.121  -2.622   1.504                       H
HETATM   28  H           0      -6.388  -0.156   1.479                       H
HETATM   29  H           0      -4.766   1.259   0.243                       H
HETATM   30  H           0      -3.184  -4.743  -1.850                       H
HETATM   31  H           0      -1.830  -5.708  -1.236                       H
HETATM   32  H           0      -2.885  -4.881  -0.110                       H
HETATM   33  H           0      -1.238  -3.684  -3.366                       H
HETATM   34  H           0       0.243  -3.149  -2.557                       H
HETATM   35  H           0      -0.233  -4.831  -2.464                       H
HETATM   36  H           0      -1.948  -4.007   1.728                       H
HETATM   37  H           0      -0.151  -2.881   3.348                       H
HETATM   38  H           0       1.836  -1.880   1.827                       H
HETATM   39  H           0       1.266  -2.403  -0.737                       H
HETATM   40  C           0      -2.253  -0.687   2.652                       C
HETATM   41  H           0      -2.561   0.366   2.540                       H
HETATM   42  H           0      -3.160  -1.272   2.838                       H
HETATM   43  H           0      -1.608  -0.756   3.536                       H
HETATM   44  C           0       2.230   3.481   0.593                       C
HETATM   45  C           0       3.290   1.568  -0.524                       C
HETATM   46  H           0       2.876   3.455   1.475                       H
HETATM   47  H           0       1.773   4.467   0.511                       H
HETATM   48  C           0       2.943   3.034  -0.664                       C
HETATM   49  H           0       3.659   1.130  -1.448                       H
HETATM   50  H           0       4.012   1.382   0.275                       H
HETATM   51  H           0       3.868   3.595  -0.822                       H
HETATM   52  H           0       2.307   3.191  -1.542                       H
HETATM   53  O           0       2.081   0.793  -0.185                       O
HETATM   54  C           0       1.090   1.340   0.477                       C
HETATM   55  O           0       0.089   0.651   0.751                       O
HETATM   56  C           0       8.413   2.529  -4.280                       C
HETATM   57  H           0       8.121   2.961  -5.245                       H
HETATM   58  H           0       9.003   1.630  -4.465                       H
HETATM   59  C           0       9.136   3.544  -3.416                       C
HETATM   60  C           0       8.140   4.627  -3.050                       C
HETATM   61  H           0       9.982   3.975  -3.963                       H
HETATM   62  H           0       9.528   3.065  -2.511                       H
HETATM   63  H           0       8.524   5.323  -2.302                       H
HETATM   64  H           0       7.827   5.198  -3.932                       H
HETATM   65  O           0       7.210   2.059  -3.623                       O
HETATM   66  C           0       6.511   2.821  -2.770                       C
HETATM   67  O           0       5.493   2.397  -2.268                       O
HETATM   68  O           0       6.953   4.051  -2.451                       O
HETATM   69  O           0       1.099   2.588   0.880                       O
HETATM   70 Zr           0      -1.155  -1.129   0.740                      Zr
END
