# Supplementary material for: Data on electronic structures for the study of ligand effects on the zirconocene-mediated trimethylene carbonate polymerization
Source: Data Brief. 2018 Sep 19;20:1867–9. doi: 10.1016/j.dib.2018.09.042 (PMC6168794; doi:10.1016/j.dib.2018.09.042)
Supplement: Supplementary file 2 — Supplementary material [file mmc2.zip › C16_Ts.pdb]

TITLE      ts Opt TMC-c34_2
HETATM    1  C           0       0.627   0.202   0.078                       C
HETATM    2  C           0       0.348   0.131   1.472                       C
HETATM    3  C           0       2.024   0.111  -0.090                       C
HETATM    4  C           0       2.612  -0.012   1.204                       C
HETATM    5  C           0       1.578   0.023   2.191                       C
HETATM    6  C           0       0.339  -2.784   3.317                       C
HETATM    7  C           0       1.583  -2.018   3.405                       C
HETATM    8  C           0       0.635  -4.102   2.804                       C
HETATM    9  C           0       2.651  -2.945   3.042                       C
HETATM   10  C           0       2.063  -4.200   2.627                       C
HETATM   11  C           0      -0.609  -2.659  -0.012                       C
HETATM   12  H           0      -1.518  -2.301   0.482                       H
HETATM   13  H           0      -0.621  -2.299  -1.050                       H
HETATM   14  H           0      -0.651  -3.758  -0.032                       H
HETATM   15  C           0       4.014  -4.115  -3.437                       C
HETATM   16  C           0       5.717  -2.274  -3.086                       C
HETATM   17  H           0       3.473  -3.432  -4.103                       H
HETATM   18  H           0       3.918  -5.131  -3.822                       H
HETATM   19  C           0       5.497  -3.734  -3.356                       C
HETATM   20  H           0       6.193  -1.924  -2.185                       H
HETATM   21  H           0       5.221  -1.533  -3.696                       H
HETATM   22  H           0       5.947  -3.974  -4.324                       H
HETATM   23  H           0       5.997  -4.348  -2.601                       H
HETATM   24  O           0       4.014  -2.016  -1.839                       O
HETATM   25  C           0       3.347  -3.004  -1.464                       C
HETATM   26  O           0       2.609  -3.058  -0.425                       O
HETATM   27  C           0       8.295   1.256  -3.460                       C
HETATM   28  H           0       8.946   1.249  -2.581                       H
HETATM   29  H           0       7.522   2.014  -3.328                       H
HETATM   30  C           0       9.073   1.408  -4.752                       C
HETATM   31  C           0       9.920   0.165  -4.947                       C
HETATM   32  H           0       9.715   2.293  -4.698                       H
HETATM   33  H           0       8.390   1.543  -5.598                       H
HETATM   34  H           0      10.374   0.104  -5.936                       H
HETATM   35  H           0      10.701   0.071  -4.187                       H
HETATM   36  O           0       7.563  -0.014  -3.454                       O
HETATM   37  C           0       7.997  -1.066  -4.126                       C
HETATM   38  O           0       7.352  -2.126  -4.091                       O
HETATM   39 Zr           0       1.344  -2.120   0.984                      Zr
HETATM   40  O           0       9.091  -1.036  -4.854                       O
HETATM   41  O           0       3.360  -4.155  -2.164                       O
HETATM   42  H           0      -0.644   0.146   1.903                       H
HETATM   43  C           0      -1.027  -2.487   3.592                       C
HETATM   44  C           0      -0.377  -5.064   2.606                       C
HETATM   45  C           0      -1.999  -3.449   3.390                       C
HETATM   46  H           0      -1.323  -1.533   4.003                       H
HETATM   47  C           0      -1.685  -4.737   2.897                       C
HETATM   48  H           0      -0.120  -6.055   2.240                       H
HETATM   49  H           0      -3.031  -3.211   3.631                       H
HETATM   50  H           0      -2.476  -5.468   2.760                       H
HETATM   51  H           0       2.388  -6.219   1.908                       H
HETATM   52  C           0       2.858  -5.281   2.190                       C
HETATM   53  C           0       4.229  -5.136   2.140                       C
HETATM   54  C           0       4.824  -3.913   2.527                       C
HETATM   55  H           0       4.855  -5.964   1.821                       H
HETATM   56  C           0       4.071  -2.836   2.958                       C
HETATM   57  H           0       5.907  -3.820   2.506                       H
HETATM   58  H           0       4.584  -1.941   3.280                       H
HETATM   59  H           0      -0.111   0.298  -0.707                       H
HETATM   60  C           0       1.716  -0.485   3.637                       C
HETATM   61  C           0       0.623   0.105   4.554                       C
HETATM   62  H           0       0.856   1.153   4.766                       H
HETATM   63  H           0       0.585  -0.436   5.505                       H
HETATM   64  H           0      -0.373   0.091   4.113                       H
HETATM   65  C           0       3.063  -0.064   4.263                       C
HETATM   66  H           0       3.032   1.003   4.504                       H
HETATM   67  H           0       3.918  -0.211   3.604                       H
HETATM   68  H           0       3.245  -0.618   5.190                       H
HETATM   69  H           0       3.672  -0.120   1.396                       H
HETATM   70  H           0       2.564   0.105  -1.027                       H
END
