# Supplementary material for: Data on electronic structures for the study of ligand effects on the zirconocene-mediated trimethylene carbonate polymerization
Source: Data Brief. 2018 Sep 19;20:1867–9. doi: 10.1016/j.dib.2018.09.042 (PMC6168794; doi:10.1016/j.dib.2018.09.042)
Supplement: Supplementary file 2 — Supplementary material [file mmc2.zip › H1_cation.pdb]

TITLE      H1_cation
HETATM    1  C           0       0.632  -1.214  -2.235                       C
HETATM    2  C           0       0.131  -0.708  -1.002                       C
HETATM    3  C           0       2.030  -0.955  -2.285                       C
HETATM    4  C           0       2.393  -0.302  -1.078                       C
HETATM    5  C           0       1.223  -0.145  -0.285                       C
HETATM    6  C           0       0.398  -2.764   1.816                       C
HETATM    7  C           0       1.818  -2.521   1.986                       C
HETATM    8  C           0       0.234  -4.049   1.181                       C
HETATM    9  C           0       2.490  -3.790   1.751                       C
HETATM   10  C           0       1.543  -4.702   1.163                       C
HETATM   11  C           0       3.417  -3.494  -1.448                       C
HETATM   12  H           0       3.196  -3.660  -2.514                       H
HETATM   13  H           0       4.296  -2.836  -1.412                       H
HETATM   14  H           0       3.698  -4.454  -1.000                       H
HETATM   15 Zr           0       1.626  -2.631  -0.413                      Zr
HETATM   16  H           0      -0.900  -0.735  -0.673                       H
HETATM   17  C           0      -0.741  -1.958   2.055                       C
HETATM   18  C           0      -1.040  -4.464   0.727                       C
HETATM   19  C           0      -1.987  -2.417   1.658                       C
HETATM   20  H           0      -0.638  -1.008   2.571                       H
HETATM   21  C           0      -2.135  -3.646   0.975                       C
HETATM   22  H           0      -1.170  -5.429   0.246                       H
HETATM   23  H           0      -2.869  -1.820   1.870                       H
HETATM   24  H           0      -3.125  -3.967   0.663                       H
HETATM   25  H           0       1.231  -6.692   0.335                       H
HETATM   26  C           0       1.946  -5.994   0.759                       C
HETATM   27  C           0       3.264  -6.368   0.960                       C
HETATM   28  C           0       4.195  -5.476   1.547                       C
HETATM   29  H           0       3.589  -7.365   0.680                       H
HETATM   30  C           0       3.831  -4.195   1.928                       C
HETATM   31  H           0       5.216  -5.811   1.707                       H
HETATM   32  H           0       4.553  -3.523   2.382                       H
HETATM   33  H           0       0.044  -1.683  -3.017                       H
HETATM   34  H           0       3.390   0.027  -0.811                       H
HETATM   35  H           0       2.697  -1.204  -3.098                       H
HETATM   36  H           0       2.241  -1.696   2.546                       H
HETATM   37  H           0       1.167   0.348   0.677                       H
END
