# Supplementary material for: Data on electronic structures for the study of ligand effects on the zirconocene-mediated trimethylene carbonate polymerization
Source: Data Brief. 2018 Sep 19;20:1867–9. doi: 10.1016/j.dib.2018.09.042 (PMC6168794; doi:10.1016/j.dib.2018.09.042)
Supplement: Supplementary file 2 — Supplementary material [file mmc2.zip › H1_complex.pdb]

TITLE      H1_complex
HETATM    1  C           0       1.028  -0.813  -2.361                       C
HETATM    2  C           0       0.386  -0.359  -1.172                       C
HETATM    3  C           0       2.428  -0.804  -2.138                       C
HETATM    4  C           0       2.653  -0.365  -0.807                       C
HETATM    5  C           0       1.394  -0.069  -0.219                       C
HETATM    6  C           0       0.263  -2.813   1.698                       C
HETATM    7  C           0       1.670  -2.475   1.775                       C
HETATM    8  C           0       0.143  -4.184   1.282                       C
HETATM    9  C           0       2.408  -3.712   1.595                       C
HETATM   10  C           0       1.485  -4.742   1.203                       C
HETATM   11  C           0       3.158  -3.627  -1.621                       C
HETATM   12  H           0       2.978  -3.645  -2.706                       H
HETATM   13  H           0       4.142  -3.173  -1.457                       H
HETATM   14  H           0       3.198  -4.662  -1.260                       H
HETATM   15 Zr           0       1.436  -2.591  -0.606                      Zr
HETATM   16  H           0      -0.680  -0.251  -1.023                       H
HETATM   17  C           0      -0.911  -2.037   1.885                       C
HETATM   18  C           0      -1.130  -4.766   1.100                       C
HETATM   19  C           0      -2.146  -2.633   1.706                       C
HETATM   20  H           0      -0.838  -1.005   2.215                       H
HETATM   21  C           0      -2.258  -3.992   1.317                       C
HETATM   22  H           0      -1.220  -5.813   0.823                       H
HETATM   23  H           0      -3.049  -2.058   1.890                       H
HETATM   24  H           0      -3.245  -4.437   1.221                       H
HETATM   25  H           0       1.255  -6.827   0.627                       H
HETATM   26  C           0       1.949  -6.042   0.911                       C
HETATM   27  C           0       3.304  -6.305   1.021                       C
HETATM   28  C           0       4.215  -5.294   1.416                       C
HETATM   29  H           0       3.677  -7.304   0.816                       H
HETATM   30  C           0       3.787  -4.008   1.692                       C
HETATM   31  H           0       5.268  -5.541   1.509                       H
HETATM   32  H           0       4.493  -3.242   2.003                       H
HETATM   33  H           0       0.534  -1.099  -3.281                       H
HETATM   34  H           0       3.620  -0.252  -0.332                       H
HETATM   35  H           0       3.189  -1.085  -2.852                       H
HETATM   36  C           0      -2.925  -5.056  -3.396                       C
HETATM   37  C           0      -3.418  -2.729  -2.780                       C
HETATM   38  H           0      -3.578  -5.508  -2.643                       H
HETATM   39  H           0      -2.733  -5.783  -4.186                       H
HETATM   40  C           0      -3.466  -3.737  -3.911                       C
HETATM   41  H           0      -3.628  -1.709  -3.100                       H
HETATM   42  H           0      -4.087  -2.993  -1.955                       H
HETATM   43  H           0      -4.499  -3.866  -4.253                       H
HETATM   44  H           0      -2.875  -3.384  -4.764                       H
HETATM   45  O           0      -2.066  -2.662  -2.221                       O
HETATM   46  C           0      -1.276  -3.718  -2.216                       C
HETATM   47  O           0      -0.148  -3.629  -1.710                       O
HETATM   48  O           0      -1.622  -4.863  -2.757                       O
HETATM   49  H           0       2.066  -1.592   2.258                       H
HETATM   50  H           0       1.232   0.317   0.779                       H
END
