# Supplementary material for: Data on electronic structures for the study of ligand effects on the zirconocene-mediated trimethylene carbonate polymerization
Source: Data Brief. 2018 Sep 19;20:1867–9. doi: 10.1016/j.dib.2018.09.042 (PMC6168794; doi:10.1016/j.dib.2018.09.042)
Supplement: Supplementary file 2 — Supplementary material [file mmc2.zip › H1_Pr.pdb]

TITLE      H1_Pr
HETATM    1  C           0      -0.331   0.567  -0.350                       C
HETATM    2  C           0      -0.308   0.308   1.045                       C
HETATM    3  C           0       1.000   0.790  -0.779                       C
HETATM    4  C           0       1.851   0.690   0.355                       C
HETATM    5  C           0       1.045   0.395   1.483                       C
HETATM    6  C           0       0.209  -2.864   2.215                       C
HETATM    7  C           0       1.642  -2.811   2.056                       C
HETATM    8  C           0      -0.332  -3.705   1.176                       C
HETATM    9  C           0       1.998  -3.831   1.101                       C
HETATM   10  C           0       0.792  -4.310   0.477                       C
HETATM   11  C           0       2.854  -1.787  -1.119                       C
HETATM   12  H           0       3.735  -1.616  -0.488                       H
HETATM   13  H           0       2.935  -2.795  -1.543                       H
HETATM   14  H           0       2.880  -1.060  -1.940                       H
HETATM   15  C           0      -0.437  -3.888  -4.730                       C
HETATM   16  C           0      -2.993  -3.796  -4.768                       C
HETATM   17  H           0      -0.505  -4.874  -4.261                       H
HETATM   18  H           0       0.416  -3.875  -5.412                       H
HETATM   19  C           0      -1.704  -3.575  -5.538                       C
HETATM   20  H           0      -3.183  -3.069  -3.983                       H
HETATM   21  H           0      -3.093  -4.803  -4.364                       H
HETATM   22  H           0      -1.708  -4.231  -6.418                       H
HETATM   23  H           0      -1.656  -2.542  -5.899                       H
HETATM   24  O           0      -1.623  -3.866  -2.344                       O
HETATM   25  C           0      -0.737  -3.034  -2.528                       C
HETATM   26  O           0      -0.276  -2.170  -1.687                       O
HETATM   27  C           0      -7.021  -4.257  -3.808                       C
HETATM   28  H           0      -7.342  -3.298  -3.394                       H
HETATM   29  H           0      -6.957  -4.997  -3.011                       H
HETATM   30  C           0      -7.855  -4.705  -4.993                       C
HETATM   31  C           0      -7.625  -3.750  -6.149                       C
HETATM   32  H           0      -8.915  -4.701  -4.717                       H
HETATM   33  H           0      -7.593  -5.729  -5.283                       H
HETATM   34  H           0      -8.027  -4.107  -7.096                       H
HETATM   35  H           0      -7.994  -2.740  -5.950                       H
HETATM   36  O           0      -5.615  -4.065  -4.226                       O
HETATM   37  C           0      -5.319  -3.771  -5.454                       C
HETATM   38  O           0      -4.098  -3.629  -5.791                       O
HETATM   39 Zr           0       0.884  -1.664  -0.016                      Zr
HETATM   40  O           0      -6.180  -3.612  -6.409                       O
HETATM   41  O           0      -0.125  -2.900  -3.745                       O
HETATM   42  H           0      -1.166   0.093   1.667                       H
HETATM   43  C           0      -0.674  -2.248   3.141                       C
HETATM   44  C           0      -1.733  -3.871   1.051                       C
HETATM   45  C           0      -2.032  -2.473   3.027                       C
HETATM   46  H           0      -0.278  -1.640   3.949                       H
HETATM   47  C           0      -2.563  -3.265   1.975                       C
HETATM   48  H           0      -2.137  -4.466   0.239                       H
HETATM   49  H           0      -2.710  -2.035   3.754                       H
HETATM   50  H           0      -3.638  -3.403   1.908                       H
HETATM   51  H           0      -0.049  -5.649  -1.017                       H
HETATM   52  C           0       0.859  -5.292  -0.543                       C
HETATM   53  C           0       2.094  -5.799  -0.897                       C
HETATM   54  C           0       3.281  -5.352  -0.256                       C
HETATM   55  H           0       2.163  -6.568  -1.661                       H
HETATM   56  C           0       3.248  -4.378   0.719                       C
HETATM   57  H           0       4.232  -5.793  -0.542                       H
HETATM   58  H           0       4.161  -4.041   1.200                       H
HETATM   59  H           0      -1.209   0.553  -0.984                       H
HETATM   60  H           0       2.926   0.814   0.353                       H
HETATM   61  H           0       1.317   0.987  -1.795                       H
HETATM   62  H           0       2.328  -2.352   2.757                       H
HETATM   63  H           0       1.393   0.276   2.501                       H
END
