# Supplementary material for: Data on electronic structures for the study of ligand effects on the zirconocene-mediated trimethylene carbonate polymerization
Source: Data Brief. 2018 Sep 19;20:1867–9. doi: 10.1016/j.dib.2018.09.042 (PMC6168794; doi:10.1016/j.dib.2018.09.042)
Supplement: Supplementary file 2 — Supplementary material [file mmc2.zip › H1_Re.pdb]

TITLE      H1_Re
HETATM    1  C           0       1.017  -0.823  -2.372                       C
HETATM    2  C           0       0.377  -0.371  -1.182                       C
HETATM    3  C           0       2.417  -0.809  -2.153                       C
HETATM    4  C           0       2.645  -0.365  -0.824                       C
HETATM    5  C           0       1.386  -0.075  -0.232                       C
HETATM    6  C           0       0.257  -2.814   1.689                       C
HETATM    7  C           0       1.663  -2.476   1.770                       C
HETATM    8  C           0       0.139  -4.187   1.277                       C
HETATM    9  C           0       2.403  -3.712   1.596                       C
HETATM   10  C           0       1.481  -4.744   1.203                       C
HETATM   11  C           0       3.178  -3.622  -1.612                       C
HETATM   12  H           0       3.006  -3.644  -2.698                       H
HETATM   13  H           0       4.156  -3.159  -1.441                       H
HETATM   14  H           0       3.222  -4.656  -1.249                       H
HETATM   15 Zr           0       1.436  -2.599  -0.616                      Zr
HETATM   16  H           0      -0.690  -0.271  -1.030                       H
HETATM   17  C           0      -0.918  -2.039   1.868                       C
HETATM   18  C           0      -1.133  -4.769   1.086                       C
HETATM   19  C           0      -2.152  -2.635   1.681                       C
HETATM   20  H           0      -0.847  -1.005   2.194                       H
HETATM   21  C           0      -2.262  -3.994   1.294                       C
HETATM   22  H           0      -1.222  -5.814   0.805                       H
HETATM   23  H           0      -3.057  -2.059   1.854                       H
HETATM   24  H           0      -3.248  -4.436   1.183                       H
HETATM   25  H           0       1.254  -6.829   0.627                       H
HETATM   26  C           0       1.948  -6.044   0.914                       C
HETATM   27  C           0       3.302  -6.306   1.029                       C
HETATM   28  C           0       4.211  -5.295   1.427                       C
HETATM   29  H           0       3.676  -7.305   0.825                       H
HETATM   30  C           0       3.782  -4.008   1.699                       C
HETATM   31  H           0       5.264  -5.540   1.524                       H
HETATM   32  H           0       4.486  -3.242   2.010                       H
HETATM   33  H           0       0.520  -1.116  -3.288                       H
HETATM   34  H           0       3.613  -0.250  -0.351                       H
HETATM   35  H           0       3.178  -1.089  -2.868                       H
HETATM   36  C           0      -2.928  -5.040  -3.397                       C
HETATM   37  C           0      -3.405  -2.735  -2.738                       C
HETATM   38  H           0      -3.596  -5.493  -2.660                       H
HETATM   39  H           0      -2.724  -5.757  -4.193                       H
HETATM   40  C           0      -3.458  -3.713  -3.892                       C
HETATM   41  H           0      -3.636  -1.711  -3.026                       H
HETATM   42  H           0      -4.056  -3.036  -1.915                       H
HETATM   43  H           0      -4.501  -3.829  -4.198                       H
HETATM   44  H           0      -2.870  -3.346  -4.741                       H
HETATM   45  O           0      -2.028  -2.657  -2.218                       O
HETATM   46  C           0      -1.261  -3.722  -2.211                       C
HETATM   47  O           0      -0.120  -3.647  -1.717                       O
HETATM   48  C           0      -9.604  -3.429  -1.540                       C
HETATM   49  H           0      -9.939  -2.408  -1.753                       H
HETATM   50  H           0      -9.846  -3.666  -0.502                       H
HETATM   51  C           0     -10.189  -4.423  -2.525                       C
HETATM   52  C           0      -9.601  -4.116  -3.889                       C
HETATM   53  H           0     -11.280  -4.332  -2.553                       H
HETATM   54  H           0      -9.943  -5.448  -2.225                       H
HETATM   55  H           0      -9.837  -4.877  -4.635                       H
HETATM   56  H           0      -9.938  -3.142  -4.262                       H
HETATM   57  O           0      -8.155  -3.441  -1.597                       O
HETATM   58  C           0      -7.484  -3.734  -2.721                       C
HETATM   59  O           0      -6.272  -3.698  -2.730                       O
HETATM   60  O           0      -8.152  -4.089  -3.830                       O
HETATM   61  O           0      -1.628  -4.868  -2.730                       O
HETATM   62  H           0       2.059  -1.590   2.250                       H
HETATM   63  H           0       1.226   0.310   0.766                       H
END
