# Supplementary material for: Data on electronic structures for the study of ligand effects on the zirconocene-mediated trimethylene carbonate polymerization
Source: Data Brief. 2018 Sep 19;20:1867–9. doi: 10.1016/j.dib.2018.09.042 (PMC6168794; doi:10.1016/j.dib.2018.09.042)
Supplement: Supplementary file 2 — Supplementary material [file mmc2.zip › H1_TS.pdb]

TITLE      H1_TS
HETATM    1  C           0       0.406  -1.293  -2.406                       C
HETATM    2  C           0      -0.669  -1.181  -1.485                       C
HETATM    3  C           0       1.577  -0.782  -1.784                       C
HETATM    4  C           0       1.230  -0.381  -0.470                       C
HETATM    5  C           0      -0.161  -0.628  -0.284                       C
HETATM    6  C           0       0.310  -3.782   1.859                       C
HETATM    7  C           0       1.168  -2.620   1.863                       C
HETATM    8  C           0       1.080  -4.918   1.421                       C
HETATM    9  C           0       2.512  -3.084   1.604                       C
HETATM   10  C           0       2.461  -4.484   1.275                       C
HETATM   11  C           0       2.665  -3.595  -1.801                       C
HETATM   12  H           0       2.569  -3.290  -2.849                       H
HETATM   13  H           0       3.654  -3.294  -1.438                       H
HETATM   14  H           0       2.623  -4.693  -1.762                       H
HETATM   15  C           0      -2.889  -6.397  -2.652                       C
HETATM   16  C           0      -4.110  -4.274  -3.303                       C
HETATM   17  H           0      -3.529  -6.453  -1.764                       H
HETATM   18  H           0      -2.682  -7.408  -3.005                       H
HETATM   19  C           0      -3.575  -5.597  -3.767                       C
HETATM   20  H           0      -3.713  -3.338  -3.656                       H
HETATM   21  H           0      -4.782  -4.235  -2.459                       H
HETATM   22  H           0      -4.417  -6.199  -4.124                       H
HETATM   23  H           0      -2.884  -5.465  -4.605                       H
HETATM   24  O           0      -2.623  -3.916  -1.820                       O
HETATM   25  C           0      -1.594  -4.627  -1.788                       C
HETATM   26  O           0      -0.460  -4.283  -1.321                       O
HETATM   27  C           0      -5.969  -0.739  -5.232                       C
HETATM   28  H           0      -5.360  -0.525  -6.115                       H
HETATM   29  H           0      -5.748  -0.006  -4.456                       H
HETATM   30  C           0      -7.446  -0.839  -5.561                       C
HETATM   31  C           0      -7.655  -2.056  -6.442                       C
HETATM   32  H           0      -7.772   0.064  -6.087                       H
HETATM   33  H           0      -8.038  -0.924  -4.643                       H
HETATM   34  H           0      -8.706  -2.311  -6.581                       H
HETATM   35  H           0      -7.179  -1.947  -7.421                       H
HETATM   36  O           0      -5.484  -2.008  -4.681                       O
HETATM   37  C           0      -6.043  -3.162  -5.004                       C
HETATM   38  O           0      -5.600  -4.218  -4.525                       O
HETATM   39 Zr           0       0.933  -2.916  -0.522                      Zr
HETATM   40  O           0      -7.074  -3.243  -5.817                       O
HETATM   41  O           0      -1.606  -5.880  -2.284                       O
HETATM   42  H           0      -1.683  -1.525  -1.644                       H
HETATM   43  C           0      -1.076  -3.934   2.114                       C
HETATM   44  C           0       0.463  -6.177   1.267                       C
HETATM   45  C           0      -1.651  -5.183   1.964                       C
HETATM   46  H           0      -1.664  -3.088   2.460                       H
HETATM   47  C           0      -0.889  -6.299   1.540                       C
HETATM   48  H           0       1.043  -7.040   0.952                       H
HETATM   49  H           0      -2.705  -5.317   2.191                       H
HETATM   50  H           0      -1.371  -7.268   1.444                       H
HETATM   51  H           0       3.611  -6.244   0.727                       H
HETATM   52  C           0       3.643  -5.183   0.957                       C
HETATM   53  C           0       4.845  -4.499   0.953                       C
HETATM   54  C           0       4.900  -3.117   1.260                       C
HETATM   55  H           0       5.765  -5.027   0.720                       H
HETATM   56  C           0       3.755  -2.405   1.572                       C
HETATM   57  H           0       5.862  -2.613   1.261                       H
HETATM   58  H           0       3.812  -1.351   1.833                       H
HETATM   59  H           0       0.350  -1.699  -3.409                       H
HETATM   60  H           0       1.902   0.053   0.260                       H
HETATM   61  H           0       2.561  -0.724  -2.228                       H
HETATM   62  H           0       0.918  -1.669   2.316                       H
HETATM   63  H           0      -0.731  -0.419   0.612                       H
END
