# Supplementary material for: Data on electronic structures for the study of ligand effects on the zirconocene-mediated trimethylene carbonate polymerization
Source: Data Brief. 2018 Sep 19;20:1867–9. doi: 10.1016/j.dib.2018.09.042 (PMC6168794; doi:10.1016/j.dib.2018.09.042)
Supplement: Supplementary file 2 — Supplementary material [file mmc2.zip › H2_cation.pdb]

TITLE      H2_cation
HETATM    1  C           0       1.937  -1.390   5.795                       C
HETATM    2  C           0       3.164  -2.034   5.318                       C
HETATM    3  C           0       3.483  -3.398   5.094                       C
HETATM    4  H           0       2.769  -4.179   5.328                       H
HETATM    5  C           0       4.740  -3.730   4.621                       C
HETATM    6  H           0       4.992  -4.775   4.469                       H
HETATM    7  C           0       5.716  -2.741   4.348                       C
HETATM    8  H           0       6.694  -3.043   3.989                       H
HETATM    9  C           0       5.437  -1.401   4.545                       C
HETATM   10  H           0       6.190  -0.644   4.345                       H
HETATM   11  C           0       4.163  -1.040   5.027                       C
HETATM   12  C           0       3.568   0.253   5.280                       C
HETATM   13  C           0       3.982   1.543   4.875                       C
HETATM   14  H           0       4.985   1.696   4.487                       H
HETATM   15  C           0       3.073   2.592   4.900                       C
HETATM   16  H           0       3.367   3.579   4.558                       H
HETATM   17  C           0       1.752   2.373   5.362                       C
HETATM   18  H           0       1.048   3.201   5.367                       H
HETATM   19  C           0       1.336   1.127   5.834                       C
HETATM   20  H           0       0.330   1.011   6.218                       H
HETATM   21  C           0       2.242   0.025   5.837                       C
HETATM   22  C           0      -0.962  -1.335   7.095                       C
HETATM   23  H           0      -1.240  -0.310   6.831                       H
HETATM   24  H           0      -0.521  -1.314   8.098                       H
HETATM   25  H           0      -1.892  -1.913   7.157                       H
HETATM   26  C           0       0.210  -4.031   6.181                       C
HETATM   27  H           0      -0.823  -4.368   6.325                       H
HETATM   28  H           0       0.769  -4.287   7.089                       H
HETATM   29  H           0       0.624  -4.612   5.351                       H
HETATM   30  C           0      -0.220  -1.764   4.068                       C
HETATM   31  C           0      -0.688  -0.507   3.576                       C
HETATM   32  H           0      -1.231   0.233   4.152                       H
HETATM   33  C           0      -0.344  -0.373   2.194                       C
HETATM   34  C           0       0.329  -1.554   1.800                       C
HETATM   35  H           0       0.703  -1.778   0.810                       H
HETATM   36  C           0       0.441  -2.387   2.946                       C
HETATM   37  H           0       0.924  -3.358   2.961                       H
HETATM   38  C           0       3.277  -0.605   1.868                       C
HETATM   39  H           0       4.140   0.040   2.091                       H
HETATM   40  H           0       2.860  -0.287   0.905                       H
HETATM   41  H           0       3.671  -1.623   1.741                       H
HETATM   42 Zr           0       1.808  -0.428   3.567                      Zr
HETATM   43 Si           0       0.201  -2.176   5.877                      Si
HETATM   44  H           0      -0.600   0.461   1.551                       H
END
