# Supplementary material for: Data on electronic structures for the study of ligand effects on the zirconocene-mediated trimethylene carbonate polymerization
Source: Data Brief. 2018 Sep 19;20:1867–9. doi: 10.1016/j.dib.2018.09.042 (PMC6168794; doi:10.1016/j.dib.2018.09.042)
Supplement: Supplementary file 2 — Supplementary material [file mmc2.zip › H2_complex.pdb]

TITLE      H2_complex
HETATM    1  C           0       1.883  -1.258   5.623                       C
HETATM    2  C           0       3.113  -1.876   5.131                       C
HETATM    3  C           0       3.453  -3.231   4.876                       C
HETATM    4  H           0       2.748  -4.026   5.091                       H
HETATM    5  C           0       4.717  -3.539   4.407                       C
HETATM    6  H           0       4.985  -4.578   4.238                       H
HETATM    7  C           0       5.680  -2.531   4.161                       C
HETATM    8  H           0       6.667  -2.812   3.807                       H
HETATM    9  C           0       5.379  -1.200   4.383                       C
HETATM   10  H           0       6.124  -0.429   4.205                       H
HETATM   11  C           0       4.096  -0.859   4.856                       C
HETATM   12  C           0       3.507   0.418   5.202                       C
HETATM   13  C           0       4.028   1.731   5.166                       C
HETATM   14  H           0       5.044   1.905   4.820                       H
HETATM   15  C           0       3.242   2.780   5.608                       C
HETATM   16  H           0       3.641   3.790   5.619                       H
HETATM   17  C           0       1.930   2.546   6.089                       C
HETATM   18  H           0       1.339   3.385   6.446                       H
HETATM   19  C           0       1.396   1.271   6.139                       C
HETATM   20  H           0       0.404   1.117   6.548                       H
HETATM   21  C           0       2.182   0.162   5.720                       C
HETATM   22  C           0      -1.024  -1.179   6.890                       C
HETATM   23  H           0      -1.338  -0.208   6.494                       H
HETATM   24  H           0      -0.606  -1.018   7.890                       H
HETATM   25  H           0      -1.930  -1.787   7.006                       H
HETATM   26  C           0       0.263  -3.907   6.291                       C
HETATM   27  H           0      -0.757  -4.267   6.478                       H
HETATM   28  H           0       0.833  -4.034   7.219                       H
HETATM   29  H           0       0.701  -4.565   5.534                       H
HETATM   30  C           0      -0.251  -1.882   3.951                       C
HETATM   31  C           0      -0.710  -0.661   3.363                       C
HETATM   32  H           0      -1.212   0.143   3.888                       H
HETATM   33  C           0      -0.412  -0.666   1.968                       C
HETATM   34  C           0       0.247  -1.880   1.671                       C
HETATM   35  H           0       0.597  -2.198   0.698                       H
HETATM   36  C           0       0.371  -2.612   2.882                       C
HETATM   37  H           0       0.850  -3.580   2.972                       H
HETATM   38  C           0       3.263  -1.234   1.735                       C
HETATM   39  H           0       4.078  -0.496   1.795                       H
HETATM   40  H           0       2.869  -1.224   0.713                       H
HETATM   41  H           0       3.707  -2.219   1.925                       H
HETATM   42 Zr           0       1.784  -0.566   3.295                      Zr
HETATM   43  C           0       4.056   3.638   1.021                       C
HETATM   44  C           0       2.009   4.892   1.551                       C
HETATM   45  H           0       3.849   3.561  -0.051                       H
HETATM   46  H           0       5.122   3.490   1.191                       H
HETATM   47  C           0       3.523   4.924   1.621                       C
HETATM   48  H           0       1.532   5.686   2.125                       H
HETATM   49  H           0       1.639   4.922   0.521                       H
HETATM   50  H           0       3.905   5.784   1.061                       H
HETATM   51  H           0       3.856   5.027   2.660                       H
HETATM   52  O           0       1.497   3.657   2.146                       O
HETATM   53  C           0       2.207   2.550   2.159                       C
HETATM   54  O           0       1.697   1.536   2.657                       O
HETATM   55  O           0       3.422   2.481   1.657                       O
HETATM   56 Si           0       0.190  -2.097   5.779                      Si
HETATM   57  H           0      -0.663   0.117   1.263                       H
END
