# Supplementary material for: Data on electronic structures for the study of ligand effects on the zirconocene-mediated trimethylene carbonate polymerization
Source: Data Brief. 2018 Sep 19;20:1867–9. doi: 10.1016/j.dib.2018.09.042 (PMC6168794; doi:10.1016/j.dib.2018.09.042)
Supplement: Supplementary file 2 — Supplementary material [file mmc2.zip › H2_Pr.pdb]

TITLE      H2_Pr
HETATM    1  C           0       2.058  -0.967   5.629                       C
HETATM    2  C           0       3.063  -1.930   5.187                       C
HETATM    3  C           0       2.992  -3.326   4.935                       C
HETATM    4  H           0       2.073  -3.872   5.114                       H
HETATM    5  C           0       4.121  -4.000   4.504                       C
HETATM    6  H           0       4.068  -5.072   4.333                       H
HETATM    7  C           0       5.348  -3.328   4.294                       C
HETATM    8  H           0       6.216  -3.891   3.964                       H
HETATM    9  C           0       5.450  -1.966   4.514                       C
HETATM   10  H           0       6.395  -1.450   4.361                       H
HETATM   11  C           0       4.315  -1.256   4.952                       C
HETATM   12  C           0       4.131   0.138   5.291                       C
HETATM   13  C           0       5.025   1.227   5.273                       C
HETATM   14  H           0       6.053   1.086   4.952                       H
HETATM   15  C           0       4.579   2.471   5.681                       C
HETATM   16  H           0       5.263   3.315   5.690                       H
HETATM   17  C           0       3.242   2.650   6.109                       C
HETATM   18  H           0       2.920   3.632   6.447                       H
HETATM   19  C           0       2.343   1.598   6.132                       C
HETATM   20  H           0       1.334   1.757   6.494                       H
HETATM   21  C           0       2.770   0.303   5.735                       C
HETATM   22  C           0      -0.656  -0.078   7.008                       C
HETATM   23  H           0      -0.678   0.967   6.681                       H
HETATM   24  H           0      -0.174  -0.114   7.992                       H
HETATM   25  H           0      -1.697  -0.397   7.137                       H
HETATM   26  C           0      -0.303  -3.009   6.179                       C
HETATM   27  H           0      -1.383  -3.045   6.365                       H
HETATM   28  H           0       0.201  -3.373   7.082                       H
HETATM   29  H           0      -0.092  -3.716   5.370                       H
HETATM   30  C           0      -0.210  -0.780   3.995                       C
HETATM   31  C           0      -0.154   0.555   3.472                       C
HETATM   32  H           0      -0.257   1.465   4.050                       H
HETATM   33  C           0       0.057   0.504   2.065                       C
HETATM   34  C           0       0.168  -0.857   1.697                       C
HETATM   35  H           0       0.341  -1.238   0.699                       H
HETATM   36  C           0       0.020  -1.640   2.874                       C
HETATM   37  H           0       0.079  -2.721   2.909                       H
HETATM   38  C           0       3.087  -1.757   1.763                       C
HETATM   39  H           0       4.151  -1.873   2.009                       H
HETATM   40  H           0       3.016  -1.300   0.765                       H
HETATM   41  H           0       2.642  -2.756   1.707                       H
HETATM   42  H           0       4.583   5.876   0.040                       H
HETATM   43  C           0       4.311   5.193   0.855                       C
HETATM   44  C           0       4.175   3.788   0.253                       C
HETATM   45  C           0       3.042   5.709   1.507                       C
HETATM   46  H           0       5.135   5.200   1.577                       H
HETATM   47  H           0       3.285   3.718  -0.380                       H
HETATM   48  H           0       5.060   3.589  -0.355                       H
HETATM   49  O           0       4.166   2.739   1.224                       O
HETATM   50  H           0       2.792   5.237   2.454                       H
HETATM   51  H           0       2.174   5.689   0.849                       H
HETATM   52  O           0       3.322   7.167   1.815                       O
HETATM   53  C           0       2.960   2.452   1.798                       C
HETATM   54  C           0       2.408   7.918   2.288                       C
HETATM   55  O           0       1.972   3.157   1.613                       O
HETATM   56  O           0       3.048   1.391   2.533                       O
HETATM   57  O           0       1.226   7.431   2.510                       O
HETATM   58  O           0       2.758   9.147   2.504                       O
HETATM   59  C           0       0.138   8.285   3.034                       C
HETATM   60  C           0       1.792  10.118   3.050                       C
HETATM   61  H           0       0.130   8.126   4.115                       H
HETATM   62  H           0      -0.762   7.858   2.594                       H
HETATM   63  C           0       0.382   9.730   2.645                       C
HETATM   64  H           0       2.118  11.071   2.634                       H
HETATM   65  H           0       1.942  10.120   4.132                       H
HETATM   66  H           0      -0.338  10.375   3.160                       H
HETATM   67  H           0       0.240   9.868   1.568                       H
HETATM   68 Zr           0       2.165  -0.342   3.265                      Zr
HETATM   69  H           0       0.158   1.362   1.414                       H
HETATM   70 Si           0       0.198  -1.234   5.783                      Si
END
