# Supplementary material for: Data on electronic structures for the study of ligand effects on the zirconocene-mediated trimethylene carbonate polymerization
Source: Data Brief. 2018 Sep 19;20:1867–9. doi: 10.1016/j.dib.2018.09.042 (PMC6168794; doi:10.1016/j.dib.2018.09.042)
Supplement: Supplementary file 2 — Supplementary material [file mmc2.zip › H2_Re.pdb]

TITLE      H2_Re
HETATM    1  C           0       1.886  -1.254   5.621                       C
HETATM    2  C           0       3.114  -1.876   5.129                       C
HETATM    3  C           0       3.450  -3.232   4.875                       C
HETATM    4  H           0       2.742  -4.024   5.091                       H
HETATM    5  C           0       4.713  -3.545   4.405                       C
HETATM    6  H           0       4.977  -4.585   4.237                       H
HETATM    7  C           0       5.678  -2.540   4.156                       C
HETATM    8  H           0       6.664  -2.824   3.801                       H
HETATM    9  C           0       5.381  -1.207   4.377                       C
HETATM   10  H           0       6.127  -0.438   4.196                       H
HETATM   11  C           0       4.100  -0.862   4.851                       C
HETATM   12  C           0       3.515   0.418   5.197                       C
HETATM   13  C           0       4.040   1.728   5.155                       C
HETATM   14  H           0       5.053   1.900   4.803                       H
HETATM   15  C           0       3.257   2.781   5.595                       C
HETATM   16  H           0       3.656   3.791   5.596                       H
HETATM   17  C           0       1.946   2.551   6.081                       C
HETATM   18  H           0       1.357   3.393   6.434                       H
HETATM   19  C           0       1.409   1.278   6.136                       C
HETATM   20  H           0       0.417   1.128   6.546                       H
HETATM   21  C           0       2.190   0.167   5.716                       C
HETATM   22  C           0      -1.022  -1.163   6.882                       C
HETATM   23  H           0      -1.331  -0.192   6.482                       H
HETATM   24  H           0      -0.605  -0.999   7.883                       H
HETATM   25  H           0      -1.930  -1.767   6.998                       H
HETATM   26  C           0       0.259  -3.896   6.299                       C
HETATM   27  H           0      -0.761  -4.251   6.486                       H
HETATM   28  H           0       0.828  -4.019   7.228                       H
HETATM   29  H           0       0.698  -4.558   5.546                       H
HETATM   30  C           0      -0.250  -1.883   3.948                       C
HETATM   31  C           0      -0.708  -0.664   3.354                       C
HETATM   32  H           0      -1.208   0.144   3.877                       H
HETATM   33  C           0      -0.410  -0.674   1.961                       C
HETATM   34  C           0       0.249  -1.890   1.668                       C
HETATM   35  H           0       0.601  -2.211   0.698                       H
HETATM   36  C           0       0.372  -2.617   2.882                       C
HETATM   37  H           0       0.852  -3.584   2.977                       H
HETATM   38  C           0       3.264  -1.246   1.730                       C
HETATM   39  H           0       4.085  -0.515   1.790                       H
HETATM   40  H           0       2.869  -1.229   0.709                       H
HETATM   41  H           0       3.698  -2.235   1.919                       H
HETATM   42 Zr           0       1.787  -0.567   3.287                      Zr
HETATM   43  C           0       4.060   3.654   1.052                       C
HETATM   44  C           0       1.992   4.881   1.549                       C
HETATM   45  H           0       3.881   3.583  -0.025                       H
HETATM   46  H           0       5.121   3.505   1.250                       H
HETATM   47  C           0       3.501   4.927   1.650                       C
HETATM   48  H           0       1.507   5.685   2.096                       H
HETATM   49  H           0       1.642   4.890   0.513                       H
HETATM   50  H           0       3.861   5.810   1.117                       H
HETATM   51  H           0       3.807   5.025   2.698                       H
HETATM   52  O           0       1.484   3.638   2.153                       O
HETATM   53  C           0       2.200   2.544   2.160                       C
HETATM   54  O           0       1.701   1.516   2.654                       O
HETATM   55  C           0       0.822  10.941   1.695                       C
HETATM   56  H           0       1.160  11.396   2.633                       H
HETATM   57  H           0      -0.266  11.020   1.642                       H
HETATM   58  C           0       1.519  11.556   0.497                       C
HETATM   59  C           0       2.986  11.180   0.578                       C
HETATM   60  H           0       1.404  12.645   0.509                       H
HETATM   61  H           0       1.080  11.180  -0.435                       H
HETATM   62  H           0       3.545  11.447  -0.320                       H
HETATM   63  H           0       3.471  11.646   1.444                       H
HETATM   64  O           0       1.089   9.519   1.772                       O
HETATM   65  C           0       2.227   8.973   1.311                       C
HETATM   66  O           0       2.417   7.782   1.425                       O
HETATM   67  O           0       3.142   9.745   0.702                       O
HETATM   68  O           0       3.415   2.480   1.657                       O
HETATM   69 Si           0       0.193  -2.087   5.776                      Si
HETATM   70  H           0      -0.657   0.107   1.253                       H
END
