# Supplementary material for: Data on electronic structures for the study of ligand effects on the zirconocene-mediated trimethylene carbonate polymerization
Source: Data Brief. 2018 Sep 19;20:1867–9. doi: 10.1016/j.dib.2018.09.042 (PMC6168794; doi:10.1016/j.dib.2018.09.042)
Supplement: Supplementary file 2 — Supplementary material [file mmc2.zip › H2_TS.pdb]

TITLE       H2_TS
HETATM    1  C           0       1.846  -0.202   5.818                       C
HETATM    2  C           0       2.204  -1.590   6.105                       C
HETATM    3  C           0       1.411  -2.748   6.318                       C
HETATM    4  H           0       0.330  -2.681   6.331                       H
HETATM    5  C           0       2.029  -3.962   6.563                       C
HETATM    6  H           0       1.420  -4.842   6.749                       H
HETATM    7  C           0       3.439  -4.081   6.592                       C
HETATM    8  H           0       3.888  -5.047   6.799                       H
HETATM    9  C           0       4.243  -2.977   6.372                       C
HETATM   10  H           0       5.326  -3.067   6.403                       H
HETATM   11  C           0       3.638  -1.730   6.117                       C
HETATM   12  C           0       4.208  -0.420   5.889                       C
HETATM   13  C           0       5.547   0.018   5.832                       C
HETATM   14  H           0       6.360  -0.690   5.962                       H
HETATM   15  C           0       5.808   1.360   5.624                       C
HETATM   16  H           0       6.835   1.714   5.599                       H
HETATM   17  C           0       4.747   2.283   5.466                       C
HETATM   18  H           0       4.976   3.337   5.328                       H
HETATM   19  C           0       3.424   1.879   5.515                       C
HETATM   20  H           0       2.631   2.613   5.427                       H
HETATM   21  C           0       3.116   0.511   5.746                       C
HETATM   22  C           0      -0.089   2.311   5.763                       C
HETATM   23  H           0       0.504   2.973   5.123                       H
HETATM   24  H           0       0.168   2.531   6.806                       H
HETATM   25  H           0      -1.142   2.578   5.617                       H
HETATM   26  C           0      -1.299  -0.492   6.099                       C
HETATM   27  H           0      -2.235   0.035   5.879                       H
HETATM   28  H           0      -1.214  -0.575   7.189                       H
HETATM   29  H           0      -1.396  -1.504   5.693                       H
HETATM   30  C           0       0.312   0.175   3.513                       C
HETATM   31  C           0       1.162   0.934   2.642                       C
HETATM   32  H           0       1.499   1.950   2.814                       H
HETATM   33  C           0       1.500   0.145   1.507                       C
HETATM   34  C           0       0.893  -1.122   1.665                       C
HETATM   35  H           0       0.961  -1.956   0.980                       H
HETATM   36  C           0       0.182  -1.110   2.896                       C
HETATM   37  H           0      -0.367  -1.951   3.302                       H
HETATM   38  C           0       2.799  -3.049   3.062                       C
HETATM   39  H           0       3.576  -3.496   3.695                       H
HETATM   40  H           0       3.132  -3.115   2.015                       H
HETATM   41  H           0       1.892  -3.654   3.163                       H
HETATM   42  H           0       7.939   2.656   0.191                       H
HETATM   43  C           0       7.192   2.280   0.897                       C
HETATM   44  C           0       6.998   0.788   0.605                       C
HETATM   45  C           0       5.936   3.084   0.722                       C
HETATM   46  H           0       7.598   2.411   1.905                       H
HETATM   47  H           0       6.487   0.641  -0.353                       H
HETATM   48  H           0       7.970   0.294   0.567                       H
HETATM   49  O           0       6.288   0.093   1.636                       O
HETATM   50  H           0       5.451   3.575   1.549                       H
HETATM   51  H           0       5.383   3.023  -0.203                       H
HETATM   52  O           0       6.820   4.710   0.187                       O
HETATM   53  C           0       5.034   0.521   1.880                       C
HETATM   54  C           0       6.186   5.757  -0.023                       C
HETATM   55  O           0       4.590   1.554   1.334                       O
HETATM   56  O           0       4.397  -0.229   2.692                       O
HETATM   57  O           0       4.873   5.770   0.131                       O
HETATM   58  O           0       6.862   6.817  -0.410                       O
HETATM   59  C           0       4.086   6.984  -0.100                       C
HETATM   60  C           0       6.202   8.095  -0.673                       C
HETATM   61  H           0       3.976   7.479   0.869                       H
HETATM   62  H           0       3.113   6.617  -0.429                       H
HETATM   63  C           0       4.771   7.868  -1.123                       C
HETATM   64  H           0       6.823   8.567  -1.434                       H
HETATM   65  H           0       6.260   8.679   0.250                       H
HETATM   66  H           0       4.246   8.827  -1.198                       H
HETATM   67  H           0       4.751   7.398  -2.113                       H
HETATM   68 Zr           0       2.604  -0.865   3.595                      Zr
HETATM   69 Si           0       0.144   0.479   5.371                      Si
HETATM   70  H           0       2.129   0.461   0.685                       H
END
