# Supplementary material for: Data on electronic structures for the study of ligand effects on the zirconocene-mediated trimethylene carbonate polymerization
Source: Data Brief. 2018 Sep 19;20:1867–9. doi: 10.1016/j.dib.2018.09.042 (PMC6168794; doi:10.1016/j.dib.2018.09.042)
Supplement: Supplementary file 2 — Supplementary material [file mmc2.zip › H3_cation.pdb]

TITLE      H3_cation 
HETATM    1  C           0       0.441  -0.378  -0.730                       C
HETATM    2  H           0       0.969  -0.662   0.197                       H
HETATM    3  H           0       1.205  -0.259  -1.504                       H
HETATM    4  H           0       0.002   0.609  -0.535                       H
HETATM    5 Zr           0      -1.092  -1.978  -1.156                      Zr
HETATM    6  C           0      -0.047  -4.226  -1.657                       C
HETATM    7  C           0       0.906  -3.242  -2.106                       C
HETATM    8  C           0       0.324  -2.532  -3.191                       C
HETATM    9  C           0      -3.013  -0.644  -0.220                       C
HETATM   10  C           0      -2.123  -0.839   0.879                       C
HETATM   11  C           0      -2.090  -2.247   1.165                       C
HETATM   12  C           0      -3.387   0.682  -0.829                       C
HETATM   13  C           0      -1.507   0.237   1.727                       C
HETATM   14  C           0      -1.370  -2.884   2.326                       C
HETATM   15  H           0      -4.231   1.126  -0.284                       H
HETATM   16  H           0      -3.703   0.587  -1.873                       H
HETATM   17  H           0      -0.525  -0.046   2.114                       H
HETATM   18  H           0      -2.154   0.438   2.591                       H
HETATM   19  H           0      -1.393   1.178   1.183                       H
HETATM   20  H           0      -0.440  -2.362   2.570                       H
HETATM   21  H           0      -1.999  -2.853   3.226                       H
HETATM   22  C           0      -1.187  -4.163  -2.525                       C
HETATM   23  C           0      -0.988  -3.079  -3.430                       C
HETATM   24  C           0      -3.562  -1.920  -0.592                       C
HETATM   25  C           0      -3.015  -2.903   0.292                       C
HETATM   26  H           0      -2.564   1.403  -0.788                       H
HETATM   27  C           0      -4.679  -2.131  -1.584                       C
HETATM   28  C           0      -3.499  -4.316   0.465                       C
HETATM   29  H           0      -4.729  -3.166  -1.933                       H
HETATM   30  H           0      -5.647  -1.900  -1.121                       H
HETATM   31  H           0      -4.588  -1.486  -2.464                       H
HETATM   32  H           0      -4.020  -4.689  -0.418                       H
HETATM   33  H           0      -4.212  -4.352   1.299                       H
HETATM   34  H           0      -1.130  -3.935   2.138                       H
HETATM   35  H           0      -2.692  -5.013   0.708                       H
HETATM   36  C           0       2.310  -3.096  -1.587                       C
HETATM   37  H           0       2.973  -3.805  -2.100                       H
HETATM   38  H           0       2.712  -2.094  -1.752                       H
HETATM   39  H           0       2.380  -3.312  -0.516                       H
HETATM   40  C           0       0.986  -1.484  -4.044                       C
HETATM   41  H           0       1.879  -1.072  -3.570                       H
HETATM   42  H           0       1.297  -1.923  -5.001                       H
HETATM   43  H           0       0.318  -0.647  -4.282                       H
HETATM   44  C           0      -1.894  -2.698  -4.574                       C
HETATM   45  H           0      -1.811  -1.637  -4.834                       H
HETATM   46  H           0      -1.629  -3.264  -5.477                       H
HETATM   47  H           0      -2.945  -2.912  -4.357                       H
HETATM   48  C           0      -2.282  -5.187  -2.631                       C
HETATM   49  H           0      -3.248  -4.750  -2.902                       H
HETATM   50  H           0      -2.025  -5.903  -3.423                       H
HETATM   51  H           0      -2.409  -5.760  -1.711                       H
HETATM   52  C           0       0.242  -5.306  -0.644                       C
HETATM   53  H           0      -0.672  -5.737  -0.228                       H
HETATM   54  H           0       0.803  -6.126  -1.111                       H
HETATM   55  H           0       0.850  -4.940   0.190                       H
END
