# Supplementary material for: Data on electronic structures for the study of ligand effects on the zirconocene-mediated trimethylene carbonate polymerization
Source: Data Brief. 2018 Sep 19;20:1867–9. doi: 10.1016/j.dib.2018.09.042 (PMC6168794; doi:10.1016/j.dib.2018.09.042)
Supplement: Supplementary file 2 — Supplementary material [file mmc2.zip › H3_complex.pdb]

TITLE      H3_complex
HETATM    1  C           0       0.450  -0.502  -0.663                       C
HETATM    2  H           0       0.977  -0.887   0.220                       H
HETATM    3  H           0       1.197  -0.359  -1.452                       H
HETATM    4  H           0       0.054   0.486  -0.399                       H
HETATM    5  C           0      -0.623   2.822  -3.825                       C
HETATM    6  C           0      -2.579   2.264  -5.205                       C
HETATM    7  H           0       0.112   2.641  -4.616                       H
HETATM    8  H           0      -0.179   3.462  -3.063                       H
HETATM    9  C           0      -1.936   3.352  -4.367                       C
HETATM   10  H           0      -3.609   2.486  -5.484                       H
HETATM   11  H           0      -2.003   2.041  -6.109                       H
HETATM   12  H           0      -1.754   4.239  -4.983                       H
HETATM   13  H           0      -2.599   3.647  -3.546                       H
HETATM   14  O           0      -2.669   1.018  -4.444                       O
HETATM   15  C           0      -1.805   0.723  -3.493                       C
HETATM   16  O           0      -1.930  -0.359  -2.906                       O
HETATM   17 Zr           0      -1.251  -1.831  -1.380                      Zr
HETATM   18  O           0      -0.833   1.542  -3.145                       O
HETATM   19  C           0      -0.078  -4.117  -1.603                       C
HETATM   20  C           0       0.876  -3.160  -2.072                       C
HETATM   21  C           0       0.356  -2.568  -3.263                       C
HETATM   22  C           0      -3.093  -0.573  -0.118                       C
HETATM   23  C           0      -2.110  -0.845   0.879                       C
HETATM   24  C           0      -2.040  -2.261   1.052                       C
HETATM   25  C           0      -3.569   0.795  -0.527                       C
HETATM   26  C           0      -1.439   0.169   1.760                       C
HETATM   27  C           0      -1.245  -2.959   2.124                       C
HETATM   28  H           0      -4.290   1.185   0.203                       H
HETATM   29  H           0      -4.074   0.775  -1.497                       H
HETATM   30  H           0      -0.425  -0.128   2.041                       H
HETATM   31  H           0      -2.013   0.290   2.688                       H
HETATM   32  H           0      -1.379   1.153   1.287                       H
HETATM   33  H           0      -0.256  -2.508   2.259                       H
HETATM   34  H           0      -1.763  -2.890   3.090                       H
HETATM   35  C           0      -1.173  -4.142  -2.533                       C
HETATM   36  C           0      -0.905  -3.180  -3.549                       C
HETATM   37  C           0      -3.662  -1.821  -0.539                       C
HETATM   38  C           0      -3.033  -2.861   0.208                       C
HETATM   39  H           0      -2.746   1.517  -0.581                       H
HETATM   40  C           0      -4.819  -1.982  -1.489                       C
HETATM   41  C           0      -3.538  -4.271   0.338                       C
HETATM   42  H           0      -4.844  -2.979  -1.940                       H
HETATM   43  H           0      -5.775  -1.842  -0.967                       H
HETATM   44  H           0      -4.786  -1.252  -2.304                       H
HETATM   45  H           0      -4.080  -4.606  -0.548                       H
HETATM   46  H           0      -4.239  -4.323   1.182                       H
HETATM   47  H           0      -1.104  -4.020   1.908                       H
HETATM   48  H           0      -2.741  -4.991   0.544                       H
HETATM   49  C           0       2.264  -2.980  -1.526                       C
HETATM   50  H           0       2.930  -3.751  -1.936                       H
HETATM   51  H           0       2.690  -2.009  -1.791                       H
HETATM   52  H           0       2.297  -3.070  -0.436                       H
HETATM   53  C           0       1.083  -1.594  -4.149                       C
HETATM   54  H           0       1.655  -0.858  -3.576                       H
HETATM   55  H           0       1.794  -2.122  -4.799                       H
HETATM   56  H           0       0.395  -1.053  -4.806                       H
HETATM   57  C           0      -1.743  -2.972  -4.781                       C
HETATM   58  H           0      -1.634  -1.965  -5.193                       H
HETATM   59  H           0      -1.445  -3.679  -5.568                       H
HETATM   60  H           0      -2.807  -3.136  -4.587                       H
HETATM   61  C           0      -2.251  -5.189  -2.626                       C
HETATM   62  H           0      -3.231  -4.771  -2.881                       H
HETATM   63  H           0      -1.997  -5.907  -3.417                       H
HETATM   64  H           0      -2.358  -5.757  -1.701                       H
HETATM   65  C           0       0.193  -5.117  -0.511                       C
HETATM   66  H           0      -0.723  -5.570  -0.123                       H
HETATM   67  H           0       0.816  -5.936  -0.897                       H
HETATM   68  H           0       0.733  -4.675   0.332                       H
END
