# Supplementary material for: Data on electronic structures for the study of ligand effects on the zirconocene-mediated trimethylene carbonate polymerization
Source: Data Brief. 2018 Sep 19;20:1867–9. doi: 10.1016/j.dib.2018.09.042 (PMC6168794; doi:10.1016/j.dib.2018.09.042)
Supplement: Supplementary file 2 — Supplementary material [file mmc2.zip › H3_Pr.pdb]

TITLE     H3_Pr
HETATM    1  C           0       0.307   0.306  -0.010                       C
HETATM    2  C           0      -0.016   0.128   1.375                       C
HETATM    3  C           0       1.690   0.002  -0.182                       C
HETATM    4  C           0       2.215  -0.396   1.089                       C
HETATM    5  C           0       1.156  -0.341   2.042                       C
HETATM    6  C           0       0.472   4.308   2.075                       C
HETATM    7  C           0      -0.271   3.818   0.957                       C
HETATM    8  C           0       1.761   4.706   1.606                       C
HETATM    9  C           0       0.561   3.921  -0.208                       C
HETATM   10  C           0       1.809   4.473   0.200                       C
HETATM   11  C           0       2.048   2.101   3.530                       C
HETATM   12  H           0       1.147   1.964   4.141                       H
HETATM   13  H           0       2.739   1.286   3.777                       H
HETATM   14  H           0       2.522   3.039   3.840                       H
HETATM   15  C           0       7.152   2.482   1.346                       C
HETATM   16  C           0       7.644   3.067  -1.095                       C
HETATM   17  H           0       7.315   1.429   1.098                       H
HETATM   18  H           0       7.535   2.675   2.351                       H
HETATM   19  C           0       7.897   3.398   0.364                       C
HETATM   20  H           0       6.651   3.323  -1.453                       H
HETATM   21  H           0       7.870   2.034  -1.355                       H
HETATM   22  H           0       8.971   3.293   0.563                       H
HETATM   23  H           0       7.627   4.441   0.564                       H
HETATM   24  O           0       5.434   1.541  -0.457                       O
HETATM   25  C           0       4.948   2.135   0.507                       C
HETATM   26  O           0       3.707   2.300   0.784                       O
HETATM   27  C           0       7.849   3.008  -5.252                       C
HETATM   28  H           0       7.067   3.687  -5.598                       H
HETATM   29  H           0       7.558   1.978  -5.455                       H
HETATM   30  C           0       9.226   3.368  -5.776                       C
HETATM   31  C           0       9.649   4.698  -5.179                       C
HETATM   32  H           0       9.194   3.449  -6.867                       H
HETATM   33  H           0       9.951   2.587  -5.523                       H
HETATM   34  H           0      10.699   4.935  -5.342                       H
HETATM   35  H           0       9.029   5.534  -5.514                       H
HETATM   36  O           0       7.835   3.094  -3.776                       O
HETATM   37  C           0       8.647   3.885  -3.145                       C
HETATM   38  O           0       8.622   3.929  -1.872                       O
HETATM   39 Zr           0       1.676   2.117   1.279                      Zr
HETATM   40  O           0       9.520   4.657  -3.711                       O
HETATM   41  O           0       5.751   2.750   1.437                       O
HETATM   42  C           0      -1.393   0.149   1.984                       C
HETATM   43  C           0      -0.690   0.463  -1.126                       C
HETATM   44  C           0       2.438  -0.029  -1.490                       C
HETATM   45  C           0       3.599  -0.930   1.346                       C
HETATM   46  C           0       1.189  -0.902   3.435                       C
HETATM   47  H           0       1.948   0.590  -2.248                       H
HETATM   48  H           0       3.467   0.326  -1.379                       H
HETATM   49  H           0       2.477  -1.053  -1.888                       H
HETATM   50  H           0      -1.055  -0.527  -1.432                       H
HETATM   51  H           0      -0.257   0.932  -2.012                       H
HETATM   52  H           0      -1.567   1.044  -0.830                       H
HETATM   53  H           0      -2.094   0.752   1.403                       H
HETATM   54  H           0      -1.806  -0.868   2.036                       H
HETATM   55  H           0      -1.384   0.540   3.008                       H
HETATM   56  H           0       0.566  -0.332   4.130                       H
HETATM   57  H           0       0.811  -1.934   3.428                       H
HETATM   58  H           0       2.202  -0.931   3.845                       H
HETATM   59  H           0       3.968  -0.650   2.338                       H
HETATM   60  H           0       4.316  -0.568   0.605                       H
HETATM   61  H           0       3.603  -2.028   1.299                       H
HETATM   62  C           0       2.856   5.358   2.406                       C
HETATM   63  H           0       2.647   5.326   3.479                       H
HETATM   64  H           0       3.826   4.875   2.242                       H
HETATM   65  H           0       2.960   6.416   2.129                       H
HETATM   66  C           0       2.936   4.865  -0.714                       C
HETATM   67  H           0       2.774   5.875  -1.116                       H
HETATM   68  H           0       3.893   4.872  -0.183                       H
HETATM   69  H           0       3.027   4.184  -1.567                       H
HETATM   70  C           0       0.129   3.768  -1.643                       C
HETATM   71  H           0      -0.037   4.756  -2.094                       H
HETATM   72  H           0       0.882   3.259  -2.257                       H
HETATM   73  H           0      -0.806   3.212  -1.736                       H
HETATM   74  C           0      -1.755   3.560   0.969                       C
HETATM   75  H           0      -2.302   4.508   0.868                       H
HETATM   76  H           0      -2.075   2.918   0.145                       H
HETATM   77  H           0      -2.089   3.098   1.902                       H
HETATM   78  C           0      -0.086   4.533   3.453                       C
HETATM   79  H           0      -0.602   5.502   3.503                       H
HETATM   80  H           0      -0.813   3.765   3.732                       H
HETATM   81  H           0       0.694   4.538   4.218                       H
END
