# Supplementary material for: Data on electronic structures for the study of ligand effects on the zirconocene-mediated trimethylene carbonate polymerization
Source: Data Brief. 2018 Sep 19;20:1867–9. doi: 10.1016/j.dib.2018.09.042 (PMC6168794; doi:10.1016/j.dib.2018.09.042)
Supplement: Supplementary file 2 — Supplementary material [file mmc2.zip › H3_Re.pdb]

TITLE      H3_Re
HETATM    1  C           0       0.446  -0.516  -0.661                       C
HETATM    2  H           0       0.977  -0.915   0.213                       H
HETATM    3  H           0       1.186  -0.368  -1.454                       H
HETATM    4  H           0       0.056   0.471  -0.386                       H
HETATM    5  C           0      -0.659   2.883  -3.662                       C
HETATM    6  C           0      -2.322   2.201  -5.313                       C
HETATM    7  H           0       0.195   2.777  -4.335                       H
HETATM    8  H           0      -0.386   3.527  -2.825                       H
HETATM    9  C           0      -1.901   3.332  -4.400                       C
HETATM   10  H           0      -3.281   2.373  -5.802                       H
HETATM   11  H           0      -1.565   1.984  -6.069                       H
HETATM   12  H           0      -1.664   4.206  -5.011                       H
HETATM   13  H           0      -2.705   3.586  -3.700                       H
HETATM   14  O           0      -2.541   0.980  -4.521                       O
HETATM   15  C           0      -1.783   0.724  -3.479                       C
HETATM   16  O           0      -1.949  -0.354  -2.883                       O
HETATM   17  C           0       0.729   4.514 -10.296                       C
HETATM   18  H           0      -0.103   4.685 -10.989                       H
HETATM   19  H           0       1.386   3.754 -10.722                       H
HETATM   20  C           0       1.451   5.805  -9.967                       C
HETATM   21  C           0       0.490   6.681  -9.186                       C
HETATM   22  H           0       1.764   6.311 -10.886                       H
HETATM   23  H           0       2.349   5.600  -9.373                       H
HETATM   24  H           0       0.968   7.568  -8.766                       H
HETATM   25  H           0      -0.356   6.999  -9.805                       H
HETATM   26  O           0       0.187   3.907  -9.096                       O
HETATM   27  C           0      -0.205   4.636  -8.038                       C
HETATM   28  O           0      -0.686   4.086  -7.070                       O
HETATM   29 Zr           0      -1.270  -1.825  -1.381                      Zr
HETATM   30  O           0      -0.042   5.968  -8.042                       O
HETATM   31  O           0      -0.869   1.563  -3.043                       O
HETATM   32  C           0      -0.089  -4.107  -1.629                       C
HETATM   33  C           0       0.851  -3.146  -2.115                       C
HETATM   34  C           0       0.304  -2.554  -3.294                       C
HETATM   35  C           0      -3.117  -0.584  -0.103                       C
HETATM   36  C           0      -2.119  -0.838   0.884                       C
HETATM   37  C           0      -2.028  -2.252   1.064                       C
HETATM   38  C           0      -3.616   0.774  -0.516                       C
HETATM   39  C           0      -1.451   0.191   1.750                       C
HETATM   40  C           0      -1.209  -2.934   2.127                       C
HETATM   41  H           0      -4.342   1.155   0.215                       H
HETATM   42  H           0      -4.123   0.742  -1.485                       H
HETATM   43  H           0      -0.431  -0.092   2.023                       H
HETATM   44  H           0      -2.018   0.314   2.683                       H
HETATM   45  H           0      -1.407   1.172   1.267                       H
HETATM   46  H           0      -0.228  -2.462   2.253                       H
HETATM   47  H           0      -1.718  -2.878   3.099                       H
HETATM   48  C           0      -1.201  -4.138  -2.538                       C
HETATM   49  C           0      -0.958  -3.173  -3.557                       C
HETATM   50  C           0      -3.671  -1.842  -0.512                       C
HETATM   51  C           0      -3.020  -2.869   0.234                       C
HETATM   52  H           0      -2.806   1.508  -0.577                       H
HETATM   53  C           0      -4.837  -2.024  -1.450                       C
HETATM   54  C           0      -3.505  -4.286   0.378                       C
HETATM   55  H           0      -4.854  -3.025  -1.892                       H
HETATM   56  H           0      -5.789  -1.890  -0.919                       H
HETATM   57  H           0      -4.819  -1.300  -2.271                       H
HETATM   58  H           0      -4.053  -4.632  -0.500                       H
HETATM   59  H           0      -4.195  -4.342   1.231                       H
HETATM   60  H           0      -1.046  -3.992   1.909                       H
HETATM   61  H           0      -2.697  -4.994   0.579                       H
HETATM   62  C           0       2.249  -2.962  -1.597                       C
HETATM   63  H           0       2.908  -3.733  -2.019                       H
HETATM   64  H           0       2.667  -1.991  -1.872                       H
HETATM   65  H           0       2.304  -3.050  -0.507                       H
HETATM   66  C           0       1.007  -1.571  -4.189                       C
HETATM   67  H           0       1.573  -0.825  -3.621                       H
HETATM   68  H           0       1.720  -2.087  -4.845                       H
HETATM   69  H           0       0.305  -1.041  -4.840                       H
HETATM   70  C           0      -1.823  -2.961  -4.771                       C
HETATM   71  H           0      -1.751  -1.943  -5.161                       H
HETATM   72  H           0      -1.523  -3.644  -5.577                       H
HETATM   73  H           0      -2.879  -3.158  -4.558                       H
HETATM   74  C           0      -2.274  -5.192  -2.612                       C
HETATM   75  H           0      -3.262  -4.781  -2.847                       H
HETATM   76  H           0      -2.030  -5.906  -3.411                       H
HETATM   77  H           0      -2.358  -5.763  -1.687                       H
HETATM   78  C           0       0.206  -5.105  -0.539                       C
HETATM   79  H           0      -0.701  -5.562  -0.136                       H
HETATM   80  H           0       0.828  -5.920  -0.933                       H
HETATM   81  H           0       0.756  -4.657   0.294                       H
END
