# Supplementary material for: Data on electronic structures for the study of ligand effects on the zirconocene-mediated trimethylene carbonate polymerization
Source: Data Brief. 2018 Sep 19;20:1867–9. doi: 10.1016/j.dib.2018.09.042 (PMC6168794; doi:10.1016/j.dib.2018.09.042)
Supplement: Supplementary file 2 — Supplementary material [file mmc2.zip › H3_TS.pdb]

TITLE      H3_TS 
HETATM    1  C           0       0.324   0.353  -0.054                       C
HETATM    2  C           0       0.110   0.061   1.333                       C
HETATM    3  C           0       1.716   0.198  -0.326                       C
HETATM    4  C           0       2.356  -0.222   0.883                       C
HETATM    5  C           0       1.361  -0.329   1.898                       C
HETATM    6  C           0       0.261   4.205   2.300                       C
HETATM    7  C           0      -0.521   3.713   1.209                       C
HETATM    8  C           0       1.464   4.757   1.765                       C
HETATM    9  C           0       0.198   3.974  -0.005                       C
HETATM   10  C           0       1.419   4.620   0.346                       C
HETATM   11  C           0       2.158   2.088   3.473                       C
HETATM   12  H           0       1.332   1.828   4.147                       H
HETATM   13  H           0       2.940   1.330   3.604                       H
HETATM   14  H           0       2.570   3.047   3.807                       H
HETATM   15  C           0       6.983   2.822   1.385                       C
HETATM   16  C           0       7.324   2.969  -1.123                       C
HETATM   17  H           0       7.210   1.752   1.319                       H
HETATM   18  H           0       7.376   3.209   2.327                       H
HETATM   19  C           0       7.616   3.585   0.215                       C
HETATM   20  H           0       6.711   3.462  -1.858                       H
HETATM   21  H           0       7.550   1.927  -1.295                       H
HETATM   22  H           0       8.700   3.571   0.367                       H
HETATM   23  H           0       7.295   4.631   0.238                       H
HETATM   24  O           0       5.402   2.193  -0.615                       O
HETATM   25  C           0       4.835   2.569   0.435                       C
HETATM   26  O           0       3.583   2.602   0.631                       O
HETATM   27  C           0       8.231   3.011  -5.418                       C
HETATM   28  H           0       7.813   3.946  -5.803                       H
HETATM   29  H           0       7.590   2.181  -5.714                       H
HETATM   30  C           0       9.682   2.823  -5.816                       C
HETATM   31  C           0      10.507   3.895  -5.130                       C
HETATM   32  H           0       9.784   2.911  -6.903                       H
HETATM   33  H           0      10.033   1.826  -5.528                       H
HETATM   34  H           0      11.581   3.729  -5.210                       H
HETATM   35  H           0      10.270   4.899  -5.495                       H
HETATM   36  O           0       8.109   3.062  -3.959                       O
HETATM   37  C           0       9.095   3.501  -3.196                       C
HETATM   38  O           0       8.950   3.539  -1.964                       O
HETATM   39 Zr           0       1.590   2.205   1.267                      Zr
HETATM   40  O           0      10.247   3.895  -3.691                       O
HETATM   41  O           0       5.567   3.006   1.489                       O
HETATM   42  C           0      -1.219  -0.085   2.028                       C
HETATM   43  C           0      -0.754   0.482  -1.096                       C
HETATM   44  C           0       2.375   0.321  -1.675                       C
HETATM   45  C           0       3.797  -0.631   1.029                       C
HETATM   46  C           0       1.536  -0.967   3.246                       C
HETATM   47  H           0       1.798   0.959  -2.352                       H
HETATM   48  H           0       3.383   0.742  -1.603                       H
HETATM   49  H           0       2.459  -0.663  -2.156                       H
HETATM   50  H           0      -1.035  -0.517  -1.458                       H
HETATM   51  H           0      -0.430   1.057  -1.967                       H
HETATM   52  H           0      -1.664   0.944  -0.706                       H
HETATM   53  H           0      -2.026   0.408   1.483                       H
HETATM   54  H           0      -1.489  -1.146   2.118                       H
HETATM   55  H           0      -1.201   0.327   3.044                       H
HETATM   56  H           0       0.894  -0.514   4.008                       H
HETATM   57  H           0       1.271  -2.032   3.189                       H
HETATM   58  H           0       2.567  -0.908   3.603                       H
HETATM   59  H           0       4.209  -0.343   2.002                       H
HETATM   60  H           0       4.425  -0.189   0.250                       H
HETATM   61  H           0       3.898  -1.722   0.948                       H
HETATM   62  C           0       2.545   5.474   2.528                       C
HETATM   63  H           0       2.434   5.339   3.607                       H
HETATM   64  H           0       3.546   5.124   2.252                       H
HETATM   65  H           0       2.505   6.553   2.330                       H
HETATM   66  C           0       2.418   5.189  -0.623                       C
HETATM   67  H           0       2.105   6.189  -0.953                       H
HETATM   68  H           0       3.407   5.292  -0.166                       H
HETATM   69  H           0       2.525   4.569  -1.519                       H
HETATM   70  C           0      -0.340   3.884  -1.408                       C
HETATM   71  H           0      -0.679   4.874  -1.743                       H
HETATM   72  H           0       0.415   3.548  -2.128                       H
HETATM   73  H           0      -1.196   3.210  -1.482                       H
HETATM   74  C           0      -1.966   3.301   1.311                       C
HETATM   75  H           0      -2.608   4.191   1.345                       H
HETATM   76  H           0      -2.291   2.704   0.455                       H
HETATM   77  H           0      -2.172   2.725   2.218                       H
HETATM   78  C           0      -0.203   4.302   3.727                       C
HETATM   79  H           0      -0.738   5.248   3.890                       H
HETATM   80  H           0      -0.892   3.494   3.991                       H
HETATM   81  H           0       0.628   4.270   4.437                       H
END
