# Supplementary material for: Data on electronic structures for the study of ligand effects on the zirconocene-mediated trimethylene carbonate polymerization
Source: Data Brief. 2018 Sep 19;20:1867–9. doi: 10.1016/j.dib.2018.09.042 (PMC6168794; doi:10.1016/j.dib.2018.09.042)
Supplement: Supplementary file 2 — Supplementary material [file mmc2.zip › H4_cation.pdb]

TITLE      H4_cation
HETATM    1  C           0       0.329   0.351   2.042                       C
HETATM    2  C           0       1.454   0.780   2.801                       C
HETATM    3  C           0       2.620   0.432   2.076                       C
HETATM    4  C           0       2.237  -0.262   0.882                       C
HETATM    5  C           0       0.817  -0.305   0.870                       C
HETATM    6  H           0       1.425   1.291   3.754                       H
HETATM    7  H           0       3.640   0.629   2.387                       H
HETATM    8  C           0      -0.379   2.104  -1.104                       C
HETATM    9  C           0       0.615   2.992  -1.579                       C
HETATM   10  C           0       0.627   4.138  -0.728                       C
HETATM   11  C           0      -0.376   3.985   0.269                       C
HETATM   12  C           0      -0.964   2.695   0.059                       C
HETATM   13  H           0       1.241   2.842  -2.452                       H
HETATM   14  H           0       1.266   5.005  -0.845                       H
HETATM   15  H           0      -1.796   2.289   0.622                       H
HETATM   16  H           0       0.209  -0.780   0.109                       H
HETATM   17  C           0       3.169  -0.876  -0.132                       C
HETATM   18  H           0       2.686  -0.907  -1.117                       H
HETATM   19  H           0       4.074  -0.262  -0.236                       H
HETATM   20  C           0       3.591  -2.313   0.263                       C
HETATM   21  H           0       2.689  -2.930   0.370                       H
HETATM   22  H           0       4.070  -2.286   1.250                       H
HETATM   23  C           0       4.541  -2.949  -0.760                       C
HETATM   24  H           0       5.437  -2.321  -0.863                       H
HETATM   25  C           0      -0.829   5.022   1.258                       C
HETATM   26  H           0      -1.225   4.534   2.158                       H
HETATM   27  H           0       0.024   5.633   1.577                       H
HETATM   28  C           0      -1.919   5.943   0.663                       C
HETATM   29  H           0      -1.526   6.430  -0.240                       H
HETATM   30  H           0      -2.773   5.333   0.338                       H
HETATM   31  C           0      -2.395   7.008   1.660                       C
HETATM   32  H           0      -1.534   7.609   1.986                       H
HETATM   33  H           0      -2.783   6.514   2.561                       H
HETATM   34  C           0      -3.470   7.929   1.073                       C
HETATM   35  H           0      -3.098   8.463   0.191                       H
HETATM   36  H           0      -3.789   8.677   1.807                       H
HETATM   37  H           0      -4.358   7.361   0.770                       H
HETATM   38  H           0       4.057  -2.961  -1.747                       H
HETATM   39  C           0       4.953  -4.374  -0.373                       C
HETATM   40  H           0       4.081  -5.033  -0.294                       H
HETATM   41  H           0       5.472  -4.389   0.592                       H
HETATM   42  H           0       5.628  -4.802  -1.121                       H
HETATM   43  H           0      -0.709   0.428   2.341                       H
HETATM   44  H           0      -0.660   1.158  -1.549                       H
HETATM   45  C           0       2.146   3.676   2.113                       C
HETATM   46  H           0       1.442   3.928   2.918                       H
HETATM   47  H           0       3.064   3.319   2.600                       H
HETATM   48  H           0       2.369   4.612   1.584                       H
HETATM   49 Zr           0       1.385   2.133   0.666                      Zr
END
