# Supplementary material for: Data on electronic structures for the study of ligand effects on the zirconocene-mediated trimethylene carbonate polymerization
Source: Data Brief. 2018 Sep 19;20:1867–9. doi: 10.1016/j.dib.2018.09.042 (PMC6168794; doi:10.1016/j.dib.2018.09.042)
Supplement: Supplementary file 2 — Supplementary material [file mmc2.zip › H4_complex.pdb]

TITLE      H4_complex
HETATM    1  C           0       0.499   0.570   2.016                       C
HETATM    2  C           0       1.664   0.947   2.730                       C
HETATM    3  C           0       2.788   0.506   1.985                       C
HETATM    4  C           0       2.332  -0.193   0.827                       C
HETATM    5  C           0       0.913  -0.133   0.844                       C
HETATM    6  H           0       1.691   1.481   3.670                       H
HETATM    7  H           0       3.826   0.645   2.266                       H
HETATM    8  C           0      -0.118   2.246  -1.245                       C
HETATM    9  C           0       0.805   3.237  -1.661                       C
HETATM   10  C           0       0.722   4.324  -0.751                       C
HETATM   11  C           0      -0.282   4.039   0.219                       C
HETATM   12  C           0      -0.779   2.738  -0.079                       C
HETATM   13  H           0       1.469   3.167  -2.514                       H
HETATM   14  H           0       1.303   5.237  -0.797                       H
HETATM   15  H           0      -1.582   2.238   0.449                       H
HETATM   16  H           0       0.257  -0.584   0.109                       H
HETATM   17  C           0       3.186  -0.930  -0.172                       C
HETATM   18  H           0       2.676  -0.968  -1.143                       H
HETATM   19  H           0       4.126  -0.387  -0.334                       H
HETATM   20  C           0       3.506  -2.370   0.287                       C
HETATM   21  H           0       2.565  -2.915   0.445                       H
HETATM   22  H           0       4.008  -2.334   1.263                       H
HETATM   23  C           0       4.382  -3.132  -0.716                       C
HETATM   24  H           0       5.317  -2.576  -0.876                       H
HETATM   25  C           0      -0.830   4.989   1.250                       C
HETATM   26  H           0      -1.208   4.425   2.113                       H
HETATM   27  H           0      -0.028   5.635   1.626                       H
HETATM   28  C           0      -1.967   5.868   0.684                       C
HETATM   29  H           0      -1.591   6.432  -0.180                       H
HETATM   30  H           0      -2.770   5.222   0.304                       H
HETATM   31  C           0      -2.536   6.839   1.727                       C
HETATM   32  H           0      -1.726   7.478   2.107                       H
HETATM   33  H           0      -2.905   6.267   2.590                       H
HETATM   34  C           0      -3.664   7.714   1.172                       C
HETATM   35  H           0      -3.317   8.325   0.330                       H
HETATM   36  H           0      -4.050   8.394   1.940                       H
HETATM   37  H           0      -4.503   7.104   0.816                       H
HETATM   38  H           0       3.874  -3.163  -1.691                       H
HETATM   39  C           0       4.705  -4.559  -0.261                       C
HETATM   40  H           0       3.791  -5.150  -0.129                       H
HETATM   41  H           0       5.242  -4.559   0.695                       H
HETATM   42  H           0       5.332  -5.076  -0.996                       H
HETATM   43  H           0      -0.523   0.733   2.332                       H
HETATM   44  H           0      -0.317   1.307  -1.744                       H
HETATM   45  C           0       2.133   3.827   2.151                       C
HETATM   46  H           0       1.358   4.001   2.906                       H
HETATM   47  H           0       3.041   3.509   2.681                       H
HETATM   48  H           0       2.338   4.789   1.663                       H
HETATM   49  C           0       6.465   4.473  -0.411                       C
HETATM   50  C           0       7.364   3.439  -1.062                       C
HETATM   51  H           0       6.835   4.824   0.551                       H
HETATM   52  H           0       6.278   5.332  -1.062                       H
HETATM   53  C           0       6.621   2.831  -2.236                       C
HETATM   54  H           0       8.286   3.915  -1.411                       H
HETATM   55  H           0       7.642   2.663  -0.340                       H
HETATM   56  C           0       4.665   2.886  -0.800                       C
HETATM   57  H           0       6.439   3.555  -3.036                       H
HETATM   58  H           0       7.114   1.953  -2.652                       H
HETATM   59  O           0       5.310   2.338  -1.806                       O
HETATM   60  O           0       3.556   2.425  -0.494                       O
HETATM   61 Zr           0       1.625   2.287   0.562                      Zr
HETATM   62  O           0       5.156   3.888  -0.103                       O
END
