# Supplementary material for: Data on electronic structures for the study of ligand effects on the zirconocene-mediated trimethylene carbonate polymerization
Source: Data Brief. 2018 Sep 19;20:1867–9. doi: 10.1016/j.dib.2018.09.042 (PMC6168794; doi:10.1016/j.dib.2018.09.042)
Supplement: Supplementary file 2 — Supplementary material [file mmc2.zip › H4_Pr.pdb]

TITLE      H4_Pr
HETATM    1  C           0       1.809  -0.118  -0.353                       C
HETATM    2  C           0       1.381   0.174   0.965                       C
HETATM    3  C           0       3.084  -0.742  -0.271                       C
HETATM    4  C           0       3.436  -0.822   1.101                       C
HETATM    5  C           0       2.381  -0.266   1.881                       C
HETATM    6  C           0       1.409  -4.155   2.691                       C
HETATM    7  C           0       2.742  -3.695   2.509                       C
HETATM    8  C           0       1.053  -4.857   1.501                       C
HETATM    9  C           0       3.212  -4.133   1.234                       C
HETATM   10  C           0       2.165  -4.866   0.623                       C
HETATM   11  C           0      -0.585  -1.986   1.665                       C
HETATM   12  H           0      -0.572  -1.593   2.689                       H
HETATM   13  H           0      -1.109  -1.254   1.036                       H
HETATM   14  H           0      -1.177  -2.910   1.666                       H
HETATM   15  H           0       3.672  -1.094  -1.109                       H
HETATM   16  C           0      -1.166  -2.223  -4.030                       C
HETATM   17  C           0       0.672  -3.091  -5.579                       C
HETATM   18  H           0      -0.756  -1.215  -4.150                       H
HETATM   19  H           0      -2.255  -2.159  -3.967                       H
HETATM   20  C           0      -0.805  -3.108  -5.231                       C
HETATM   21  H           0       1.311  -3.607  -4.868                       H
HETATM   22  H           0       1.065  -2.093  -5.766                       H
HETATM   23  H           0      -1.371  -2.742  -6.096                       H
HETATM   24  H           0      -1.132  -4.135  -5.035                       H
HETATM   25  O           0       1.325  -1.951  -3.117                       O
HETATM   26  C           0       0.516  -2.497  -2.371                       C
HETATM   27  O           0       0.715  -2.917  -1.164                       O
HETATM   28  H           0       1.267   0.081  -1.268                       H
HETATM   29  H           0       0.450   0.652   1.241                       H
HETATM   30  H           0       0.090  -5.313   1.307                       H
HETATM   31  H           0       2.188  -5.308  -0.364                       H
HETATM   32  H           0       4.201  -3.966   0.827                       H
HETATM   33  H           0       3.319  -3.146   3.243                       H
HETATM   34  C           0       4.300  -3.649  -7.548                       C
HETATM   35  H           0       4.766  -4.517  -7.075                       H
HETATM   36  H           0       4.829  -2.743  -7.257                       H
HETATM   37  C           0       4.131  -3.805  -9.047                       C
HETATM   38  C           0       3.130  -4.912  -9.320                       C
HETATM   39  H           0       5.095  -4.062  -9.499                       H
HETATM   40  H           0       3.796  -2.864  -9.497                       H
HETATM   41  H           0       2.802  -4.956 -10.357                       H
HETATM   42  H           0       3.483  -5.897  -9.004                       H
HETATM   43  O           0       2.975  -3.505  -6.906                       O
HETATM   44  C           0       1.910  -4.004  -7.452                       C
HETATM   45  O           0       0.779  -3.850  -6.886                       O
HETATM   46 Zr           0       1.452  -2.398   0.729                      Zr
HETATM   47  O           0       1.886  -4.664  -8.567                       O
HETATM   48  O           0      -0.764  -2.767  -2.771                       O
HETATM   49  C           0       0.595  -4.058   3.953                       C
HETATM   50  C           0       0.803  -5.273   4.881                       C
HETATM   51  C           0      -0.033  -5.190   6.164                       C
HETATM   52  C           0       0.167  -6.395   7.089                       C
HETATM   53  H           0      -0.115  -7.330   6.590                       H
HETATM   54  H           0       1.215  -6.488   7.399                       H
HETATM   55  H           0      -0.441  -6.306   7.996                       H
HETATM   56  H           0       0.221  -4.267   6.704                       H
HETATM   57  H           0      -1.096  -5.104   5.898                       H
HETATM   58  H           0       1.869  -5.355   5.139                       H
HETATM   59  H           0       0.549  -6.192   4.334                       H
HETATM   60  H           0       0.862  -3.142   4.497                       H
HETATM   61  H           0      -0.469  -3.974   3.706                       H
HETATM   62  H           0       4.357  -1.232   1.497                       H
HETATM   63  C           0       2.384  -0.036   3.371                       C
HETATM   64  C           0       2.890   1.372   3.752                       C
HETATM   65  C           0       2.901   1.611   5.267                       C
HETATM   66  C           0       3.400   3.009   5.648                       C
HETATM   67  H           0       3.397   3.148   6.735                       H
HETATM   68  H           0       4.424   3.176   5.293                       H
HETATM   69  H           0       2.766   3.789   5.211                       H
HETATM   70  H           0       3.534   0.852   5.749                       H
HETATM   71  H           0       1.888   1.461   5.665                       H
HETATM   72  H           0       3.902   1.513   3.347                       H
HETATM   73  H           0       2.257   2.125   3.263                       H
HETATM   74  H           0       3.018  -0.785   3.863                       H
HETATM   75  H           0       1.371  -0.172   3.771                       H
END
