# Supplementary material for: Data on electronic structures for the study of ligand effects on the zirconocene-mediated trimethylene carbonate polymerization
Source: Data Brief. 2018 Sep 19;20:1867–9. doi: 10.1016/j.dib.2018.09.042 (PMC6168794; doi:10.1016/j.dib.2018.09.042)
Supplement: Supplementary file 2 — Supplementary material [file mmc2.zip › H4_Re.pdb]

TITLE      H4_Re
HETATM    1  C           0       0.134   0.273   1.721                       C
HETATM    2  C           0       1.003   0.659   2.773                       C
HETATM    3  C           0       2.335   0.417   2.343                       C
HETATM    4  C           0       2.304  -0.152   1.038                       C
HETATM    5  C           0       0.937  -0.215   0.646                       C
HETATM    6  H           0       0.708   1.067   3.730                       H
HETATM    7  H           0       3.231   0.619   2.917                       H
HETATM    8  C           0      -0.341   2.374  -1.007                       C
HETATM    9  C           0       0.669   3.285  -1.397                       C
HETATM   10  C           0       0.657   4.371  -0.479                       C
HETATM   11  C           0      -0.392   4.169   0.463                       C
HETATM   12  C           0      -0.980   2.908   0.152                       C
HETATM   13  H           0       1.349   3.158  -2.230                       H
HETATM   14  H           0       1.310   5.235  -0.509                       H
HETATM   15  H           0      -1.832   2.476   0.661                       H
HETATM   16  H           0       0.570  -0.624  -0.287                       H
HETATM   17  C           0       3.484  -0.675   0.263                       C
HETATM   18  H           0       3.335  -0.507  -0.812                       H
HETATM   19  H           0       4.386  -0.120   0.551                       H
HETATM   20  C           0       3.724  -2.181   0.508                       C
HETATM   21  H           0       2.823  -2.740   0.222                       H
HETATM   22  H           0       3.864  -2.352   1.584                       H
HETATM   23  C           0       4.935  -2.723  -0.263                       C
HETATM   24  H           0       5.831  -2.156   0.027                       H
HETATM   25  C           0      -0.899   5.165   1.469                       C
HETATM   26  H           0      -1.335   4.639   2.328                       H
HETATM   27  H           0      -0.067   5.762   1.858                       H
HETATM   28  C           0      -1.961   6.109   0.864                       C
HETATM   29  H           0      -1.528   6.634   0.001                       H
HETATM   30  H           0      -2.797   5.512   0.473                       H
HETATM   31  C           0      -2.488   7.133   1.878                       C
HETATM   32  H           0      -1.647   7.722   2.268                       H
HETATM   33  H           0      -2.915   6.601   2.740                       H
HETATM   34  C           0      -3.541   8.073   1.282                       C
HETATM   35  H           0      -3.132   8.644   0.439                       H
HETATM   36  H           0      -3.898   8.791   2.028                       H
HETATM   37  H           0      -4.410   7.514   0.913                       H
HETATM   38  H           0       4.790  -2.543  -1.338                       H
HETATM   39  C           0       5.175  -4.217  -0.022                       C
HETATM   40  H           0       4.308  -4.813  -0.333                       H
HETATM   41  H           0       5.357  -4.424   1.039                       H
HETATM   42  H           0       6.044  -4.575  -0.585                       H
HETATM   43  H           0      -0.947   0.298   1.745                       H
HETATM   44  H           0      -0.601   1.452  -1.511                       H
HETATM   45  C           0       1.680   3.602   2.645                       C
HETATM   46  H           0       0.813   3.731   3.303                       H
HETATM   47  H           0       2.500   3.198   3.254                       H
HETATM   48  H           0       1.976   4.599   2.291                       H
HETATM   49  C           0       6.510   3.548  -1.338                       C
HETATM   50  C           0       6.504   2.525  -2.452                       C
HETATM   51  H           0       7.384   3.487  -0.689                       H
HETATM   52  H           0       6.407   4.572  -1.707                       H
HETATM   53  C           0       5.136   2.524  -3.097                       C
HETATM   54  H           0       7.247   2.763  -3.218                       H
HETATM   55  H           0       6.741   1.528  -2.062                       H
HETATM   56  C           0       4.276   2.732  -0.835                       C
HETATM   57  H           0       4.905   3.471  -3.592                       H
HETATM   58  H           0       4.998   1.708  -3.801                       H
HETATM   59  O           0       4.094   2.325  -2.069                       O
HETATM   60  O           0       3.374   2.549   0.003                       O
HETATM   61 Zr           0       1.378   2.272   0.834                      Zr
HETATM   62  C           0       9.552   2.143  -7.530                       C
HETATM   63  H           0      10.241   1.318  -7.310                       H
HETATM   64  H           0      10.117   3.077  -7.536                       H
HETATM   65  C           0       8.796   1.902  -8.823                       C
HETATM   66  C           0       7.886   0.708  -8.606                       C
HETATM   67  H           0       9.497   1.702  -9.641                       H
HETATM   68  H           0       8.208   2.786  -9.092                       H
HETATM   69  H           0       7.186   0.551  -9.429                       H
HETATM   70  H           0       8.462  -0.213  -8.455                       H
HETATM   71  O           0       8.636   2.265  -6.414                       O
HETATM   72  C           0       7.449   1.633  -6.385                       C
HETATM   73  O           0       6.732   1.743  -5.414                       O
HETATM   74  O           0       7.051   0.905  -7.438                       O
HETATM   75  O           0       5.376   3.320  -0.430                       O
END
