# Supplementary material for: Data on electronic structures for the study of ligand effects on the zirconocene-mediated trimethylene carbonate polymerization
Source: Data Brief. 2018 Sep 19;20:1867–9. doi: 10.1016/j.dib.2018.09.042 (PMC6168794; doi:10.1016/j.dib.2018.09.042)
Supplement: Supplementary file 2 — Supplementary material [file mmc2.zip › H4_TS.pdb]

TITLE      H4_TS
HETATM    1  C           0       1.740  -0.259  -0.458                       C
HETATM    2  C           0       1.324   0.074   0.855                       C
HETATM    3  C           0       3.020  -0.873  -0.369                       C
HETATM    4  C           0       3.387  -0.905   1.000                       C
HETATM    5  C           0       2.336  -0.330   1.774                       C
HETATM    6  C           0       1.415  -4.213   2.698                       C
HETATM    7  C           0       2.741  -3.744   2.479                       C
HETATM    8  C           0       1.042  -4.941   1.531                       C
HETATM    9  C           0       3.191  -4.210   1.207                       C
HETATM   10  C           0       2.137  -4.961   0.631                       C
HETATM   11  C           0      -0.604  -2.079   1.674                       C
HETATM   12  H           0      -0.573  -1.659   2.686                       H
HETATM   13  H           0      -1.147  -1.366   1.038                       H
HETATM   14  H           0      -1.189  -3.006   1.713                       H
HETATM   15  H           0       3.606  -1.246  -1.201                       H
HETATM   16  H           0       1.186  -0.086  -1.371                       H
HETATM   17  H           0       0.395   0.558   1.124                       H
HETATM   18  H           0       0.080  -5.411   1.366                       H
HETATM   19  H           0       2.148  -5.430  -0.345                       H
HETATM   20  H           0       4.172  -4.047   0.777                       H
HETATM   21  H           0       3.330  -3.179   3.191                       H
HETATM   22 Zr           0       1.411  -2.501   0.706                      Zr
HETATM   23  C           0       0.628  -4.099   3.975                       C
HETATM   24  C           0       0.867  -5.296   4.920                       C
HETATM   25  C           0       0.057  -5.196   6.219                       C
HETATM   26  C           0       0.287  -6.383   7.160                       C
HETATM   27  H           0       0.004  -7.329   6.683                       H
HETATM   28  H           0       1.342  -6.461   7.451                       H
HETATM   29  H           0      -0.304  -6.283   8.077                       H
HETATM   30  H           0       0.314  -4.261   6.737                       H
HETATM   31  H           0      -1.012  -5.124   5.973                       H
HETATM   32  H           0       1.938  -5.364   5.157                       H
HETATM   33  H           0       0.610  -6.226   4.395                       H
HETATM   34  H           0       0.898  -3.171   4.497                       H
HETATM   35  H           0      -0.442  -4.029   3.749                       H
HETATM   36  H           0       4.315  -1.295   1.399                       H
HETATM   37  C           0       2.354  -0.054   3.255                       C
HETATM   38  C           0       2.861   1.366   3.587                       C
HETATM   39  C           0       2.893   1.649   5.094                       C
HETATM   40  C           0       3.391   3.059   5.428                       C
HETATM   41  H           0       3.405   3.229   6.510                       H
HETATM   42  H           0       4.409   3.219   5.052                       H
HETATM   43  H           0       2.747   3.824   4.978                       H
HETATM   44  H           0       3.535   0.906   5.589                       H
HETATM   45  H           0       1.886   1.507   5.511                       H
HETATM   46  H           0       3.867   1.498   3.164                       H
HETATM   47  H           0       2.219   2.103   3.086                       H
HETATM   48  H           0       2.994  -0.786   3.763                       H
HETATM   49  H           0       1.345  -0.179   3.670                       H
HETATM   50  C           0      -1.300  -2.578  -4.051                       C
HETATM   51  C           0       0.908  -2.657  -5.293                       C
HETATM   52  H           0      -1.241  -1.484  -4.088                       H
HETATM   53  H           0      -2.345  -2.879  -4.140                       H
HETATM   54  C           0      -0.486  -3.205  -5.189                       C
HETATM   55  H           0       1.779  -3.262  -5.106                       H
HETATM   56  H           0       1.058  -1.591  -5.373                       H
HETATM   57  H           0      -1.010  -2.979  -6.124                       H
HETATM   58  H           0      -0.469  -4.293  -5.075                       H
HETATM   59  O           0       1.177  -2.293  -3.211                       O
HETATM   60  C           0       0.364  -2.771  -2.391                       C
HETATM   61  O           0       0.617  -3.072  -1.178                       O
HETATM   62  C           0       4.471  -3.756  -7.707                       C
HETATM   63  H           0       4.513  -4.849  -7.703                       H
HETATM   64  H           0       5.238  -3.364  -7.038                       H
HETATM   65  C           0       4.545  -3.182  -9.108                       C
HETATM   66  C           0       3.291  -3.593  -9.856                       C
HETATM   67  H           0       5.431  -3.569  -9.622                       H
HETATM   68  H           0       4.630  -2.090  -9.072                       H
HETATM   69  H           0       3.170  -3.078 -10.809                       H
HETATM   70  H           0       3.241  -4.673 -10.022                       H
HETATM   71  O           0       3.207  -3.378  -7.070                       O
HETATM   72  C           0       2.115  -3.149  -7.779                       C
HETATM   73  O           0       1.058  -2.840  -7.206                       O
HETATM   74  O           0       2.100  -3.225  -9.092                       O
HETATM   75  O           0      -0.908  -3.035  -2.752                       O
END
