# Supplementary material for: Data on electronic structures for the study of ligand effects on the zirconocene-mediated trimethylene carbonate polymerization
Source: Data Brief. 2018 Sep 19;20:1867–9. doi: 10.1016/j.dib.2018.09.042 (PMC6168794; doi:10.1016/j.dib.2018.09.042)
Supplement: Supplementary file 2 — Supplementary material [file mmc2.zip › H5_cation.pdb]

TITLE      H5_cation
HETATM    1 Si           0       0.706   0.192   1.009                      Si
HETATM    2  C           0       1.213   0.825   2.700                       C
HETATM    3  C           0       2.197   0.018  -0.159                       C
HETATM    4  C           0       3.347   0.879  -0.187                       C
HETATM    5  C           0       3.987   0.765  -1.448                       C
HETATM    6  C           0       3.250  -0.150  -2.250                       C
HETATM    7  C           0       2.147  -0.594  -1.454                       C
HETATM    8  H           0       3.681   1.513   0.626                       H
HETATM    9  H           0       4.889   1.284  -1.750                       H
HETATM   10  H           0       0.329   1.053   3.307                       H
HETATM   11  H           0       1.796   0.067   3.235                       H
HETATM   12  H           0       1.821   1.735   2.647                       H
HETATM   13  C           0      -0.103   1.552  -0.046                       C
HETATM   14  C           0      -0.735   1.334  -1.309                       C
HETATM   15  C           0      -0.790   2.568  -2.024                       C
HETATM   16  C           0      -0.223   3.591  -1.211                       C
HETATM   17  C           0       0.240   2.951  -0.025                       C
HETATM   18  C           0      -0.332  -1.370   1.063                       C
HETATM   19  H           0      -1.122   0.386  -1.667                       H
HETATM   20  H           0      -1.261   2.722  -2.990                       H
HETATM   21  H           0       0.217  -2.179   1.558                       H
HETATM   22  H           0      -1.255  -1.199   1.628                       H
HETATM   23  H           0      -0.616  -1.725   0.066                       H
HETATM   24  H           0       0.739   3.463   0.791                       H
HETATM   25  H           0       1.398  -1.308  -1.781                       H
HETATM   26  C           0       3.612  -0.632  -3.632                       C
HETATM   27  H           0       2.702  -0.866  -4.202                       H
HETATM   28  H           0       4.138   0.161  -4.180                       H
HETATM   29  C           0       4.508  -1.893  -3.594                       C
HETATM   30  H           0       3.986  -2.686  -3.042                       H
HETATM   31  H           0       5.419  -1.666  -3.024                       H
HETATM   32  C           0       4.882  -2.394  -4.995                       C
HETATM   33  H           0       5.397  -1.592  -5.541                       H
HETATM   34  C           0      -0.229   5.067  -1.493                       C
HETATM   35  H           0       0.610   5.547  -0.975                       H
HETATM   36  H           0      -0.085   5.246  -2.567                       H
HETATM   37  C           0      -1.548   5.738  -1.045                       C
HETATM   38  H           0      -2.393   5.256  -1.557                       H
HETATM   39  H           0      -1.696   5.560   0.029                       H
HETATM   40  C           0      -1.564   7.246  -1.327                       C
HETATM   41  H           0      -1.407   7.414  -2.402                       H
HETATM   42  H           0      -0.714   7.719  -0.816                       H
HETATM   43  C           0      -2.868   7.919  -0.887                       C
HETATM   44  H           0      -3.732   7.490  -1.408                       H
HETATM   45  H           0      -2.848   8.992  -1.102                       H
HETATM   46  H           0      -3.034   7.798   0.190                       H
HETATM   47  H           0       3.964  -2.610  -5.560                       H
HETATM   48  C           0       5.769  -3.643  -4.959                       C
HETATM   49  H           0       5.266  -4.473  -4.449                       H
HETATM   50  H           0       6.710  -3.447  -4.431                       H
HETATM   51  H           0       6.018  -3.976  -5.971                       H
HETATM   52  C           0       2.920   3.654  -1.812                       C
HETATM   53  H           0       3.495   3.914  -0.916                       H
HETATM   54  H           0       2.347   4.539  -2.110                       H
HETATM   55  H           0       3.662   3.437  -2.602                       H
HETATM   56 Zr           0       1.645   1.809  -1.774                      Zr
END
