# Supplementary material for: Data on electronic structures for the study of ligand effects on the zirconocene-mediated trimethylene carbonate polymerization
Source: Data Brief. 2018 Sep 19;20:1867–9. doi: 10.1016/j.dib.2018.09.042 (PMC6168794; doi:10.1016/j.dib.2018.09.042)
Supplement: Supplementary file 2 — Supplementary material [file mmc2.zip › H5_complex.pdb]

TITLE      H5_complete
HETATM    1 Si           0       0.758   0.242   0.959                      Si
HETATM    2  C           0       1.285   0.892   2.640                       C
HETATM    3  C           0       2.231   0.036  -0.214                       C
HETATM    4  C           0       3.410   0.846  -0.247                       C
HETATM    5  C           0       4.032   0.712  -1.517                       C
HETATM    6  C           0       3.259  -0.177  -2.309                       C
HETATM    7  C           0       2.141  -0.567  -1.514                       C
HETATM    8  H           0       3.775   1.467   0.561                       H
HETATM    9  H           0       4.947   1.200  -1.828                       H
HETATM   10  H           0       0.410   1.125   3.258                       H
HETATM   11  H           0       1.880   0.143   3.175                       H
HETATM   12  H           0       1.890   1.803   2.565                       H
HETATM   13  C           0      -0.076   1.581  -0.089                       C
HETATM   14  C           0      -0.686   1.343  -1.365                       C
HETATM   15  C           0      -0.791   2.577  -2.064                       C
HETATM   16  C           0      -0.252   3.609  -1.251                       C
HETATM   17  C           0       0.210   2.985  -0.057                       C
HETATM   18  C           0      -0.281  -1.321   1.065                       C
HETATM   19  H           0      -1.036   0.384  -1.729                       H
HETATM   20  H           0      -1.242   2.716  -3.040                       H
HETATM   21  H           0       0.276  -2.122   1.566                       H
HETATM   22  H           0      -1.197  -1.139   1.639                       H
HETATM   23  H           0      -0.578  -1.693   0.077                       H
HETATM   24  H           0       0.688   3.511   0.762                       H
HETATM   25  H           0       1.366  -1.255  -1.835                       H
HETATM   26  C           0       3.609  -0.690  -3.681                       C
HETATM   27  H           0       2.688  -0.923  -4.234                       H
HETATM   28  H           0       4.132   0.094  -4.246                       H
HETATM   29  C           0       4.497  -1.952  -3.635                       C
HETATM   30  H           0       3.980  -2.734  -3.064                       H
HETATM   31  H           0       5.417  -1.723  -3.081                       H
HETATM   32  C           0       4.854  -2.481  -5.030                       C
HETATM   33  H           0       5.366  -1.690  -5.598                       H
HETATM   34  C           0      -0.280   5.086  -1.537                       C
HETATM   35  H           0       0.561   5.577  -1.033                       H
HETATM   36  H           0      -0.150   5.265  -2.613                       H
HETATM   37  C           0      -1.597   5.748  -1.073                       C
HETATM   38  H           0      -2.445   5.258  -1.573                       H
HETATM   39  H           0      -1.730   5.569   0.002                       H
HETATM   40  C           0      -1.634   7.256  -1.354                       C
HETATM   41  H           0      -1.494   7.427  -2.431                       H
HETATM   42  H           0      -0.781   7.737  -0.856                       H
HETATM   43  C           0      -2.937   7.917  -0.894                       C
HETATM   44  H           0      -3.806   7.479  -1.401                       H
HETATM   45  H           0      -2.933   8.991  -1.108                       H
HETATM   46  H           0      -3.085   7.793   0.186                       H
HETATM   47  H           0       3.927  -2.704  -5.580                       H
HETATM   48  C           0       5.737  -3.732  -4.987                       C
HETATM   49  H           0       5.239  -4.551  -4.455                       H
HETATM   50  H           0       6.685  -3.529  -4.474                       H
HETATM   51  H           0       5.974  -4.085  -5.996                       H
HETATM   52  C           0       2.967   3.709  -1.394                       C
HETATM   53  H           0       3.156   3.968  -0.346                       H
HETATM   54  H           0       2.471   4.570  -1.862                       H
HETATM   55  H           0       3.942   3.570  -1.880                       H
HETATM   56  C           0       1.458   1.856  -5.197                       C
HETATM   57  O           0       0.582   0.931  -5.534                       O
HETATM   58  O           0       1.726   2.020  -3.999                       O
HETATM   59  O           0       2.068   2.610  -6.082                       O
HETATM   60  C           0       0.217   0.697  -6.935                       C
HETATM   61  C           0       1.807   2.481  -7.517                       C
HETATM   62  H           0      -0.678   1.294  -7.131                       H
HETATM   63  H           0      -0.041  -0.361  -6.972                       H
HETATM   64  C           0       1.371   1.067  -7.848                       C
HETATM   65  H           0       2.748   2.764  -7.988                       H
HETATM   66  H           0       1.042   3.223  -7.765                       H
HETATM   67  H           0       1.050   1.010  -8.893                       H
HETATM   68  H           0       2.204   0.367  -7.716                       H
HETATM   69 Zr           0       1.701   1.879  -1.809                      Zr
END
