# Supplementary material for: Data on electronic structures for the study of ligand effects on the zirconocene-mediated trimethylene carbonate polymerization
Source: Data Brief. 2018 Sep 19;20:1867–9. doi: 10.1016/j.dib.2018.09.042 (PMC6168794; doi:10.1016/j.dib.2018.09.042)
Supplement: Supplementary file 2 — Supplementary material [file mmc2.zip › H5_Pr.pdb]

TITLE      H5_Pr
HETATM    1  C           0      -0.080   0.901   0.866                       C
HETATM    2  C           0       0.257   0.770   2.236                       C
HETATM    3  C           0       1.077   0.618   0.109                       C
HETATM    4  C           0       2.146   0.313   1.006                       C
HETATM    5  C           0       1.642   0.421   2.354                       C
HETATM    6  C           0       0.442  -2.775   3.672                       C
HETATM    7  C           0       1.719  -2.140   3.487                       C
HETATM    8  C           0       0.342  -3.843   2.733                       C
HETATM    9  C           0       2.369  -2.849   2.414                       C
HETATM   10  C           0       1.529  -3.901   1.972                       C
HETATM   11  C           0      -1.758  -1.624   1.675                       C
HETATM   12  H           0      -2.115  -1.166   2.604                       H
HETATM   13  H           0      -2.224  -1.080   0.841                       H
HETATM   14  H           0      -2.119  -2.661   1.648                       H
HETATM   15  H           0       1.135   0.599  -0.971                       H
HETATM   16  C           0      -0.698  -3.156  -3.799                       C
HETATM   17  C           0       1.589  -2.712  -4.857                       C
HETATM   18  H           0      -0.965  -2.118  -4.019                       H
HETATM   19  H           0      -1.578  -3.788  -3.936                       H
HETATM   20  C           0       0.406  -3.655  -4.743                       C
HETATM   21  H           0       2.209  -2.650  -3.967                       H
HETATM   22  H           0       1.316  -1.708  -5.181                       H
HETATM   23  H           0      -0.039  -3.777  -5.739                       H
HETATM   24  H           0       0.744  -4.643  -4.412                       H
HETATM   25  O           0       0.822  -1.370  -2.535                       O
HETATM   26  C           0       0.351  -2.277  -1.852                       C
HETATM   27  O           0       0.463  -2.451  -0.575                       O
HETATM   28  H           0      -1.055   1.158   0.471                       H
HETATM   29  H           0      -0.432   0.910   3.061                       H
HETATM   30  H           0      -0.511  -4.503   2.630                       H
HETATM   31  H           0       1.742  -4.601   1.174                       H
HETATM   32  H           0       3.359  -2.635   2.029                       H
HETATM   33  C           0       5.006  -0.790  -6.280                       C
HETATM   34  H           0       5.787  -1.034  -5.556                       H
HETATM   35  H           0       4.720   0.255  -6.173                       H
HETATM   36  C           0       5.355  -1.185  -7.701                       C
HETATM   37  C           0       5.430  -2.698  -7.790                       C
HETATM   38  H           0       6.324  -0.753  -7.973                       H
HETATM   39  H           0       4.610  -0.796  -8.404                       H
HETATM   40  H           0       5.479  -3.073  -8.811                       H
HETATM   41  H           0       6.251  -3.121  -7.204                       H
HETATM   42  O           0       3.804  -1.530  -5.834                       O
HETATM   43  C           0       3.507  -2.688  -6.340                       C
HETATM   44  O           0       2.462  -3.301  -5.945                       O
HETATM   45 Zr           0       0.492  -1.598   1.340                      Zr
HETATM   46  O           0       4.195  -3.298  -7.252                       O
HETATM   47  O           0      -0.372  -3.292  -2.413                       O
HETATM   48  C           0      -0.575  -2.510   4.754                       C
HETATM   49  C           0      -0.250  -3.268   6.059                       C
HETATM   50  C           0      -1.297  -3.041   7.157                       C
HETATM   51  C           0      -0.976  -3.791   8.454                       C
HETATM   52  H           0      -0.924  -4.874   8.283                       H
HETATM   53  H           0      -0.010  -3.474   8.867                       H
HETATM   54  H           0      -1.740  -3.611   9.218                       H
HETATM   55  H           0      -1.377  -1.965   7.366                       H
HETATM   56  H           0      -2.284  -3.354   6.787                       H
HETATM   57  H           0       0.739  -2.957   6.421                       H
HETATM   58  H           0      -0.172  -4.342   5.841                       H
HETATM   59  H           0      -0.644  -1.439   4.973                       H
HETATM   60  H           0      -1.566  -2.818   4.400                       H
HETATM   61  C           0       3.589   0.123   0.587                       C
HETATM   62  C           0       3.828  -0.797  -0.623                       C
HETATM   63  C           0       5.292  -0.793  -1.083                       C
HETATM   64  C           0       5.550  -1.730  -2.268                       C
HETATM   65  H           0       5.327  -2.772  -2.007                       H
HETATM   66  H           0       6.597  -1.687  -2.593                       H
HETATM   67  H           0       4.912  -1.460  -3.122                       H
HETATM   68  H           0       5.944  -1.083  -0.247                       H
HETATM   69  H           0       5.585   0.231  -1.354                       H
HETATM   70  H           0       3.530  -1.824  -0.368                       H
HETATM   71  H           0       3.181  -0.499  -1.458                       H
HETATM   72  H           0       4.178  -0.238   1.436                       H
HETATM   73  H           0       3.997   1.118   0.353                       H
HETATM   74 Si           0       2.299  -0.394   3.938                      Si
HETATM   75  C           0       4.172  -0.341   4.175                       C
HETATM   76  C           0       1.482   0.365   5.458                       C
HETATM   77  H           0       4.416  -0.712   5.178                       H
HETATM   78  H           0       4.724  -0.957   3.459                       H
HETATM   79  H           0       4.550   0.685   4.101                       H
HETATM   80  H           0       1.627  -0.274   6.337                       H
HETATM   81  H           0       1.945   1.335   5.674                       H
HETATM   82  H           0       0.408   0.533   5.341                       H
END
