# Supplementary material for: Data on electronic structures for the study of ligand effects on the zirconocene-mediated trimethylene carbonate polymerization
Source: Data Brief. 2018 Sep 19;20:1867–9. doi: 10.1016/j.dib.2018.09.042 (PMC6168794; doi:10.1016/j.dib.2018.09.042)
Supplement: Supplementary file 2 — Supplementary material [file mmc2.zip › H5_Re.pdb]

TITLE      H5_Re
HETATM    1 Si           0       0.745   0.199   0.877                      Si
HETATM    2  C           0       0.968   1.003   2.562                       C
HETATM    3  C           0       2.372   0.097  -0.082                       C
HETATM    4  C           0       3.443   1.046  -0.037                       C
HETATM    5  C           0       4.240   0.905  -1.203                       C
HETATM    6  C           0       3.690  -0.127  -2.008                       C
HETATM    7  C           0       2.528  -0.599  -1.329                       C
HETATM    8  H           0       3.619   1.763   0.754                       H
HETATM    9  H           0       5.126   1.483  -1.438                       H
HETATM   10  H           0      -0.003   1.160   3.046                       H
HETATM   11  H           0       1.567   0.361   3.219                       H
HETATM   12  H           0       1.470   1.975   2.501                       H
HETATM   13  C           0      -0.089   1.364  -0.360                       C
HETATM   14  C           0      -0.502   0.976  -1.677                       C
HETATM   15  C           0      -0.648   2.141  -2.477                       C
HETATM   16  C           0      -0.328   3.279  -1.689                       C
HETATM   17  C           0       0.041   2.790  -0.403                       C
HETATM   18  C           0      -0.127  -1.464   0.977                       C
HETATM   19  H           0      -0.693  -0.039  -2.008                       H
HETATM   20  H           0      -0.979   2.164  -3.510                       H
HETATM   21  H           0       0.447  -2.165   1.594                       H
HETATM   22  H           0      -1.118  -1.351   1.432                       H
HETATM   23  H           0      -0.266  -1.926  -0.007                       H
HETATM   24  H           0       0.354   3.418   0.423                       H
HETATM   25  H           0       1.887  -1.397  -1.688                       H
HETATM   26  C           0       4.276  -0.686  -3.277                       C
HETATM   27  H           0       3.475  -1.112  -3.897                       H
HETATM   28  H           0       4.737   0.121  -3.862                       H
HETATM   29  C           0       5.334  -1.779  -3.011                       C
HETATM   30  H           0       4.881  -2.583  -2.415                       H
HETATM   31  H           0       6.139  -1.356  -2.394                       H
HETATM   32  C           0       5.925  -2.361  -4.301                       C
HETATM   33  H           0       6.368  -1.549  -4.895                       H
HETATM   34  C           0      -0.466   4.721  -2.095                       C
HETATM   35  H           0       0.242   5.334  -1.524                       H
HETATM   36  H           0      -0.201   4.841  -3.154                       H
HETATM   37  C           0      -1.893   5.266  -1.870                       C
HETATM   38  H           0      -2.609   4.660  -2.443                       H
HETATM   39  H           0      -2.164   5.142  -0.812                       H
HETATM   40  C           0      -2.031   6.741  -2.267                       C
HETATM   41  H           0      -1.751   6.859  -3.324                       H
HETATM   42  H           0      -1.309   7.339  -1.693                       H
HETATM   43  C           0      -3.443   7.292  -2.046                       C
HETATM   44  H           0      -4.184   6.735  -2.633                       H
HETATM   45  H           0      -3.509   8.345  -2.341                       H
HETATM   46  H           0      -3.736   7.223  -0.991                       H
HETATM   47  H           0       5.114  -2.782  -4.913                       H
HETATM   48  C           0       6.982  -3.440  -4.041                       C
HETATM   49  H           0       6.561  -4.280  -3.476                       H
HETATM   50  H           0       7.822  -3.039  -3.462                       H
HETATM   51  H           0       7.383  -3.837  -4.979                       H
HETATM   52  C           0       2.851   3.749  -1.491                       C
HETATM   53  H           0       2.886   4.101  -0.454                       H
HETATM   54  H           0       2.325   4.512  -2.081                       H
HETATM   55  H           0       3.886   3.692  -1.854                       H
HETATM   56  C           0       1.812   1.269  -5.180                       C
HETATM   57  O           0       1.049   0.205  -5.286                       O
HETATM   58  O           0       2.107   1.691  -4.045                       O
HETATM   59  O           0       2.288   1.912  -6.217                       O
HETATM   60  C           0       0.634  -0.291  -6.612                       C
HETATM   61  C           0       2.033   1.460  -7.595                       C
HETATM   62  H           0      -0.301   0.205  -6.877                       H
HETATM   63  H           0       0.446  -1.351  -6.449                       H
HETATM   64  C           0       1.727  -0.021  -7.624                       C
HETATM   65  H           0       2.941   1.732  -8.133                       H
HETATM   66  H           0       1.196   2.057  -7.966                       H
HETATM   67  H           0       1.354  -0.296  -8.614                       H
HETATM   68  H           0       2.623  -0.611  -7.398                       H
HETATM   69 Zr           0       1.854   1.754  -1.878                      Zr
HETATM   70  C           0      -4.051  -0.479 -10.724                       C
HETATM   71  H           0      -4.392   0.528 -10.992                       H
HETATM   72  H           0      -4.858  -0.992 -10.198                       H
HETATM   73  C           0      -3.559  -1.240 -11.940                       C
HETATM   74  C           0      -2.305  -0.547 -12.437                       C
HETATM   75  H           0      -4.326  -1.244 -12.721                       H
HETATM   76  H           0      -3.340  -2.281 -11.676                       H
HETATM   77  H           0      -1.787  -1.109 -13.215                       H
HETATM   78  H           0      -2.526   0.457 -12.818                       H
HETATM   79  O           0      -2.994  -0.339  -9.741                       O
HETATM   80  C           0      -1.698  -0.282 -10.083                       C
HETATM   81  O           0      -0.852  -0.135  -9.226                       O
HETATM   82  O           0      -1.335  -0.410 -11.368                       O
END
