# Supplementary material for: Data on electronic structures for the study of ligand effects on the zirconocene-mediated trimethylene carbonate polymerization
Source: Data Brief. 2018 Sep 19;20:1867–9. doi: 10.1016/j.dib.2018.09.042 (PMC6168794; doi:10.1016/j.dib.2018.09.042)
Supplement: Supplementary file 2 — Supplementary material [file mmc2.zip › H5_TS.pdb]

TITLE      H5_TS
HETATM    1  C           0       0.171  -0.107  -0.121                       C
HETATM    2  C           0       0.109  -0.041   1.293                       C
HETATM    3  C           0       1.533  -0.182  -0.487                       C
HETATM    4  C           0       2.330  -0.158   0.698                       C
HETATM    5  C           0       1.439  -0.056   1.829                       C
HETATM    6  C           0       0.558  -3.319   3.232                       C
HETATM    7  C           0       1.682  -2.423   3.298                       C
HETATM    8  C           0       0.946  -4.453   2.459                       C
HETATM    9  C           0       2.741  -3.048   2.547                       C
HETATM   10  C           0       2.288  -4.297   2.053                       C
HETATM   11  C           0      -1.158  -2.855   0.605                       C
HETATM   12  H           0      -1.846  -2.415   1.335                       H
HETATM   13  H           0      -1.466  -2.499  -0.389                       H
HETATM   14  H           0      -1.290  -3.945   0.631                       H
HETATM   15  H           0       1.911  -0.258  -1.498                       H
HETATM   16  C           0       1.730  -4.588  -4.149                       C
HETATM   17  C           0       3.802  -3.155  -4.430                       C
HETATM   18  H           0       1.146  -3.784  -4.612                       H
HETATM   19  H           0       1.305  -5.549  -4.440                       H
HETATM   20  C           0       3.198  -4.520  -4.590                       C
HETATM   21  H           0       4.583  -2.954  -3.717                       H
HETATM   22  H           0       3.339  -2.302  -4.905                       H
HETATM   23  H           0       3.231  -4.785  -5.652                       H
HETATM   24  H           0       3.782  -5.268  -4.046                       H
HETATM   25  O           0       2.636  -2.555  -2.762                       O
HETATM   26  C           0       2.002  -3.421  -2.120                       C
HETATM   27  O           0       1.715  -3.373  -0.879                       O
HETATM   28  H           0      -0.674  -0.109  -0.797                       H
HETATM   29  H           0      -0.804   0.005   1.873                       H
HETATM   30  H           0       0.308  -5.299   2.233                       H
HETATM   31  H           0       2.859  -4.995   1.453                       H
HETATM   32  H           0       3.738  -2.646   2.409                       H
HETATM   33  C           0       7.034  -0.382  -5.559                       C
HETATM   34  H           0       7.858  -0.602  -4.874                       H
HETATM   35  H           0       6.550   0.546  -5.253                       H
HETATM   36  C           0       7.475  -0.378  -7.010                       C
HETATM   37  C           0       7.880  -1.790  -7.387                       C
HETATM   38  H           0       8.323   0.302  -7.139                       H
HETATM   39  H           0       6.663  -0.026  -7.657                       H
HETATM   40  H           0       8.042  -1.920  -8.457                       H
HETATM   41  H           0       8.769  -2.126  -6.845                       H
HETATM   42  O           0       6.015  -1.412  -5.340                       O
HETATM   43  C           0       5.964  -2.506  -6.081                       C
HETATM   44  O           0       5.088  -3.357  -5.863                       O
HETATM   45 Zr           0       1.044  -2.357   0.861                      Zr
HETATM   46  O           0       6.807  -2.729  -7.067                       O
HETATM   47  O           0       1.564  -4.541  -2.726                       O
HETATM   48  C           0      -0.754  -3.214   3.968                       C
HETATM   49  C           0      -0.655  -3.765   5.407                       C
HETATM   50  C           0      -1.986  -3.694   6.167                       C
HETATM   51  C           0      -1.891  -4.249   7.592                       C
HETATM   52  H           0      -1.587  -5.302   7.588                       H
HETATM   53  H           0      -1.156  -3.693   8.187                       H
HETATM   54  H           0      -2.855  -4.183   8.108                       H
HETATM   55  H           0      -2.330  -2.650   6.201                       H
HETATM   56  H           0      -2.752  -4.249   5.607                       H
HETATM   57  H           0       0.115  -3.206   5.957                       H
HETATM   58  H           0      -0.307  -4.806   5.369                       H
HETATM   59  H           0      -1.103  -2.176   4.009                       H
HETATM   60  H           0      -1.520  -3.777   3.422                       H
HETATM   61  C           0       3.840  -0.050   0.723                       C
HETATM   62  C           0       4.594  -0.893  -0.319                       C
HETATM   63  C           0       6.110  -0.662  -0.285                       C
HETATM   64  C           0       6.867  -1.512  -1.312                       C
HETATM   65  H           0       6.718  -2.583  -1.126                       H
HETATM   66  H           0       7.944  -1.318  -1.277                       H
HETATM   67  H           0       6.518  -1.300  -2.332                       H
HETATM   68  H           0       6.494  -0.883   0.720                       H
HETATM   69  H           0       6.320   0.402  -0.462                       H
HETATM   70  H           0       4.384  -1.959  -0.151                       H
HETATM   71  H           0       4.215  -0.672  -1.324                       H
HETATM   72  H           0       4.214  -0.292   1.723                       H
HETATM   73  H           0       4.098   1.009   0.567                       H
HETATM   74 Si           0       1.748  -0.558   3.635                      Si
HETATM   75  C           0       3.415  -0.052   4.359                       C
HETATM   76  C           0       0.382   0.117   4.744                       C
HETATM   77  H           0       3.415  -0.263   5.436                       H
HETATM   78  H           0       4.266  -0.586   3.926                       H
HETATM   79  H           0       3.589   1.023   4.233                       H
HETATM   80  H           0       0.381  -0.390   5.716                       H
HETATM   81  H           0       0.560   1.183   4.928                       H
HETATM   82  H           0      -0.621   0.022   4.317                       H
END
