# Supplementary material for: Data on electronic structures for the study of ligand effects on the zirconocene-mediated trimethylene carbonate polymerization
Source: Data Brief. 2018 Sep 19;20:1867–9. doi: 10.1016/j.dib.2018.09.042 (PMC6168794; doi:10.1016/j.dib.2018.09.042)
Supplement: Supplementary file 2 — Supplementary material [file mmc2.zip › H6_cation.pdb]

TITLE      H6_cation
HETATM    1  C           0       0.280  -0.154  -0.438                       C
HETATM    2  C           0       0.939  -0.024   0.823                       C
HETATM    3  C           0       2.332   0.147   0.609                       C
HETATM    4  C           0       2.556   0.156  -0.787                       C
HETATM    5  C           0       1.298  -0.014  -1.433                       C
HETATM    6  C           0      -2.742  -0.412   0.764                       C
HETATM    7  C           0      -2.216  -0.609  -2.491                       C
HETATM    8  H           0      -2.375   0.029   1.695                       H
HETATM    9  H           0      -2.728  -1.501   0.870                       H
HETATM   10  H           0       0.458  -0.060   1.793                       H
HETATM   11  H           0       3.085   0.254   1.379                       H
HETATM   12  H           0       3.517   0.253  -1.278                       H
HETATM   13  H           0       1.144  -0.062  -2.505                       H
HETATM   14  H           0      -1.561  -0.278  -3.303                       H
HETATM   15  H           0      -2.196  -1.702  -2.457                       H
HETATM   16  C           0      -1.392   2.086  -0.843                       C
HETATM   17  C           0      -1.286   2.954   0.287                       C
HETATM   18  C           0      -0.673   4.171  -0.114                       C
HETATM   19  C           0      -0.364   4.066  -1.490                       C
HETATM   20  C           0      -0.790   2.783  -1.937                       C
HETATM   21  H           0      -3.778  -0.093   0.616                       H
HETATM   22  H           0      -3.236  -0.287  -2.718                       H
HETATM   23  H           0      -1.626   2.730   1.290                       H
HETATM   24  H           0      -0.476   5.024   0.522                       H
HETATM   25  H           0       0.099   4.833  -2.098                       H
HETATM   26  H           0      -0.701   2.410  -2.951                       H
HETATM   27  C           0       1.543   2.960   1.750                       C
HETATM   28  H           0       1.509   4.057   1.758                       H
HETATM   29  H           0       0.881   2.605   2.549                       H
HETATM   30  H           0       2.564   2.647   2.007                       H
HETATM   31 Zr           0       1.073   2.236  -0.343                      Zr
HETATM   32 Ge           0      -1.645   0.130  -0.767                      Ge
END
