# Supplementary material for: Data on electronic structures for the study of ligand effects on the zirconocene-mediated trimethylene carbonate polymerization
Source: Data Brief. 2018 Sep 19;20:1867–9. doi: 10.1016/j.dib.2018.09.042 (PMC6168794; doi:10.1016/j.dib.2018.09.042)
Supplement: Supplementary file 2 — Supplementary material [file mmc2.zip › H6_Pr.pdb]

TITLE     H6_Pr
HETATM    1  C           0      -0.566   0.611   0.560                       C
HETATM    2  C           0       0.068   0.459   1.825                       C
HETATM    3  C           0       0.419   0.465  -0.442                       C
HETATM    4  C           0       1.659   0.209   0.206                       C
HETATM    5  H           0       2.606   0.048  -0.296                       H
HETATM    6  C           0       1.461   0.231   1.625                       C
HETATM    7  C           0       1.059  -3.150   2.831                       C
HETATM    8  C           0       2.190  -2.420   2.360                       C
HETATM    9  C           0       0.743  -4.175   1.896                       C
HETATM   10  C           0       2.537  -2.998   1.095                       C
HETATM   11  C           0       1.663  -4.086   0.828                       C
HETATM   12  C           0      -1.708  -2.126   1.726                       C
HETATM   13  H           0      -1.776  -1.857   2.787                       H
HETATM   14  H           0      -2.450  -1.522   1.185                       H
HETATM   15  H           0      -1.997  -3.182   1.632                       H
HETATM   16  H           0       0.260   0.492  -1.512                       H
HETATM   17  C           0      -2.241  -2.660  -3.996                       C
HETATM   18  C           0      -0.252  -2.719  -5.605                       C
HETATM   19  H           0      -2.264  -1.573  -4.116                       H
HETATM   20  H           0      -3.264  -3.031  -3.913                       H
HETATM   21  C           0      -1.582  -3.332  -5.210                       C
HETATM   22  H           0       0.570  -2.938  -4.928                       H
HETATM   23  H           0      -0.302  -1.645  -5.780                       H
HETATM   24  H           0      -2.274  -3.234  -6.056                       H
HETATM   25  H           0      -1.459  -4.402  -5.009                       H
HETATM   26  O           0      -0.016  -1.463  -3.141                       O
HETATM   27  C           0      -0.548  -2.261  -2.374                       C
HETATM   28  O           0      -0.189  -2.552  -1.165                       O
HETATM   29  H           0      -1.620   0.800   0.399                       H
HETATM   30  H           0      -0.434   0.507   2.783                       H
HETATM   31  H           0       0.521  -2.959   3.750                       H
HETATM   32  H           0      -0.064  -4.890   1.986                       H
HETATM   33  H           0       1.680  -4.718  -0.051                       H
HETATM   34  H           0       3.355  -2.678   0.460                       H
HETATM   35  C           0       3.193  -1.721  -7.727                       C
HETATM   36  H           0       3.994  -2.328  -7.298                       H
HETATM   37  H           0       3.320  -0.681  -7.430                       H
HETATM   38  C           0       3.032  -1.916  -9.222                       C
HETATM   39  C           0       2.561  -3.334  -9.487                       C
HETATM   40  H           0       3.994  -1.750  -9.718                       H
HETATM   41  H           0       2.318  -1.192  -9.630                       H
HETATM   42  H           0       2.230  -3.499 -10.511                       H
HETATM   43  H           0       3.302  -4.090  -9.214                       H
HETATM   44  O           0       1.956  -2.137  -7.030                       O
HETATM   45  C           0       1.166  -3.026  -7.548                       C
HETATM   46  O           0       0.099  -3.357  -6.934                       O
HETATM   47 Zr           0       0.321  -1.850   0.736                      Zr
HETATM   48  O           0       1.363  -3.627  -8.678                       O
HETATM   49  O           0      -1.636  -3.000  -2.745                       O
HETATM   50  C           0       4.575  -0.195   2.486                       C
HETATM   51  C           0       2.214  -0.216   4.770                       C
HETATM   52  H           0       5.243  -0.790   3.116                       H
HETATM   53  H           0       4.802  -0.416   1.439                       H
HETATM   54  H           0       4.781   0.865   2.665                       H
HETATM   55  H           0       2.372   0.844   4.990                       H
HETATM   56  H           0       2.833  -0.806   5.452                       H
HETATM   57  H           0       1.164  -0.455   4.964                       H
HETATM   58 Ge           0       2.700  -0.600   2.908                      Ge
END
