# Supplementary material for: Data on electronic structures for the study of ligand effects on the zirconocene-mediated trimethylene carbonate polymerization
Source: Data Brief. 2018 Sep 19;20:1867–9. doi: 10.1016/j.dib.2018.09.042 (PMC6168794; doi:10.1016/j.dib.2018.09.042)
Supplement: Supplementary file 2 — Supplementary material [file mmc2.zip › H6_Re.pdb]

TITLE     H6_Re
HETATM    1  C           0       0.292  -0.130  -0.455                       C
HETATM    2  C           0       0.975  -0.004   0.793                       C
HETATM    3  C           0       2.362   0.187   0.550                       C
HETATM    4  C           0       2.556   0.210  -0.850                       C
HETATM    5  C           0       1.287   0.033  -1.470                       C
HETATM    6  C           0      -2.701  -0.404   0.811                       C
HETATM    7  C           0      -2.245  -0.620  -2.449                       C
HETATM    8  H           0      -2.320   0.049   1.732                       H
HETATM    9  H           0      -2.674  -1.492   0.926                       H
HETATM   10  H           0       0.516  -0.053   1.773                       H
HETATM   11  H           0       3.130   0.298   1.305                       H
HETATM   12  H           0       3.503   0.328  -1.362                       H
HETATM   13  H           0       1.112  -0.005  -2.539                       H
HETATM   14  H           0      -1.615  -0.288  -3.279                       H
HETATM   15  H           0      -2.212  -1.713  -2.407                       H
HETATM   16  C           0      -1.411   2.095  -0.838                       C
HETATM   17  C           0      -1.307   2.976   0.282                       C
HETATM   18  C           0      -0.705   4.193  -0.134                       C
HETATM   19  C           0      -0.405   4.079  -1.511                       C
HETATM   20  C           0      -0.821   2.788  -1.943                       C
HETATM   21  H           0      -3.743  -0.097   0.682                       H
HETATM   22  H           0      -3.274  -0.312  -2.654                       H
HETATM   23  H           0      -1.639   2.757   1.290                       H
HETATM   24  H           0      -0.510   5.054   0.493                       H
HETATM   25  H           0       0.053   4.842  -2.128                       H
HETATM   26  H           0      -0.733   2.406  -2.953                       H
HETATM   27  C           0       1.502   2.968   1.753                       C
HETATM   28  H           0       1.454   4.065   1.774                       H
HETATM   29  H           0       0.839   2.595   2.543                       H
HETATM   30  H           0       2.525   2.665   2.012                       H
HETATM   31  H           0       6.207   2.748  -3.292                       H
HETATM   32  C           0       5.727   3.536  -3.885                       C
HETATM   33  C           0       4.411   3.043  -4.445                       C
HETATM   34  C           0       5.463   4.757  -3.032                       C
HETATM   35  H           0       6.393   3.768  -4.721                       H
HETATM   36  H           0       3.950   3.760  -5.129                       H
HETATM   37  H           0       4.494   2.079  -4.939                       H
HETATM   38  O           0       3.445   2.833  -3.347                       O
HETATM   39  H           0       6.316   5.064  -2.428                       H
HETATM   40  H           0       5.108   5.611  -3.617                       H
HETATM   41  O           0       4.411   4.471  -2.043                       O
HETATM   42  C           0       3.502   3.552  -2.252                       C
HETATM   43  O           0       2.655   3.358  -1.357                       O
HETATM   44 Zr           0       1.057   2.270  -0.355                      Zr
HETATM   45  C           0       8.885   2.124  -8.900                       C
HETATM   46  H           0       9.654   1.464  -8.483                       H
HETATM   47  H           0       9.360   3.052  -9.225                       H
HETATM   48  C           0       8.106   1.440 -10.006                       C
HETATM   49  C           0       7.324   0.302  -9.379                       C
HETATM   50  H           0       8.790   1.054 -10.770                       H
HETATM   51  H           0       7.426   2.150 -10.490                       H
HETATM   52  H           0       6.608  -0.152 -10.067                       H
HETATM   53  H           0       7.990  -0.482  -9.000                       H
HETATM   54  O           0       8.003   2.515  -7.818                       O
HETATM   55  C           0       6.888   1.828  -7.517                       C
HETATM   56  O           0       6.202   2.171  -6.578                       O
HETATM   57  O           0       6.524   0.777  -8.268                       O
HETATM   58 Ge           0      -1.641   0.139  -0.745                      Ge
END
