# Supplementary material for: Data on electronic structures for the study of ligand effects on the zirconocene-mediated trimethylene carbonate polymerization
Source: Data Brief. 2018 Sep 19;20:1867–9. doi: 10.1016/j.dib.2018.09.042 (PMC6168794; doi:10.1016/j.dib.2018.09.042)
Supplement: Supplementary file 2 — Supplementary material [file mmc2.zip › H6_TS.pdb]

TITLE     H6_Ts
HETATM    1  C           0       0.546   0.007  -0.364                       C
HETATM    2  C           0       0.223   0.202   1.007                       C
HETATM    3  C           0       1.949  -0.127  -0.467                       C
HETATM    4  C           0       2.490  -0.029   0.844                       C
HETATM    5  H           0       3.543  -0.090   1.093                       H
HETATM    6  C           0       1.426   0.205   1.775                       C
HETATM    7  C           0       0.494  -2.948   3.291                       C
HETATM    8  C           0       1.626  -2.092   3.436                       C
HETATM    9  C           0       0.898  -4.151   2.649                       C
HETATM   10  C           0       2.728  -2.785   2.836                       C
HETATM   11  C           0       2.281  -4.053   2.376                       C
HETATM   12  C           0      -1.010  -2.628   0.576                       C
HETATM   13  H           0      -1.730  -2.202   1.285                       H
HETATM   14  H           0      -1.283  -2.269  -0.426                       H
HETATM   15  H           0      -1.136  -3.719   0.594                       H
HETATM   16  H           0       2.514  -0.307  -1.373                       H
HETATM   17  C           0       2.305  -4.324  -3.975                       C
HETATM   18  C           0       4.668  -3.426  -3.819                       C
HETATM   19  H           0       2.018  -3.382  -4.456                       H
HETATM   20  H           0       1.723  -5.136  -4.412                       H
HETATM   21  C           0       3.800  -4.600  -4.166                       C
HETATM   22  H           0       5.374  -3.452  -3.006                       H
HETATM   23  H           0       4.469  -2.463  -4.265                       H
HETATM   24  H           0       3.953  -4.834  -5.225                       H
HETATM   25  H           0       4.091  -5.483  -3.588                       H
HETATM   26  O           0       3.443  -2.685  -2.251                       O
HETATM   27  C           0       2.489  -3.370  -1.824                       C
HETATM   28  O           0       1.984  -3.296  -0.654                       O
HETATM   29  H           0      -0.163  -0.033  -1.182                       H
HETATM   30  H           0      -0.778   0.328   1.399                       H
HETATM   31  H           0      -0.514  -2.723   3.613                       H
HETATM   32  H           0       0.258  -4.990   2.408                       H
HETATM   33  H           0       2.888  -4.805   1.887                       H
HETATM   34  H           0       3.746  -2.418   2.775                       H
HETATM   35  C           0       8.973  -2.380  -3.691                       C
HETATM   36  H           0       9.464  -3.177  -3.125                       H
HETATM   37  H           0       8.894  -1.491  -3.066                       H
HETATM   38  C           0       9.650  -2.119  -5.023                       C
HETATM   39  C           0       9.467  -3.345  -5.897                       C
HETATM   40  H           0      10.717  -1.928  -4.866                       H
HETATM   41  H           0       9.220  -1.235  -5.506                       H
HETATM   42  H           0       9.762  -3.182  -6.934                       H
HETATM   43  H           0       9.998  -4.218  -5.506                       H
HETATM   44  O           0       7.586  -2.801  -3.902                       O
HETATM   45  C           0       7.213  -3.436  -5.000                       C
HETATM   46  O           0       6.031  -3.785  -5.141                       O
HETATM   47 Zr           0       1.184  -2.170   0.949                      Zr
HETATM   48  O           0       8.053  -3.708  -5.975                       O
HETATM   49  O           0       1.899  -4.299  -2.600                       O
HETATM   50  C           0       3.256   0.548   4.455                       C
HETATM   51  C           0      -0.027   0.423   4.687                       C
HETATM   52  H           0       3.379   0.207   5.488                       H
HETATM   53  H           0       4.118   0.204   3.876                       H
HETATM   54  H           0       3.252   1.642   4.449                       H
HETATM   55  H           0      -0.110   1.514   4.683                       H
HETATM   56  H           0       0.025   0.085   5.727                       H
HETATM   57  H           0      -0.932   0.007   4.235                       H
HETATM   58 Ge           0       1.577  -0.141   3.710                      Ge
END
