# Supplementary material for: Data on electronic structures for the study of ligand effects on the zirconocene-mediated trimethylene carbonate polymerization
Source: Data Brief. 2018 Sep 19;20:1867–9. doi: 10.1016/j.dib.2018.09.042 (PMC6168794; doi:10.1016/j.dib.2018.09.042)
Supplement: Supplementary file 2 — Supplementary material [file mmc2.zip › H7_cation.pdb]

TITLE     H7_cation
HETATM    1  C           0       2.723  -4.910   0.781                       C
HETATM    2  C           0       3.614  -4.157  -0.090                       C
HETATM    3  C           0       2.935  -4.418   2.116                       C
HETATM    4  C           0       3.813  -3.324   2.081                       C
HETATM    5  C           0       4.266  -3.156   0.724                       C
HETATM    6  C           0       0.571  -2.074  -1.405                       C
HETATM    7  C           0       1.824  -1.429  -1.268                       C
HETATM    8  C           0      -0.301  -1.559  -0.402                       C
HETATM    9  C           0       1.732  -0.515  -0.175                       C
HETATM   10  C           0       0.409  -0.579   0.340                       C
HETATM   11 Zr           0       1.566  -2.817   0.809                      Zr
HETATM   12  C           0       0.844  -2.149   2.843                       C
HETATM   13  H           0       1.337  -1.215   3.151                       H
HETATM   14  H           0      -0.236  -1.944   2.835                       H
HETATM   15  H           0       1.047  -2.887   3.628                       H
HETATM   16  H           0       2.457  -4.810   3.005                       H
HETATM   17  C           0       3.915  -4.228  -1.480                       C
HETATM   18  C           0       4.860  -3.371  -2.001                       C
HETATM   19  H           0       3.444  -4.969  -2.116                       H
HETATM   20  C           0       5.217  -2.271   0.149                       C
HETATM   21  C           0       5.510  -2.396  -1.191                       C
HETATM   22  H           0       5.128  -3.445  -3.051                       H
HETATM   23  H           0       5.727  -1.540   0.770                       H
HETATM   24  H           0       6.259  -1.751  -1.641                       H
HETATM   25  H           0       0.320  -2.828  -2.141                       H
HETATM   26  H           0       2.703  -1.608  -1.873                       H
HETATM   27  H           0      -1.337  -1.840  -0.255                       H
HETATM   28  H           0       0.015   0.009   1.157                       H
HETATM   29  C           0       1.477  -5.549   0.335                       C
HETATM   30  C           0       0.271  -5.189   1.007                       C
HETATM   31  C           0       1.371  -6.337  -0.833                       C
HETATM   32  C           0      -0.981  -5.624   0.534                       C
HETATM   33  H           0       0.311  -4.721   1.996                       H
HETATM   34  C           0       0.129  -6.762  -1.286                       C
HETATM   35  H           0       2.271  -6.656  -1.345                       H
HETATM   36  C           0      -1.052  -6.400  -0.615                       C
HETATM   37  H           0      -1.880  -5.370   1.087                       H
HETATM   38  H           0       0.072  -7.395  -2.167                       H
HETATM   39  H           0      -2.013  -6.744  -0.984                       H
HETATM   40  H           0       2.519   0.147   0.165                       H
HETATM   41  H           0       4.165  -2.764   2.938                       H
END
