# Supplementary material for: Data on electronic structures for the study of ligand effects on the zirconocene-mediated trimethylene carbonate polymerization
Source: Data Brief. 2018 Sep 19;20:1867–9. doi: 10.1016/j.dib.2018.09.042 (PMC6168794; doi:10.1016/j.dib.2018.09.042)
Supplement: Supplementary file 2 — Supplementary material [file mmc2.zip › H7_complex.pdb]

TITLE     H7_complex
HETATM    1  C           0       2.104  -4.681   0.555                       C
HETATM    2  C           0       3.066  -4.096  -0.369                       C
HETATM    3  C           0       2.342  -4.082   1.821                       C
HETATM    4  C           0       3.344  -3.086   1.708                       C
HETATM    5  C           0       3.870  -3.150   0.368                       C
HETATM    6  C           0       1.143  -0.155  -1.178                       C
HETATM    7  C           0       2.518  -0.265  -0.849                       C
HETATM    8  C           0       0.431   0.170   0.005                       C
HETATM    9  C           0       2.658   0.017   0.543                       C
HETATM   10  C           0       1.367   0.287   1.066                       C
HETATM   11 Zr           0       1.435  -2.183   0.365                      Zr
HETATM   12  C           0       0.031  -2.181   2.150                       C
HETATM   13  H           0       0.513  -1.853   3.080                       H
HETATM   14  H           0      -0.818  -1.512   1.965                       H
HETATM   15  H           0      -0.366  -3.188   2.325                       H
HETATM   16  H           0       1.826  -4.341   2.735                       H
HETATM   17  C           0       3.309  -4.272  -1.761                       C
HETATM   18  C           0       4.371  -3.614  -2.346                       C
HETATM   19  H           0       2.679  -4.928  -2.351                       H
HETATM   20  C           0       4.956  -2.489  -0.265                       C
HETATM   21  C           0       5.210  -2.746  -1.595                       C
HETATM   22  H           0       4.581  -3.767  -3.401                       H
HETATM   23  H           0       5.590  -1.815   0.305                       H
HETATM   24  H           0       6.058  -2.274  -2.084                       H
HETATM   25  H           0       0.711  -0.312  -2.158                       H
HETATM   26  H           0       3.322  -0.501  -1.534                       H
HETATM   27  H           0      -0.640   0.307   0.087                       H
HETATM   28  H           0       1.135   0.539   2.092                       H
HETATM   29  C           0      -3.016  -4.783  -1.670                       C
HETATM   30  C           0      -1.439  -5.126  -3.526                       C
HETATM   31  H           0      -3.688  -4.111  -2.211                       H
HETATM   32  H           0      -3.545  -5.213  -0.819                       H
HETATM   33  C           0      -2.384  -5.826  -2.570                       C
HETATM   34  H           0      -0.810  -5.813  -4.090                       H
HETATM   35  H           0      -1.959  -4.459  -4.220                       H
HETATM   36  H           0      -3.163  -6.350  -3.134                       H
HETATM   37  H           0      -1.840  -6.566  -1.972                       H
HETATM   38  O           0      -0.488  -4.297  -2.779                       O
HETATM   39  C           0      -0.813  -3.760  -1.625                       C
HETATM   40  O           0       0.019  -3.036  -1.055                       O
HETATM   41  O           0      -1.985  -3.936  -1.062                       O
HETATM   42  C           0       1.208  -5.834   0.311                       C
HETATM   43  C           0       0.021  -6.004   1.048                       C
HETATM   44  C           0       1.562  -6.841  -0.608                       C
HETATM   45  C           0      -0.780  -7.132   0.875                       C
HETATM   46  H           0      -0.275  -5.253   1.774                       H
HETATM   47  C           0       0.756  -7.966  -0.787                       C
HETATM   48  H           0       2.499  -6.770  -1.150                       H
HETATM   49  C           0      -0.419  -8.119  -0.047                       C
HETATM   50  H           0      -1.680  -7.247   1.473                       H
HETATM   51  H           0       1.065  -8.739  -1.486                       H
HETATM   52  H           0      -1.033  -9.007  -0.170                       H
HETATM   53  H           0       3.590   0.058   1.092                       H
HETATM   54  H           0       3.762  -2.517   2.529                       H
END
