# Supplementary material for: Data on electronic structures for the study of ligand effects on the zirconocene-mediated trimethylene carbonate polymerization
Source: Data Brief. 2018 Sep 19;20:1867–9. doi: 10.1016/j.dib.2018.09.042 (PMC6168794; doi:10.1016/j.dib.2018.09.042)
Supplement: Supplementary file 2 — Supplementary material [file mmc2.zip › H7_Pr.pdb]

TITLE     H7_Pr
HETATM    1  C           0      -0.664  -0.757   1.544                       C
HETATM    2  C           0       0.725  -0.853   1.235                       C
HETATM    3  H           0       1.148  -1.085   0.266                       H
HETATM    4  C           0       1.458  -0.617   2.425                       C
HETATM    5  H           0       2.535  -0.565   2.513                       H
HETATM    6  C           0       0.528  -0.350   3.463                       C
HETATM    7  H           0       0.774  -0.111   4.490                       H
HETATM    8  C           0      -0.782  -0.452   2.923                       C
HETATM    9  H           0      -1.706  -0.319   3.469                       H
HETATM   10  C           0      -0.861   1.831  -0.398                       C
HETATM   11  C           0       0.518   1.986  -0.777                       C
HETATM   12  C           0       1.397   1.187  -1.560                       C
HETATM   13  H           0       1.045   0.254  -1.993                       H
HETATM   14  C           0       2.673   1.643  -1.808                       C
HETATM   15  H           0       3.341   1.057  -2.433                       H
HETATM   16  C           0       3.121   2.889  -1.286                       C
HETATM   17  H           0       4.123   3.233  -1.531                       H
HETATM   18  C           0       2.303   3.681  -0.510                       C
HETATM   19  C           0       0.978   3.246  -0.240                       C
HETATM   20  C           0      -0.122   3.862   0.465                       C
HETATM   21  C           0      -1.243   3.008   0.298                       C
HETATM   22  H           0      -2.231   3.207   0.694                       H
HETATM   23  H           0       2.642   4.643  -0.141                       H
HETATM   24  C           0      -0.146   5.200   1.092                       C
HETATM   25  C           0      -1.257   6.039   0.893                       C
HETATM   26  C           0       0.917   5.675   1.882                       C
HETATM   27  C           0      -1.305   7.311   1.461                       C
HETATM   28  H           0      -2.078   5.698   0.268                       H
HETATM   29  C           0       0.867   6.950   2.446                       C
HETATM   30  H           0       1.764   5.029   2.091                       H
HETATM   31  C           0      -0.241   7.774   2.238                       C
HETATM   32  H           0      -2.171   7.944   1.289                       H
HETATM   33  H           0       1.694   7.296   3.061                       H
HETATM   34  H           0      -0.276   8.766   2.679                       H
HETATM   35  C           0      -1.151   2.479   3.311                       C
HETATM   36  H           0      -2.206   2.220   3.149                       H
HETATM   37  H           0      -0.884   2.153   4.325                       H
HETATM   38  H           0      -1.061   3.572   3.265                       H
HETATM   39  C           0       4.915   3.423   4.278                       C
HETATM   40  C           0       6.498   2.522   2.480                       C
HETATM   41  H           0       5.011   2.469   4.805                       H
HETATM   42  H           0       4.845   4.229   5.011                       H
HETATM   43  C           0       6.138   3.684   3.387                       C
HETATM   44  H           0       5.820   2.370   1.644                       H
HETATM   45  H           0       6.641   1.582   3.011                       H
HETATM   46  H           0       6.989   3.885   4.049                       H
HETATM   47  H           0       5.966   4.587   2.791                       H
HETATM   48  O           0       4.023   1.339   2.877                       O
HETATM   49  C           0       3.276   2.311   2.960                       C
HETATM   50  O           0       2.075   2.432   2.497                       O
HETATM   51  C           0       8.647  -0.062   0.014                       C
HETATM   52  H           0       8.242   0.073  -0.992                       H
HETATM   53  H           0       8.334  -1.027   0.410                       H
HETATM   54  C           0      10.143   0.175   0.091                       C
HETATM   55  C           0      10.427   1.638  -0.194                       C
HETATM   56  H           0      10.651  -0.450  -0.652                       H
HETATM   57  H           0      10.527  -0.106   1.078                       H
HETATM   58  H           0      11.450   1.935   0.036                       H
HETATM   59  H           0      10.182   1.931  -1.218                       H
HETATM   60  O           0       7.939   0.917   0.867                       O
HETATM   61  C           0       8.462   2.075   1.128                       C
HETATM   62  O           0       7.840   2.894   1.881                       O
HETATM   63 Zr           0       0.292   1.591   1.804                      Zr
HETATM   64  O           0       9.605   2.492   0.683                       O
HETATM   65  O           0       3.669   3.467   3.576                       O
HETATM   66  H           0      -1.484  -0.929   0.859                       H
HETATM   67  H           0      -1.524   1.042  -0.724                       H
END
