# Supplementary material for: Data on electronic structures for the study of ligand effects on the zirconocene-mediated trimethylene carbonate polymerization
Source: Data Brief. 2018 Sep 19;20:1867–9. doi: 10.1016/j.dib.2018.09.042 (PMC6168794; doi:10.1016/j.dib.2018.09.042)
Supplement: Supplementary file 2 — Supplementary material [file mmc2.zip › H7_Re.pdb]

TITLE     H7_Re
HETATM    1  C           0      -0.993  -0.591   1.912                       C
HETATM    2  C           0       0.406  -0.859   1.868                       C
HETATM    3  H           0       0.954  -1.256   1.024                       H
HETATM    4  C           0       0.951  -0.537   3.134                       C
HETATM    5  H           0       1.994  -0.615   3.411                       H
HETATM    6  C           0      -0.104  -0.063   3.961                       C
HETATM    7  H           0      -0.012   0.267   4.988                       H
HETATM    8  C           0      -1.308  -0.114   3.211                       C
HETATM    9  H           0      -2.291   0.159   3.567                       H
HETATM   10  C           0      -0.170   1.608  -0.354                       C
HETATM   11  C           0       1.259   1.752  -0.251                       C
HETATM   12  C           0       2.339   0.880  -0.566                       C
HETATM   13  H           0       2.143  -0.110  -0.966                       H
HETATM   14  C           0       3.631   1.337  -0.416                       C
HETATM   15  H           0       4.464   0.694  -0.683                       H
HETATM   16  C           0       3.894   2.657   0.047                       C
HETATM   17  H           0       4.925   2.995   0.109                       H
HETATM   18  C           0       2.872   3.521   0.381                       C
HETATM   19  C           0       1.528   3.081   0.244                       C
HETATM   20  C           0       0.260   3.754   0.439                       C
HETATM   21  C           0      -0.749   2.856   0.008                       C
HETATM   22  H           0      -1.809   3.076   0.009                       H
HETATM   23  H           0       3.082   4.539   0.693                       H
HETATM   24  C           0       0.047   5.159   0.841                       C
HETATM   25  C           0      -0.937   5.925   0.190                       C
HETATM   26  C           0       0.805   5.770   1.857                       C
HETATM   27  C           0      -1.155   7.256   0.543                       C
HETATM   28  H           0      -1.517   5.481  -0.614                       H
HETATM   29  C           0       0.587   7.102   2.206                       C
HETATM   30  H           0       1.546   5.191   2.400                       H
HETATM   31  C           0      -0.393   7.851   1.550                       C
HETATM   32  H           0      -1.917   7.831   0.023                       H
HETATM   33  H           0       1.177   7.554   2.998                       H
HETATM   34  H           0      -0.562   8.888   1.823                       H
HETATM   35 Zr           0       0.143   1.667   2.090                      Zr
HETATM   36  C           0      -1.600   2.802   2.972                       C
HETATM   37  H           0      -2.587   2.551   2.564                       H
HETATM   38  H           0      -1.639   2.626   4.056                       H
HETATM   39  H           0      -1.429   3.872   2.799                       H
HETATM   40  H           0       5.735   3.371   3.129                       H
HETATM   41  C           0       5.614   2.935   4.127                       C
HETATM   42  C           0       4.639   3.753   4.944                       C
HETATM   43  C           0       5.088   1.521   4.022                       C
HETATM   44  H           0       6.602   2.903   4.594                       H
HETATM   45  H           0       4.567   3.413   5.981                       H
HETATM   46  H           0       4.844   4.824   4.931                       H
HETATM   47  O           0       3.289   3.644   4.373                       O
HETATM   48  H           0       5.632   0.920   3.299                       H
HETATM   49  H           0       5.077   1.005   4.986                       H
HETATM   50  O           0       3.690   1.531   3.544                       O
HETATM   51  C           0       2.909   2.567   3.726                       C
HETATM   52  O           0       1.747   2.543   3.277                       O
HETATM   53  C           0      11.390   0.703   4.609                       C
HETATM   54  H           0      11.463  -0.064   5.389                       H
HETATM   55  H           0      11.968   1.575   4.923                       H
HETATM   56  C           0      11.819   0.164   3.258                       C
HETATM   57  C           0      10.808  -0.887   2.843                       C
HETATM   58  H           0      12.819  -0.277   3.325                       H
HETATM   59  H           0      11.855   0.972   2.519                       H
HETATM   60  H           0      10.941  -1.223   1.813                       H
HETATM   61  H           0      10.844  -1.761   3.504                       H
HETATM   62  O           0      10.016   1.162   4.566                       O
HETATM   63  C           0       9.101   0.613   3.750                       C
HETATM   64  O           0       7.955   1.007   3.774                       O
HETATM   65  O           0       9.461  -0.353   2.890                       O
HETATM   66  H           0      -0.692   0.769  -0.794                       H
HETATM   67  H           0      -1.701  -0.767   1.112                       H
END
