# Supplementary material for: Data on electronic structures for the study of ligand effects on the zirconocene-mediated trimethylene carbonate polymerization
Source: Data Brief. 2018 Sep 19;20:1867–9. doi: 10.1016/j.dib.2018.09.042 (PMC6168794; doi:10.1016/j.dib.2018.09.042)
Supplement: Supplementary file 2 — Supplementary material [file mmc2.zip › H7_TS.pdb]

TITLE     H7_Ts
HETATM    1  C           0      -0.273  -0.788   1.381                       C
HETATM    2  C           0       1.152  -0.743   1.404                       C
HETATM    3  H           0       1.808  -0.882   0.555                       H
HETATM    4  C           0       1.561  -0.509   2.740                       C
HETATM    5  H           0       2.581  -0.383   3.077                       H
HETATM    6  C           0       0.396  -0.388   3.540                       C
HETATM    7  H           0       0.371  -0.188   4.605                       H
HETATM    8  C           0      -0.738  -0.576   2.705                       C
HETATM    9  H           0      -1.771  -0.561   3.022                       H
HETATM   10  C           0      -0.225   1.870  -0.471                       C
HETATM   11  C           0       1.179   2.189  -0.476                       C
HETATM   12  C           0       2.312   1.533  -1.031                       C
HETATM   13  H           0       2.190   0.598  -1.571                       H
HETATM   14  C           0       3.548   2.133  -0.928                       C
HETATM   15  H           0       4.415   1.660  -1.380                       H
HETATM   16  C           0       3.704   3.387  -0.272                       C
HETATM   17  H           0       4.687   3.850  -0.247                       H
HETATM   18  C           0       2.630   4.040   0.294                       C
HETATM   19  C           0       1.340   3.453   0.203                       C
HETATM   20  C           0       0.033   3.909   0.622                       C
HETATM   21  C           0      -0.904   2.958   0.141                       C
HETATM   22  H           0      -1.976   3.031   0.272                       H
HETATM   23  H           0       2.751   5.013   0.761                       H
HETATM   24  C           0      -0.301   5.195   1.268                       C
HETATM   25  C           0      -1.423   5.922   0.831                       C
HETATM   26  C           0       0.478   5.730   2.311                       C
HETATM   27  C           0      -1.755   7.143   1.414                       C
HETATM   28  H           0      -2.023   5.536   0.012                       H
HETATM   29  C           0       0.144   6.955   2.890                       C
HETATM   30  H           0       1.322   5.169   2.697                       H
HETATM   31  C           0      -0.971   7.667   2.444                       C
HETATM   32  H           0      -2.623   7.691   1.057                       H
HETATM   33  H           0       0.752   7.348   3.700                       H
HETATM   34  H           0      -1.228   8.620   2.897                       H
HETATM   35  C           0      -1.501   2.272   3.063                       C
HETATM   36  H           0      -2.453   1.925   2.642                       H
HETATM   37  H           0      -1.451   1.914   4.101                       H
HETATM   38  H           0      -1.520   3.369   3.076                       H
HETATM   39 Zr           0       0.348   1.613   1.935                      Zr
HETATM   40  C           0       4.536   3.735   4.978                       C
HETATM   41  C           0       5.956   2.352   3.398                       C
HETATM   42  H           0       4.581   2.908   5.696                       H
HETATM   43  H           0       4.531   4.678   5.525                       H
HETATM   44  C           0       5.736   3.698   4.025                       C
HETATM   45  H           0       5.829   2.190   2.341                       H
HETATM   46  H           0       6.068   1.477   4.021                       H
HETATM   47  H           0       6.626   3.952   4.612                       H
HETATM   48  H           0       5.621   4.467   3.256                       H
HETATM   49  O           0       3.923   1.761   3.360                       O
HETATM   50  C           0       3.030   2.615   3.551                       C
HETATM   51  O           0       1.841   2.574   3.095                       O
HETATM   52  C           0       8.813  -0.632   1.899                       C
HETATM   53  H           0       8.780  -0.562   0.807                       H
HETATM   54  H           0       8.271  -1.522   2.218                       H
HETATM   55  C           0      10.229  -0.565   2.438                       C
HETATM   56  C           0      10.781   0.818   2.151                       C
HETATM   57  H           0      10.849  -1.324   1.950                       H
HETATM   58  H           0      10.239  -0.767   3.514                       H
HETATM   59  H           0      11.724   1.020   2.660                       H
HETATM   60  H           0      10.904   1.003   1.080                       H
HETATM   61  O           0       8.018   0.483   2.418                       O
HETATM   62  C           0       8.576   1.635   2.752                       C
HETATM   63  O           0       7.868   2.558   3.186                       O
HETATM   64  O           0       9.871   1.845   2.657                       O
HETATM   65  O           0       3.273   3.710   4.300                       O
HETATM   66  H           0      -0.689   1.042  -0.989                       H
HETATM   67  H           0      -0.891  -0.995   0.518                       H
END
