# Supplementary material for: Data on electronic structures for the study of ligand effects on the zirconocene-mediated trimethylene carbonate polymerization
Source: Data Brief. 2018 Sep 19;20:1867–9. doi: 10.1016/j.dib.2018.09.042 (PMC6168794; doi:10.1016/j.dib.2018.09.042)
Supplement: Supplementary file 2 — Supplementary material [file mmc2.zip › H8_cation.pdb]

TITLE     H8_cation
HETATM    1  C           0       0.503  -0.026   2.380                       C
HETATM    2  C           0       1.649   0.774   2.666                       C
HETATM    3  H           0       2.606   0.717   2.164                       H
HETATM    4  C           0       1.314   1.645   3.737                       C
HETATM    5  H           0       1.977   2.365   4.202                       H
HETATM    6  C           0      -0.034   1.389   4.110                       C
HETATM    7  H           0      -0.583   1.889   4.898                       H
HETATM    8  C           0      -0.530   0.348   3.283                       C
HETATM    9  H           0      -1.522  -0.081   3.330                       H
HETATM   10  C           0      -0.290   1.687  -0.816                       C
HETATM   11  C           0       1.141   1.766  -0.644                       C
HETATM   12  C           0       2.178   0.829  -0.872                       C
HETATM   13  H           0       1.949  -0.163  -1.251                       H
HETATM   14  C           0       3.484   1.220  -0.651                       C
HETATM   15  H           0       4.295   0.525  -0.851                       H
HETATM   16  C           0       3.796   2.527  -0.189                       C
HETATM   17  H           0       4.836   2.803  -0.047                       H
HETATM   18  C           0       2.805   3.458   0.056                       C
HETATM   19  C           0       1.453   3.094  -0.184                       C
HETATM   20  C           0       0.198   3.837  -0.103                       C
HETATM   21  C           0      -0.830   2.971  -0.598                       C
HETATM   22  H           0      -1.878   3.227  -0.670                       H
HETATM   23  H           0       3.059   4.466   0.370                       H
HETATM   24  C           0      -0.062   4.970   0.796                       C
HETATM   25  C           0      -1.128   5.872   0.599                       C
HETATM   26  C           0       0.630   5.004   2.040                       C
HETATM   27  C           0      -1.463   6.788   1.587                       C
HETATM   28  H           0      -1.672   5.857  -0.340                       H
HETATM   29  C           0       0.271   5.931   3.037                       C
HETATM   30  H           0       1.548   4.430   2.176                       H
HETATM   31  C           0      -0.774   6.817   2.812                       C
HETATM   32  H           0      -2.270   7.493   1.410                       H
HETATM   33  H           0       0.833   5.965   3.965                       H
HETATM   34  H           0      -1.048   7.542   3.572                       H
HETATM   35 Zr           0      -0.073   2.307   1.700                      Zr
HETATM   36  C           0      -2.301   2.472   2.000                       C
HETATM   37  H           0      -2.843   1.640   1.527                       H
HETATM   38  H           0      -2.566   2.470   3.064                       H
HETATM   39  H           0      -2.675   3.403   1.556                       H
HETATM   40  H           0      -0.832   0.827  -1.189                       H
HETATM   41  H           0       0.450  -0.817   1.642                       H
END
