# Supplementary material for: Data on electronic structures for the study of ligand effects on the zirconocene-mediated trimethylene carbonate polymerization
Source: Data Brief. 2018 Sep 19;20:1867–9. doi: 10.1016/j.dib.2018.09.042 (PMC6168794; doi:10.1016/j.dib.2018.09.042)
Supplement: Supplementary file 2 — Supplementary material [file mmc2.zip › H8_complex.pdb]

TITLE     H8_complex
HETATM    1  C           0      -0.545  -0.731   1.814                       C
HETATM    2  C           0       0.876  -0.848   1.793                       C
HETATM    3  H           0       1.477  -1.167   0.952                       H
HETATM    4  C           0       1.361  -0.502   3.077                       C
HETATM    5  H           0       2.401  -0.482   3.374                       H
HETATM    6  C           0       0.248  -0.157   3.891                       C
HETATM    7  H           0       0.286   0.155   4.927                       H
HETATM    8  C           0      -0.930  -0.317   3.116                       C
HETATM    9  H           0      -1.943  -0.155   3.459                       H
HETATM   10  C           0      -0.121   1.631  -0.360                       C
HETATM   11  C           0       1.303   1.849  -0.344                       C
HETATM   12  C           0       2.402   1.052  -0.768                       C
HETATM   13  H           0       2.229   0.069  -1.197                       H
HETATM   14  C           0       3.675   1.573  -0.689                       C
HETATM   15  H           0       4.519   0.990  -1.044                       H
HETATM   16  C           0       3.900   2.887  -0.188                       C
HETATM   17  H           0       4.913   3.281  -0.188                       H
HETATM   18  C           0       2.860   3.679   0.250                       C
HETATM   19  C           0       1.534   3.172   0.186                       C
HETATM   20  C           0       0.248   3.770   0.484                       C
HETATM   21  C           0      -0.739   2.835   0.081                       C
HETATM   22  H           0      -1.807   2.998   0.152                       H
HETATM   23  H           0       3.037   4.697   0.585                       H
HETATM   24  C           0      -0.014   5.147   0.951                       C
HETATM   25  C           0      -1.083   5.875   0.398                       C
HETATM   26  C           0       0.779   5.768   1.933                       C
HETATM   27  C           0      -1.349   7.179   0.811                       C
HETATM   28  H           0      -1.692   5.424  -0.381                       H
HETATM   29  C           0       0.512   7.073   2.344                       C
HETATM   30  H           0       1.588   5.217   2.403                       H
HETATM   31  C           0      -0.552   7.784   1.785                       C
HETATM   32  H           0      -2.175   7.726   0.366                       H
HETATM   33  H           0       1.131   7.533   3.110                       H
HETATM   34  H           0      -0.758   8.801   2.105                       H
HETATM   35 Zr           0       0.341   1.629   2.057                      Zr
HETATM   36  C           0      -1.444   2.587   3.051                       C
HETATM   37  H           0      -2.424   2.270   2.671                       H
HETATM   38  H           0      -1.425   2.370   4.127                       H
HETATM   39  H           0      -1.367   3.672   2.911                       H
HETATM   40  H           0       5.879   3.725   3.010                       H
HETATM   41  C           0       5.794   3.258   3.997                       C
HETATM   42  C           0       4.769   3.991   4.841                       C
HETATM   43  C           0       5.356   1.812   3.864                       C
HETATM   44  H           0       6.777   3.305   4.477                       H
HETATM   45  H           0       4.735   3.625   5.871                       H
HETATM   46  H           0       4.908   5.071   4.849                       H
HETATM   47  O           0       3.429   3.803   4.279                       O
HETATM   48  H           0       5.918   1.258   3.112                       H
HETATM   49  H           0       5.397   1.274   4.815                       H
HETATM   50  O           0       3.966   1.739   3.402                       O
HETATM   51  C           0       3.108   2.712   3.621                       C
HETATM   52  O           0       1.947   2.609   3.196                       O
HETATM   53  H           0      -0.626   0.784  -0.803                       H
HETATM   54  H           0      -1.216  -0.970   1.000                       H
END
