# Supplementary material for: Data on electronic structures for the study of ligand effects on the zirconocene-mediated trimethylene carbonate polymerization
Source: Data Brief. 2018 Sep 19;20:1867–9. doi: 10.1016/j.dib.2018.09.042 (PMC6168794; doi:10.1016/j.dib.2018.09.042)
Supplement: Supplementary file 2 — Supplementary material [file mmc2.zip › H8_Re.pdb]

TITLE     H8_Re
HETATM    1  C           0      -3.973  -0.555   0.522                       C
HETATM    2  C           0      -2.793  -0.780   1.340                       C
HETATM    3  C           0      -4.412   0.760   0.807                       C
HETATM    4  C           0      -3.552   1.377   1.761                       C
HETATM    5  C           0      -2.565   0.408   2.137                       C
HETATM    6  C           0      -0.259   3.054  -0.750                       C
HETATM    7  C           0      -0.695   3.309   0.581                       C
HETATM    8  C           0      -1.327   3.353  -1.629                       C
HETATM    9  C           0      -2.032   3.785   0.516                       C
HETATM   10  C           0      -2.430   3.790  -0.848                       C
HETATM   11 Zr           0      -2.076   1.335  -0.215                      Zr
HETATM   12  C           0      -2.991   0.922  -2.232                       C
HETATM   13  H           0      -3.862   1.538  -2.489                       H
HETATM   14  H           0      -2.236   1.085  -3.013                       H
HETATM   15  H           0      -3.299  -0.129  -2.269                       H
HETATM   16  H           0      -5.304   1.215   0.395                       H
HETATM   17  C           0      -1.915  -1.889   1.492                       C
HETATM   18  C           0      -0.896  -1.821   2.418                       C
HETATM   19  H           0      -2.044  -2.779   0.887                       H
HETATM   20  C           0      -1.488   0.453   3.065                       C
HETATM   21  C           0      -0.685  -0.658   3.210                       C
HETATM   22  H           0      -0.247  -2.682   2.562                       H
HETATM   23  H           0      -1.336   1.337   3.678                       H
HETATM   24  H           0       0.114  -0.653   3.946                       H
HETATM   25  H           0       0.721   2.695  -1.035                       H
HETATM   26  H           0      -0.102   3.192   1.480                       H
HETATM   27  H           0      -1.311   3.265  -2.707                       H
HETATM   28  H           0      -3.395   4.100  -1.229                       H
HETATM   29  C           0       2.500  -2.031  -0.822                       C
HETATM   30  C           0       2.953  -0.167   0.696                       C
HETATM   31  H           0       3.107  -1.628  -1.638                       H
HETATM   32  H           0       2.361  -3.102  -0.968                       H
HETATM   33  C           0       3.062  -1.668   0.535                       C
HETATM   34  H           0       3.175   0.177   1.706                       H
HETATM   35  H           0       3.585   0.366  -0.016                       H
HETATM   36  H           0       4.119  -1.940   0.581                       H
HETATM   37  H           0       2.517  -2.187   1.331                       H
HETATM   38  O           0       1.561   0.266   0.471                       O
HETATM   39  C           0       0.770  -0.401  -0.336                       C
HETATM   40  O           0      -0.397   0.003  -0.511                       O
HETATM   41  C           0       8.946   0.933  -0.800                       C
HETATM   42  H           0       9.264   1.459   0.108                       H
HETATM   43  H           0       9.055   1.608  -1.651                       H
HETATM   44  C           0       9.699  -0.371  -0.978                       C
HETATM   45  C           0       9.283  -1.298   0.147                       C
HETATM   46  H           0      10.779  -0.193  -0.943                       H
HETATM   47  H           0       9.463  -0.819  -1.950                       H
HETATM   48  H           0       9.651  -2.318   0.017                       H
HETATM   49  H           0       9.620  -0.925   1.121                       H
HETATM   50  O           0       7.520   0.693  -0.695                       O
HETATM   51  C           0       7.019  -0.440  -0.186                       C
HETATM   52  O           0       5.831  -0.580  -0.092                       O
HETATM   53  O           0       7.840  -1.427   0.197                       O
HETATM   54  O           0       1.149  -1.472  -0.985                       O
HETATM   55  C           0      -4.713  -1.534  -0.298                       C
HETATM   56  C           0      -5.552  -1.112  -1.347                       C
HETATM   57  C           0      -4.677  -2.908   0.004                       C
HETATM   58  C           0      -6.301  -2.029  -2.081                       C
HETATM   59  H           0      -5.613  -0.058  -1.598                       H
HETATM   60  C           0      -5.427  -3.824  -0.732                       C
HETATM   61  H           0      -4.100  -3.262   0.851                       H
HETATM   62  C           0      -6.237  -3.391  -1.782                       C
HETATM   63  H           0      -6.937  -1.676  -2.889                       H
HETATM   64  H           0      -5.388  -4.878  -0.472                       H
HETATM   65  H           0      -6.821  -4.106  -2.355                       H
HETATM   66  H           0      -2.630   4.118   1.352                       H
HETATM   67  H           0      -3.744   2.313   2.266                       H
END
