# Supplementary material for: Data on electronic structures for the study of ligand effects on the zirconocene-mediated trimethylene carbonate polymerization
Source: Data Brief. 2018 Sep 19;20:1867–9. doi: 10.1016/j.dib.2018.09.042 (PMC6168794; doi:10.1016/j.dib.2018.09.042)
Supplement: Supplementary file 2 — Supplementary material [file mmc2.zip › H8_TS.pdb]

TITLE      H8_TS
HETATM    1  C           0       2.061  -3.891  -0.383                       C
HETATM    2  C           0       0.719  -3.491  -0.114                       C
HETATM    3  H           0       0.185  -3.633   0.816                       H
HETATM    4  C           0       0.196  -2.896  -1.290                       C
HETATM    5  H           0      -0.786  -2.455  -1.394                       H
HETATM    6  C           0       1.216  -2.907  -2.276                       C
HETATM    7  H           0       1.136  -2.507  -3.280                       H
HETATM    8  C           0       2.362  -3.536  -1.722                       C
HETATM    9  H           0       3.299  -3.713  -2.233                       H
HETATM   10  C           0       3.014  -1.731   1.841                       C
HETATM   11  C           0       1.773  -1.076   2.160                       C
HETATM   12  C           0       0.588  -1.523   2.809                       C
HETATM   13  H           0       0.516  -2.547   3.166                       H
HETATM   14  C           0      -0.431  -0.623   3.032                       C
HETATM   15  H           0      -1.326  -0.944   3.558                       H
HETATM   16  C           0      -0.317   0.734   2.617                       C
HETATM   17  H           0      -1.125   1.424   2.845                       H
HETATM   18  C           0       0.809   1.196   1.969                       C
HETATM   19  C           0       1.881   0.297   1.726                       C
HETATM   20  C           0       3.192   0.483   1.145                       C
HETATM   21  C           0       3.880  -0.750   1.288                       C
HETATM   22  H           0       4.900  -0.925   0.970                       H
HETATM   23  H           0       0.902   2.239   1.687                       H
HETATM   24  C           0       3.783   1.745   0.655                       C
HETATM   25  C           0       5.114   2.062   0.980                       C
HETATM   26  C           0       3.050   2.657  -0.128                       C
HETATM   27  C           0       5.694   3.251   0.541                       C
HETATM   28  H           0       5.688   1.381   1.602                       H
HETATM   29  C           0       3.633   3.847  -0.562                       C
HETATM   30  H           0       2.036   2.416  -0.430                       H
HETATM   31  C           0       4.954   4.150  -0.230                       C
HETATM   32  H           0       6.722   3.478   0.808                       H
HETATM   33  H           0       3.054   4.535  -1.173                       H
HETATM   34  H           0       5.405   5.078  -0.570                       H
HETATM   35  C           0       3.842  -0.963  -1.767                       C
HETATM   36  H           0       4.706  -1.616  -1.593                       H
HETATM   37  H           0       3.547  -1.081  -2.818                       H
HETATM   38  H           0       4.167   0.073  -1.613                       H
HETATM   39 Zr           0       2.061  -1.349  -0.422                      Zr
HETATM   40  C           0      -1.709   2.316  -2.338                       C
HETATM   41  C           0      -3.284   1.045  -0.812                       C
HETATM   42  H           0      -2.056   1.687  -3.166                       H
HETATM   43  H           0      -1.503   3.317  -2.716                       H
HETATM   44  C           0      -2.765   2.391  -1.229                       C
HETATM   45  H           0      -3.107   0.647   0.173                       H
HETATM   46  H           0      -3.687   0.368  -1.550                       H
HETATM   47  H           0      -3.605   2.975  -1.619                       H
HETATM   48  H           0      -2.361   2.932  -0.368                       H
HETATM   49  O           0      -1.492  -0.027  -1.168                       O
HETATM   50  C           0      -0.425   0.595  -1.362                       C
HETATM   51  O           0       0.750   0.167  -1.114                       O
HETATM   52  C           0      -6.669  -1.369   0.607                       C
HETATM   53  H           0      -6.512  -1.512   1.680                       H
HETATM   54  H           0      -6.419  -2.291   0.081                       H
HETATM   55  C           0      -8.062  -0.858   0.293                       C
HETATM   56  C           0      -8.194   0.541   0.864                       C
HETATM   57  H           0      -8.811  -1.518   0.743                       H
HETATM   58  H           0      -8.233  -0.848  -0.789                       H
HETATM   59  H           0      -9.094   1.058   0.533                       H
HETATM   60  H           0      -8.157   0.549   1.958                       H
HETATM   61  O           0      -5.661  -0.407   0.155                       O
HETATM   62  C           0      -5.921   0.887   0.086                       C
HETATM   63  O           0      -5.039   1.672  -0.297                       O
HETATM   64  O           0      -7.097   1.387   0.397                       O
HETATM   65  O           0      -0.437   1.840  -1.879                       O
HETATM   66  H           0       3.293  -2.736   2.128                       H
HETATM   67  H           0       2.718  -4.417   0.297                       H
END
