# Supplementary material for: Data on electronic structures for the study of ligand effects on the zirconocene-mediated trimethylene carbonate polymerization
Source: Data Brief. 2018 Sep 19;20:1867–9. doi: 10.1016/j.dib.2018.09.042 (PMC6168794; doi:10.1016/j.dib.2018.09.042)
Supplement: Supplementary file 2 — Supplementary material [file mmc2.zip › H9_cation.pdb]

TITLE     H9_cation
HETATM    1 Si           0      -0.776  -0.169  -0.327                      Si
HETATM    2  C           0      -0.317  -0.545   1.481                       C
HETATM    3  C           0       1.029  -0.691   1.963                       C
HETATM    4  H           0       1.887  -0.967   1.363                       H
HETATM    5  C           0       1.058  -0.446   3.365                       C
HETATM    6  H           0       1.927  -0.522   4.009                       H
HETATM    7  C           0      -0.262  -0.142   3.778                       C
HETATM    8  H           0      -0.579   0.083   4.788                       H
HETATM    9  C           0      -1.099  -0.186   2.633                       C
HETATM   10  H           0      -2.164   0.012   2.636                       H
HETATM   11  C           0      -0.039   1.583  -0.272                       C
HETATM   12  C           0       1.366   1.939  -0.193                       C
HETATM   13  C           0       2.554   1.197  -0.460                       C
HETATM   14  H           0       2.491   0.198  -0.879                       H
HETATM   15  C           0       3.783   1.779  -0.233                       C
HETATM   16  H           0       4.691   1.227  -0.457                       H
HETATM   17  C           0       3.887   3.110   0.260                       C
HETATM   18  H           0       4.872   3.545   0.400                       H
HETATM   19  C           0       2.764   3.868   0.525                       C
HETATM   20  C           0       1.478   3.294   0.313                       C
HETATM   21  C           0       0.136   3.817   0.489                       C
HETATM   22  C           0      -0.748   2.774   0.124                       C
HETATM   23  C           0      -2.638  -0.096  -0.558                       C
HETATM   24  C           0       0.042  -1.336  -1.549                       C
HETATM   25  H           0      -1.827   2.856   0.179                       H
HETATM   26  H           0      -3.135   0.586   0.140                       H
HETATM   27  H           0      -3.078  -1.090  -0.420                       H
HETATM   28  H           0      -2.884   0.233  -1.575                       H
HETATM   29  H           0       1.096  -1.537  -1.329                       H
HETATM   30  H           0      -0.019  -0.938  -2.568                       H
HETATM   31  H           0      -0.480  -2.300  -1.538                       H
HETATM   32  H           0       2.858   4.899   0.847                       H
HETATM   33  C           0      -0.257   5.188   0.862                       C
HETATM   34  C           0      -1.379   5.773   0.249                       C
HETATM   35  C           0       0.454   5.942   1.815                       C
HETATM   36  C           0      -1.776   7.068   0.576                       C
HETATM   37  H           0      -1.925   5.221  -0.511                       H
HETATM   38  C           0       0.054   7.237   2.142                       C
HETATM   39  H           0       1.310   5.511   2.327                       H
HETATM   40  C           0      -1.061   7.805   1.523                       C
HETATM   41  H           0      -2.640   7.506   0.085                       H
HETATM   42  H           0       0.612   7.800   2.884                       H
HETATM   43  H           0      -1.370   8.815   1.776                       H
HETATM   44 Zr           0       0.442   1.720   2.104                      Zr
HETATM   45  C           0      -1.071   2.844   3.314                       C
HETATM   46  H           0      -2.116   2.766   2.985                       H
HETATM   47  H           0      -1.041   2.530   4.365                       H
HETATM   48  H           0      -0.801   3.908   3.248                       H
END
