# Supplementary material for: Data on electronic structures for the study of ligand effects on the zirconocene-mediated trimethylene carbonate polymerization
Source: Data Brief. 2018 Sep 19;20:1867–9. doi: 10.1016/j.dib.2018.09.042 (PMC6168794; doi:10.1016/j.dib.2018.09.042)
Supplement: Supplementary file 2 — Supplementary material [file mmc2.zip › H9_complex.pdb]

TITLE     H9_complex
HETATM    1 Si           0      -0.744  -0.170  -0.284                      Si
HETATM    2  C           0      -0.363  -0.568   1.528                       C
HETATM    3  C           0       0.966  -0.731   2.050                       C
HETATM    4  H           0       1.842  -1.004   1.474                       H
HETATM    5  C           0       0.947  -0.514   3.455                       C
HETATM    6  H           0       1.797  -0.590   4.122                       H
HETATM    7  C           0      -0.377  -0.184   3.825                       C
HETATM    8  H           0      -0.724   0.043   4.824                       H
HETATM    9  C           0      -1.176  -0.208   2.650                       C
HETATM   10  H           0      -2.236   0.010   2.619                       H
HETATM   11  C           0       0.001   1.570  -0.216                       C
HETATM   12  C           0       1.404   1.937  -0.155                       C
HETATM   13  C           0       2.595   1.217  -0.461                       C
HETATM   14  H           0       2.540   0.192  -0.812                       H
HETATM   15  C           0       3.813   1.856  -0.378                       C
HETATM   16  H           0       4.719   1.322  -0.652                       H
HETATM   17  C           0       3.902   3.223   0.010                       C
HETATM   18  H           0       4.874   3.711   0.005                       H
HETATM   19  C           0       2.777   3.948   0.341                       C
HETATM   20  C           0       1.507   3.313   0.282                       C
HETATM   21  C           0       0.170   3.810   0.509                       C
HETATM   22  C           0      -0.713   2.754   0.174                       C
HETATM   23  C           0      -2.597  -0.088  -0.594                       C
HETATM   24  C           0       0.107  -1.344  -1.482                       C
HETATM   25  H           0      -1.792   2.830   0.243                       H
HETATM   26  H           0      -3.114   0.593   0.092                       H
HETATM   27  H           0      -3.047  -1.080  -0.477                       H
HETATM   28  H           0      -2.803   0.251  -1.616                       H
HETATM   29  H           0       1.144  -1.567  -1.209                       H
HETATM   30  H           0       0.107  -0.935  -2.499                       H
HETATM   31  H           0      -0.433  -2.298  -1.507                       H
HETATM   32  H           0       2.847   5.000   0.597                       H
HETATM   33  C           0      -0.222   5.181   0.886                       C
HETATM   34  C           0      -1.344   5.779   0.285                       C
HETATM   35  C           0       0.499   5.922   1.841                       C
HETATM   36  C           0      -1.732   7.073   0.627                       C
HETATM   37  H           0      -1.899   5.232  -0.472                       H
HETATM   38  C           0       0.110   7.217   2.180                       C
HETATM   39  H           0       1.350   5.471   2.344                       H
HETATM   40  C           0      -1.006   7.798   1.574                       C
HETATM   41  H           0      -2.598   7.519   0.146                       H
HETATM   42  H           0       0.674   7.771   2.926                       H
HETATM   43  H           0      -1.308   8.807   1.839                       H
HETATM   44 Zr           0       0.422   1.705   2.204                      Zr
HETATM   45  C           0      -1.199   2.813   3.307                       C
HETATM   46  H           0      -2.222   2.666   2.941                       H
HETATM   47  H           0      -1.186   2.528   4.368                       H
HETATM   48  H           0      -0.972   3.884   3.228                       H
HETATM   49  H           0       6.126   3.283   2.731                       H
HETATM   50  C           0       6.094   2.860   3.741                       C
HETATM   51  C           0       5.201   3.699   4.635                       C
HETATM   52  C           0       5.543   1.448   3.705                       C
HETATM   53  H           0       7.115   2.850   4.135                       H
HETATM   54  H           0       5.230   3.375   5.679                       H
HETATM   55  H           0       5.419   4.766   4.584                       H
HETATM   56  O           0       3.809   3.593   4.195                       O
HETATM   57  H           0       5.997   0.826   2.934                       H
HETATM   58  H           0       5.626   0.943   4.672                       H
HETATM   59  O           0       4.117   1.463   3.364                       O
HETATM   60  C           0       3.358   2.510   3.607                       C
HETATM   61  O           0       2.160   2.477   3.281                       O
END
