# Supplementary material for: Data on electronic structures for the study of ligand effects on the zirconocene-mediated trimethylene carbonate polymerization
Source: Data Brief. 2018 Sep 19;20:1867–9. doi: 10.1016/j.dib.2018.09.042 (PMC6168794; doi:10.1016/j.dib.2018.09.042)
Supplement: Supplementary file 2 — Supplementary material [file mmc2.zip › H9_Pr.pdb]

TITLE     H9_cation
HETATM    1 Si           0      -1.396  -0.028  -0.263                      Si
HETATM    2  C           0      -0.484  -0.567   1.303                       C
HETATM    3  C           0       0.945  -0.713   1.396                       C
HETATM    4  H           0       1.617  -0.894   0.566                       H
HETATM    5  C           0       1.342  -0.607   2.754                       C
HETATM    6  H           0       2.360  -0.649   3.121                       H
HETATM    7  C           0       0.182  -0.358   3.523                       C
HETATM    8  H           0       0.145  -0.210   4.595                       H
HETATM    9  C           0      -0.932  -0.333   2.640                       C
HETATM   10  H           0      -1.957  -0.154   2.938                       H
HETATM   11  C           0      -0.640   1.702  -0.338                       C
HETATM   12  C           0       0.738   2.043  -0.650                       C
HETATM   13  C           0       1.769   1.333  -1.328                       C
HETATM   14  H           0       1.583   0.336  -1.714                       H
HETATM   15  C           0       2.984   1.945  -1.545                       C
HETATM   16  H           0       3.760   1.416  -2.093                       H
HETATM   17  C           0       3.229   3.274  -1.101                       C
HETATM   18  H           0       4.185   3.741  -1.325                       H
HETATM   19  C           0       2.264   3.989  -0.425                       C
HETATM   20  C           0       1.003   3.385  -0.179                       C
HETATM   21  C           0      -0.195   3.882   0.447                       C
HETATM   22  C           0      -1.177   2.867   0.302                       C
HETATM   23  C           0      -3.254   0.069   0.030                       C
HETATM   24  C           0      -1.009  -1.119  -1.751                       C
HETATM   25  H           0      -2.190   2.956   0.677                       H
HETATM   26  H           0      -3.512   0.685   0.898                       H
HETATM   27  H           0      -3.669  -0.931   0.198                       H
HETATM   28  H           0      -3.761   0.496  -0.843                       H
HETATM   29  H           0       0.060  -1.328  -1.866                       H
HETATM   30  H           0      -1.361  -0.655  -2.679                       H
HETATM   31  H           0      -1.519  -2.084  -1.644                       H
HETATM   32  H           0       2.445   5.013  -0.115                       H
HETATM   33  C           0      -0.406   5.226   1.017                       C
HETATM   34  C           0      -1.602   5.920   0.763                       C
HETATM   35  C           0       0.569   5.845   1.822                       C
HETATM   36  C           0      -1.817   7.192   1.292                       C
HETATM   37  H           0      -2.358   5.464   0.129                       H
HETATM   38  C           0       0.353   7.119   2.346                       C
HETATM   39  H           0       1.482   5.310   2.068                       H
HETATM   40  C           0      -0.839   7.798   2.083                       C
HETATM   41  H           0      -2.746   7.712   1.080                       H
HETATM   42  H           0       1.113   7.578   2.973                       H
HETATM   43  H           0      -1.006   8.790   2.493                       H
HETATM   44  C           0      -0.959   2.626   3.421                       C
HETATM   45  H           0      -2.029   2.420   3.295                       H
HETATM   46  H           0      -0.676   2.288   4.427                       H
HETATM   47  H           0      -0.819   3.713   3.369                       H
HETATM   48  C           0       5.142   3.320   4.344                       C
HETATM   49  C           0       6.636   2.382   2.492                       C
HETATM   50  H           0       5.208   2.356   4.857                       H
HETATM   51  H           0       5.121   4.119   5.087                       H
HETATM   52  C           0       6.356   3.541   3.430                       C
HETATM   53  H           0       5.921   2.271   1.680                       H
HETATM   54  H           0       6.763   1.428   3.001                       H
HETATM   55  H           0       7.232   3.687   4.074                       H
HETATM   56  H           0       6.213   4.462   2.856                       H
HETATM   57  O           0       4.127   1.283   2.958                       O
HETATM   58  C           0       3.435   2.292   3.049                       C
HETATM   59  O           0       2.237   2.473   2.594                       O
HETATM   60  C           0       8.566  -0.221  -0.130                       C
HETATM   61  H           0       8.118  -0.047  -1.111                       H
HETATM   62  H           0       8.234  -1.183   0.260                       H
HETATM   63  C           0      10.072  -0.044  -0.122                       C
HETATM   64  C           0      10.400   1.414  -0.383                       C
HETATM   65  H           0      10.518  -0.668  -0.904                       H
HETATM   66  H           0      10.492  -0.366   0.838                       H
HETATM   67  H           0      11.443   1.665  -0.199                       H
HETATM   68  H           0      10.114   1.745  -1.385                       H
HETATM   69  O           0       7.939   0.763   0.779                       O
HETATM   70  C           0       8.520   1.892   1.045                       C
HETATM   71  O           0       7.968   2.713   1.847                       O
HETATM   72 Zr           0       0.437   1.686   1.908                      Zr
HETATM   73  O           0       9.658   2.274   0.558                       O
HETATM   74  O           0       3.888   3.425   3.665                       O
END
