# Supplementary material for: Data on electronic structures for the study of ligand effects on the zirconocene-mediated trimethylene carbonate polymerization
Source: Data Brief. 2018 Sep 19;20:1867–9. doi: 10.1016/j.dib.2018.09.042 (PMC6168794; doi:10.1016/j.dib.2018.09.042)
Supplement: Supplementary file 2 — Supplementary material [file mmc2.zip › H9_Re.pdb]

TITLE     H9_Re
HETATM    1  C           0       2.243  -4.962   1.095                       C
HETATM    2  C           0       2.448  -4.791  -0.328                       C
HETATM    3  C           0       2.832  -3.835   1.717                       C
HETATM    4  C           0       3.434  -2.948   0.760                       C
HETATM    5  C           0       3.201  -3.567  -0.527                       C
HETATM    6  C           0       0.263  -0.190  -0.348                       C
HETATM    7  C           0       1.676  -0.293  -0.486                       C
HETATM    8  C           0      -0.046  -0.280   1.028                       C
HETATM    9  C           0       2.269  -0.422   0.813                       C
HETATM   10  C           0       1.174  -0.442   1.737                       C
HETATM   11 Zr           0       1.030  -2.560   0.361                      Zr
HETATM   12  C           0      -0.467  -3.199   1.917                       C
HETATM   13  H           0      -0.220  -2.972   2.961                       H
HETATM   14  H           0      -1.430  -2.718   1.697                       H
HETATM   15  H           0      -0.597  -4.286   1.831                       H
HETATM   16  H           0       2.866  -3.692   2.791                       H
HETATM   17  C           0       2.065  -5.570  -1.455                       C
HETATM   18  C           0       2.441  -5.162  -2.717                       C
HETATM   19  H           0       1.483  -6.476  -1.323                       H
HETATM   20  C           0       3.553  -3.172  -1.850                       C
HETATM   21  C           0       3.191  -3.970  -2.914                       C
HETATM   22  H           0       2.177  -5.771  -3.578                       H
HETATM   23  H           0       4.144  -2.276  -2.012                       H
HETATM   24  H           0       3.495  -3.693  -3.920                       H
HETATM   25  H           0      -0.447  -0.059  -1.155                       H
HETATM   26  H           0       2.214  -0.261  -1.426                       H
HETATM   27 Si           0       3.970  -1.179   1.148                      Si
HETATM   28  C           0       4.453  -1.011   2.958                       C
HETATM   29  C           0       5.303  -0.486   0.014                       C
HETATM   30  H           0       4.981  -0.398  -1.030                       H
HETATM   31  H           0       6.202  -1.113   0.036                       H
HETATM   32  H           0       5.588   0.517   0.351                       H
HETATM   33  H           0       4.629   0.041   3.212                       H
HETATM   34  H           0       3.685  -1.390   3.642                       H
HETATM   35  H           0       5.378  -1.562   3.163                       H
HETATM   36  H           0      -1.034  -0.238   1.467                       H
HETATM   37  H           0       1.258  -0.551   2.811                       H
HETATM   38  C           0      -1.990  -4.072  -4.249                       C
HETATM   39  C           0      -0.528  -2.171  -4.729                       C
HETATM   40  H           0      -2.910  -3.483  -4.267                       H
HETATM   41  H           0      -2.229  -5.125  -4.397                       H
HETATM   42  C           0      -0.958  -3.538  -5.217                       C
HETATM   43  H           0       0.328  -1.768  -5.268                       H
HETATM   44  H           0      -1.347  -1.452  -4.760                       H
HETATM   45  H           0      -1.407  -3.423  -6.207                       H
HETATM   46  H           0      -0.099  -4.216  -5.284                       H
HETATM   47  O           0      -0.060  -2.261  -3.333                       O
HETATM   48  C           0      -0.561  -3.154  -2.514                       C
HETATM   49  O           0      -0.157  -3.188  -1.335                       O
HETATM   50  C           0      -4.333   0.912  -8.701                       C
HETATM   51  H           0      -3.591   1.517  -9.235                       H
HETATM   52  H           0      -5.027   1.582  -8.191                       H
HETATM   53  C           0      -5.027  -0.063  -9.633                       C
HETATM   54  C           0      -3.993  -1.071 -10.096                       C
HETATM   55  H           0      -5.450   0.469 -10.492                       H
HETATM   56  H           0      -5.848  -0.569  -9.113                       H
HETATM   57  H           0      -4.430  -1.907 -10.644                       H
HETATM   58  H           0      -3.228  -0.601 -10.724                       H
HETATM   59  O           0      -3.645   0.206  -7.638                       O
HETATM   60  C           0      -3.145  -1.028  -7.802                       C
HETATM   61  O           0      -2.549  -1.565  -6.892                       O
HETATM   62  O           0      -3.324  -1.677  -8.962                       O
HETATM   63  O           0      -1.480  -4.015  -2.870                       O
HETATM   64  C           0       1.698  -6.138   1.800                       C
HETATM   65  C           0       1.110  -6.012   3.073                       C
HETATM   66  C           0       1.828  -7.431   1.258                       C
HETATM   67  C           0       0.647  -7.130   3.764                       C
HETATM   68  H           0       1.005  -5.031   3.523                       H
HETATM   69  C           0       1.364  -8.548   1.951                       C
HETATM   70  H           0       2.339  -7.571   0.312                       H
HETATM   71  C           0       0.765  -8.404   3.203                       C
HETATM   72  H           0       0.192  -7.005   4.742                       H
HETATM   73  H           0       1.485  -9.536   1.515                       H
HETATM   74  H           0       0.403  -9.275   3.741                       H
END
